# Supplementary material for: Stress Responses Elicited by Glucose Withdrawal in Aspergillus fumigatus
Source: J Fungi (Basel). 2022 Nov 21;8(11):1226. doi: 10.3390/jof8111226 (PMC9692504; doi:10.3390/jof8111226)
Supplement: Supplementary file 1 [file jof-08-01226-s001.zip]

Archive with 9 entries (9 files):
- Figure. S1.pptx
- Figure. S2.pptx
- Figure. S3.pptx
- Table S1.pdf
- Table S2.xlsx
- Table S3.xlsx
- Table S4.xlsx
- Table S5.pdf
- Table S6.xlsx
