# Supplementary material for: Stress Responses Elicited by Glucose Withdrawal in Aspergillus fumigatus
Source: J Fungi (Basel). 2022 Nov 21;8(11):1226. doi: 10.3390/jof8111226 (PMC9692504; doi:10.3390/jof8111226)
Supplement: Supplementary file 1 [file jof-08-01226-s001.zip › Table S2.xlsx]

## Sheet: Munka3
	Table S2 RT-qPCR data of selected genes.
	Figures represent mean ± SD calculated from three biological replicates.
	Gene ID	Gene name	DCP								Feature
			Carbon-starved		Peptone		Glucose		Glucose + peptone
			Mean	SD	Mean	SD	Mean	SD	Mean	SD
	Afu3g11280		0.24	0.402865	0.443333	0.398037	-0.735	0.275772	-0.453333	0.65041	class V chitinase, putative
	Afu1g04260	engA	-1.32333	0.621	-1.83333	0.745	-2.34	0.59397	-2.22333	0.736	endo-1,3-beta-glucanase Engl1
	Afu5g11260	sreA	-2.65	0.555	-2.11	0.654	-3.235	0.852	-3.38667	0.802	GATA transcription factor that regulates iron uptake
	Afu5g03920	hapX	-7.82333	0.43501	-6.85667	0.625	-4.8	0.901	-6.23333	0.389	bZIP transcription factor required for adaption to both iron depletion and excess and for transcriptional activation of the siderophore system
	Afu2g07680	sidA	-6.39333	0.440038	-7.17	0.826	-3.15	0.0141421	-2.61333	0.586202	L-ornithine N5-oxygenase; first committed step in siderophore biosynthesis
	Afu1g00450		-1.22667	0.550757	-1.34	0.393954	-3.38	0.537308	-3.45	0.183303	N-acetylglucosamine-6-phosphate deacetylase (NagA), putative
	Afu1g00440		0.496667	0.599361	1.2	0.812	0.22	0.73	0.0666667	0.557704	DUF895 domain membrane protein (putative N-acetyl glucoamine transporter)
	Afu4g13580		-5.33333	0.620108	-4.12333	0.811316	-7.23	0.485386	-5.48333	0.682959	gamma-glutamyltranspeptidase
	Afu5g03800	ftrA	-4.89667	0.686319	-4.34333	0.935165	-0.753333	0.461988	-1.54333	0.712	Putative high-affinity iron permease
	Afu1g14550	SOD3	-3.56667	0.52176	-0.81	0.597327	-5.27	0.247588	-4.51	0.295127	Mn-superoxide dismutase
	Afu1g12940	sakA	0.613333	0.452806	0.66	0.434051	0.133333	0.202567	-0.263333	0.75368	Putative mitogen-activated protein kinase (MAPK) with predicted roles in the osmotic and oxidative stress responses
									Correlation between RT-qPCR and RNAseq data.
									Colors indicate the comparisons.
									R: Pearson's correlation coefficients between the RT-qPCR and RNAseq data.
									Color	Comparison		R
									blue	Peptone vs. Carbon-starved		0.71
									orange	Glucose + pepton vs. Glucose		0.66
									green	Carbon-starved vs. Glucose		0.9
									yellow	Peptone vs. Glucose + pepton		0.91
									purple	Pepton vs. Glucose		0.89
