# Supplementary material for: Stress Responses Elicited by Glucose Withdrawal in Aspergillus fumigatus
Source: J Fungi (Basel). 2022 Nov 21;8(11):1226. doi: 10.3390/jof8111226 (PMC9692504; doi:10.3390/jof8111226)
Supplement: Supplementary file 1 [file jof-08-01226-s001.zip › Table S3.xlsx]

## Sheet: Overview
	Table S3 Results of the gene set enrichment analyses.
	Sheet 1	Peptone vs. Carbon-Starved
	Sheet 2	Glucose + peptone vs. Glucose
	Sheet 3	Carbon-starved vs. Glucose
	Sheet 4	Peptone vs. Glucose + peptone
	Sheet 5	Peptone vs. Glucose

## Sheet: Peptone vs. Carbon-Starved
Peptone vs. Carbon-Starved
downregulated genes
Enrichment.FDR	nGenes	Pathway.Genes	Fold.Enrichment	Pathway	URL	Genes
0,000103966628977458	38	116	2,21368861024033	Tetrapyrrole binding	http://amigo.geneontology.org/amigo/term/GO:0046906	AFUA_1G07200 AFUA_2G00200 AFUA_2G07920 AFUA_2G09540 AFUA_2G14430 AFUA_2G17980 AFUA_2G18010 AFUA_2G18030 AFUA_3G03480 AFUA_3G12120 AFUA_3G12960 AFUA_3G14610 AFUA_3G14760 AFUA_4G09470 AFUA_4G09980 AFUA_4G10770 AFUA_4G14140 AFUA_4G14780 AFUA_4G14790 AFUA_4G14810 AFUA_4G14830 AFUA_5G00120 AFUA_5G10060 AFUA_5G14860 AFUA_5G15050 AFUA_6G06690 AFUA_6G08140 AFUA_6G09760 AFUA_6G10580 AFUA_6G13945 AFUA_7G02…
0,000111340083837179	16	30	3,6040404040404	Terpenoid biosynthetic process	http://amigo.geneontology.org/amigo/term/GO:0016114	AFUA_4G14770 AFUA_5G15060 AFUA_6G13930 AFUA_6G13945 AFUA_6G13950 AFUA_6G13970 AFUA_6G13990 AFUA_7G00260 AFUA_8G00370 AFUA_8G00380 AFUA_8G00390 AFUA_8G00400 AFUA_8G00480 AFUA_8G00490 AFUA_8G00510 AFUA_8G00520
0,000180218439823085	11	16	4,64583333333333	Ether metabolic process	http://amigo.geneontology.org/amigo/term/GO:0018904	AFUA_8G00200 AFUA_8G00230 AFUA_8G00380 AFUA_8G00420 AFUA_8G00430 AFUA_8G00440 AFUA_8G00480 AFUA_8G00500 AFUA_8G00510 AFUA_8G00520 AFUA_8G01090
0,000181325778671818	16	31	3,48778103616813	Terpenoid metabolic process	http://amigo.geneontology.org/amigo/term/GO:0006721	AFUA_4G14770 AFUA_5G15060 AFUA_6G13930 AFUA_6G13945 AFUA_6G13950 AFUA_6G13970 AFUA_6G13990 AFUA_7G00260 AFUA_8G00370 AFUA_8G00380 AFUA_8G00390 AFUA_8G00400 AFUA_8G00480 AFUA_8G00490 AFUA_8G00510 AFUA_8G00520
0,000766443095986171	8	10	5,40606060606061	Epoxide metabolic process	http://amigo.geneontology.org/amigo/term/GO:0097176	AFUA_8G00380 AFUA_8G00420 AFUA_8G00430 AFUA_8G00440 AFUA_8G00480 AFUA_8G00500 AFUA_8G00510 AFUA_8G00520
0,000766443095986171	8	10	5,40606060606061	Fumagillin metabolic process	http://amigo.geneontology.org/amigo/term/GO:1902084	AFUA_8G00380 AFUA_8G00420 AFUA_8G00430 AFUA_8G00440 AFUA_8G00480 AFUA_8G00500 AFUA_8G00510 AFUA_8G00520
0,000766443095986171	8	10	5,40606060606061	Fumagillin biosynthetic process	http://amigo.geneontology.org/amigo/term/GO:1902086	AFUA_8G00380 AFUA_8G00420 AFUA_8G00430 AFUA_8G00440 AFUA_8G00480 AFUA_8G00500 AFUA_8G00510 AFUA_8G00520
0,00116482886986145	20	50	2,7030303030303	Oxidoreductase activity, acting on paired donors, with incorporation or reduction of molecular oxygen, NAD(P)H as one donor, and incorporation of one atom of oxygen	http://amigo.geneontology.org/amigo/term/GO:0016709	AFUA_1G02970 AFUA_1G11650 AFUA_1G12410 AFUA_1G17670 AFUA_2G00770 AFUA_2G01160 AFUA_2G01680 AFUA_2G07680 AFUA_2G09400 AFUA_2G17490 AFUA_3G01002 AFUA_3G01600 AFUA_4G06200 AFUA_4G09220 AFUA_4G10100 AFUA_6G03020 AFUA_6G13790 AFUA_6G14280 AFUA_8G00440 AFUA_8G02570
0,00155491625712073	95	427	1,50344191327798	Carbohydrate metabolic process	http://amigo.geneontology.org/amigo/term/GO:0005975	AFUA_1G01120 AFUA_1G01730 AFUA_1G05290 AFUA_1G09930 AFUA_1G14390 AFUA_1G14560 AFUA_1G15330 AFUA_1G15440 AFUA_1G16250 AFUA_1G16920 AFUA_1G17320 AFUA_1G17410 AFUA_2G00510 AFUA_2G00690 AFUA_2G00710 AFUA_2G03230 AFUA_2G04480 AFUA_2G05340 AFUA_2G07590 AFUA_2G08250 AFUA_2G09810 AFUA_2G10230 AFUA_2G11270 AFUA_2G11870 AFUA_2G13190 AFUA_2G14150 AFUA_2G14750 AFUA_2G15160 AFUA_2G15312 AFUA_3G00610 AFUA_3G03…
0,00155491625712073	44	159	1,87002096436059	Flavin adenine dinucleotide binding	http://amigo.geneontology.org/amigo/term/GO:0050660	AFUA_1G00980 AFUA_1G01600 AFUA_1G02970 AFUA_1G11650 AFUA_1G12410 AFUA_1G17670 AFUA_2G00140 AFUA_2G00770 AFUA_2G01680 AFUA_2G01770 AFUA_2G09400 AFUA_2G14480 AFUA_2G15020 AFUA_2G16630 AFUA_2G17490 AFUA_2G18050 AFUA_3G01002 AFUA_3G01600 AFUA_3G02300 AFUA_3G02620 AFUA_3G02770 AFUA_3G03560 AFUA_3G08070 AFUA_3G09500 AFUA_3G12950 AFUA_4G00590 AFUA_4G06200 AFUA_4G09220 AFUA_4G10100 AFUA_6G03020 AFUA_6G12…
0,00232906719433844	36	123	1,97782705099778	Iron ion binding	http://amigo.geneontology.org/amigo/term/GO:0005506	AFUA_2G01160 AFUA_2G07680 AFUA_2G07920 AFUA_2G09540 AFUA_2G10230 AFUA_2G14430 AFUA_2G17980 AFUA_2G18010 AFUA_3G03480 AFUA_3G12120 AFUA_3G12960 AFUA_3G14610 AFUA_3G14760 AFUA_4G09470 AFUA_4G09980 AFUA_4G10770 AFUA_4G14140 AFUA_4G14780 AFUA_4G14790 AFUA_4G14810 AFUA_4G14830 AFUA_5G00120 AFUA_5G14860 AFUA_5G15050 AFUA_6G03920 AFUA_6G03930 AFUA_6G08140 AFUA_6G09760 AFUA_6G13945 AFUA_8G00190 AFUA_8G00…
0,00275446881356632	18	45	2,7030303030303	Isoprenoid biosynthetic process	http://amigo.geneontology.org/amigo/term/GO:0008299	AFUA_4G14770 AFUA_5G01590 AFUA_5G15060 AFUA_6G09770 AFUA_6G13930 AFUA_6G13945 AFUA_6G13950 AFUA_6G13970 AFUA_6G13990 AFUA_7G00260 AFUA_8G00370 AFUA_8G00380 AFUA_8G00390 AFUA_8G00400 AFUA_8G00480 AFUA_8G00490 AFUA_8G00510 AFUA_8G00520
0,00283815692968317	10	17	3,97504456327986	Phenol-containing compound biosynthetic process	http://amigo.geneontology.org/amigo/term/GO:0046189	AFUA_2G17530 AFUA_2G17540 AFUA_2G17550 AFUA_2G17560 AFUA_2G17580 AFUA_2G17600 AFUA_4G00210 AFUA_4G00220 AFUA_4G00225 AFUA_4G00230
0,00395319654341327	12	24	3,37878787878788	Phenol-containing compound metabolic process	http://amigo.geneontology.org/amigo/term/GO:0018958	AFUA_1G15440 AFUA_2G17530 AFUA_2G17540 AFUA_2G17550 AFUA_2G17560 AFUA_2G17580 AFUA_2G17600 AFUA_4G00210 AFUA_4G00220 AFUA_4G00225 AFUA_4G00230 AFUA_7G05160
0,00439169106445912	15	35	2,8961038961039	Anchored component of membrane	http://amigo.geneontology.org/amigo/term/GO:0031225	AFUA_1G03570 AFUA_1G05290 AFUA_2G05340 AFUA_2G11870 AFUA_3G03080 AFUA_3G09250 AFUA_3G10250 AFUA_3G13200 AFUA_5G02280 AFUA_5G14030 AFUA_6G03230 AFUA_6G06690 AFUA_6G08510 AFUA_6G10580 AFUA_6G14090
0,0047132716880761	6	7	5,79220779220779	Staurosporine biosynthesis	http://www.genome.jp/kegg-bin/show_pathway?afm00404	AFUA_8G00170 AFUA_8G00190 AFUA_8G00200 AFUA_8G00220 AFUA_8G00230 AFUA_8G00240
0,00507886948899391	5	5	6,75757575757576	Indole alkaloid biosynthesis	http://www.genome.jp/kegg-bin/show_pathway?afm00901	AFUA_2G17970 AFUA_2G17990 AFUA_2G18000 AFUA_2G18020 AFUA_2G18060
0,00811737644010427	7	10	4,73030303030303	Arabinan metabolic process	http://amigo.geneontology.org/amigo/term/GO:0031221	AFUA_1G16920 AFUA_1G17320 AFUA_2G14150 AFUA_2G15160 AFUA_3G14620 AFUA_6G00770 AFUA_6G14620
0,00811737644010427	7	10	4,73030303030303	Arabinan catabolic process	http://amigo.geneontology.org/amigo/term/GO:0031222	AFUA_1G16920 AFUA_1G17320 AFUA_2G14150 AFUA_2G15160 AFUA_3G14620 AFUA_6G00770 AFUA_6G14620
0,00811737644010427	345	1974	1,18103527677996	Intrinsic component of membrane	http://amigo.geneontology.org/amigo/term/GO:0031224	AFUA_1G00220 AFUA_1G00350 AFUA_1G00970 AFUA_1G01260 AFUA_1G01550 AFUA_1G01610 AFUA_1G01730 AFUA_1G01812 AFUA_1G01920 AFUA_1G02770 AFUA_1G03200 AFUA_1G03230 AFUA_1G03570 AFUA_1G04420 AFUA_1G04430 AFUA_1G04600 AFUA_1G05290 AFUA_1G06040 AFUA_1G06930 AFUA_1G09270 AFUA_1G10140 AFUA_1G10160 AFUA_1G10420 AFUA_1G10770 AFUA_1G10880 AFUA_1G10890 AFUA_1G11380 AFUA_1G11720 AFUA_1G12240 AFUA_1G13110 AFUA_1G13…
0,0139563638258509	137	700	1,32255411255411	Transmembrane transporter activity	http://amigo.geneontology.org/amigo/term/GO:0022857	AFUA_1G00970 AFUA_1G01260 AFUA_1G01550 AFUA_1G01812 AFUA_1G03200 AFUA_1G10770 AFUA_1G10880 AFUA_1G10890 AFUA_1G12240 AFUA_1G13210 AFUA_1G13360 AFUA_1G13800 AFUA_1G15140 AFUA_1G16340 AFUA_1G17310 AFUA_1G17440 AFUA_1G17480 AFUA_2G00840 AFUA_2G01370 AFUA_2G03860 AFUA_2G04070 AFUA_2G04550 AFUA_2G04690 AFUA_2G07910 AFUA_2G08350 AFUA_2G08830 AFUA_2G09070 AFUA_2G09450 AFUA_2G09570 AFUA_2G10560 AFUA_2G10…
0,0140114991609898	18	51	2,38502673796791	Isoprenoid metabolic process	http://amigo.geneontology.org/amigo/term/GO:0006720	AFUA_4G14770 AFUA_5G01590 AFUA_5G15060 AFUA_6G09770 AFUA_6G13930 AFUA_6G13945 AFUA_6G13950 AFUA_6G13970 AFUA_6G13990 AFUA_7G00260 AFUA_8G00370 AFUA_8G00380 AFUA_8G00390 AFUA_8G00400 AFUA_8G00480 AFUA_8G00490 AFUA_8G00510 AFUA_8G00520
0,0157169598018925	46	187	1,66229136282612	Polysaccharide metabolic process	http://amigo.geneontology.org/amigo/term/GO:0005976	AFUA_1G01120 AFUA_1G05290 AFUA_1G15440 AFUA_1G16250 AFUA_1G16920 AFUA_1G17320 AFUA_1G17410 AFUA_2G00690 AFUA_2G00710 AFUA_2G05340 AFUA_2G07590 AFUA_2G11270 AFUA_2G11870 AFUA_2G14150 AFUA_2G15160 AFUA_3G00610 AFUA_3G07160 AFUA_3G11280 AFUA_3G13200 AFUA_3G14620 AFUA_4G09480 AFUA_4G10140 AFUA_5G02280 AFUA_5G03530 AFUA_5G03960 AFUA_5G10530 AFUA_5G14550 AFUA_6G00770 AFUA_6G01800 AFUA_6G02980 AFUA_6G07…
0,0223757554671669	5	6	5,63131313131313	Structural constituent of cell wall	http://amigo.geneontology.org/amigo/term/GO:0005199	AFUA_1G17250 AFUA_2G14661 AFUA_5G03280 AFUA_5G09580 AFUA_8G05890
0,0234764575453401	104	515	1,36463665784054	Plasma membrane	http://amigo.geneontology.org/amigo/term/GO:0005886	AFUA_1G00350 AFUA_1G00970 AFUA_1G01550 AFUA_1G03570 AFUA_1G05290 AFUA_1G10890 AFUA_1G13210 AFUA_1G13360 AFUA_1G13800 AFUA_1G16040 AFUA_1G16340 AFUA_2G03860 AFUA_2G04550 AFUA_2G04690 AFUA_2G05340 AFUA_2G07910 AFUA_2G08350 AFUA_2G08830 AFUA_2G09070 AFUA_2G09450 AFUA_2G10840 AFUA_2G10910 AFUA_2G11420 AFUA_2G11870 AFUA_2G11990 AFUA_2G12550 AFUA_2G15240 AFUA_2G15410 AFUA_2G17170 AFUA_2G17540 AFUA_3G01…
0,0248807696453687	137	712	1,30026387470208	Transmembrane transport	http://amigo.geneontology.org/amigo/term/GO:0055085	AFUA_1G00970 AFUA_1G01260 AFUA_1G01550 AFUA_1G01812 AFUA_1G03200 AFUA_1G10770 AFUA_1G10880 AFUA_1G10890 AFUA_1G12240 AFUA_1G13210 AFUA_1G13360 AFUA_1G13800 AFUA_1G15140 AFUA_1G16340 AFUA_1G17310 AFUA_1G17440 AFUA_1G17480 AFUA_2G00840 AFUA_2G01370 AFUA_2G03860 AFUA_2G04070 AFUA_2G04550 AFUA_2G04690 AFUA_2G07910 AFUA_2G08350 AFUA_2G08830 AFUA_2G09070 AFUA_2G09450 AFUA_2G09570 AFUA_2G10560 AFUA_2G10…
0,0248807696453687	42	171	1,65975544922913	Cell wall organization or biogenesis	http://amigo.geneontology.org/amigo/term/GO:0071554	AFUA_1G01120 AFUA_1G01730 AFUA_1G03352 AFUA_1G03570 AFUA_1G15440 AFUA_1G16250 AFUA_1G16920 AFUA_1G17320 AFUA_2G03980 AFUA_2G05340 AFUA_2G07590 AFUA_2G11270 AFUA_2G11870 AFUA_2G14150 AFUA_2G17600 AFUA_3G13200 AFUA_3G14620 AFUA_4G04180 AFUA_4G08410 AFUA_4G09480 AFUA_4G13230 AFUA_4G13660 AFUA_5G09580 AFUA_5G10530 AFUA_5G14550 AFUA_6G00770 AFUA_6G02980 AFUA_6G03230 AFUA_6G07470 AFUA_6G08510 AFUA_6G11…
0,0248807696453687	4	4	6,75757575757576	Endocrocin metabolic process	http://amigo.geneontology.org/amigo/term/GO:1900600	AFUA_4G00210 AFUA_4G00220 AFUA_4G00225 AFUA_4G00230
0,0248807696453687	4	4	6,75757575757576	Endocrocin biosynthetic process	http://amigo.geneontology.org/amigo/term/GO:1900602	AFUA_4G00210 AFUA_4G00220 AFUA_4G00225 AFUA_4G00230
0,0248807696453687	15	41	2,47228381374723	Fungal-type cell wall	http://amigo.geneontology.org/amigo/term/GO:0009277	AFUA_1G15440 AFUA_1G17250 AFUA_2G05340 AFUA_2G11270 AFUA_2G14661 AFUA_3G13200 AFUA_5G03280 AFUA_5G09580 AFUA_6G06690 AFUA_6G08510 AFUA_6G10580 AFUA_6G11960 AFUA_6G14090 AFUA_8G01910 AFUA_8G05890
0,0248807696453687	4	4	6,75757575757576	Starch binding	http://amigo.geneontology.org/amigo/term/GO:2001070	AFUA_2G00690 AFUA_2G00710 AFUA_3G00610 AFUA_4G10140
0,027721629313541	29	106	1,84877072612922	Cell wall organization	http://amigo.geneontology.org/amigo/term/GO:0071555	AFUA_1G01120 AFUA_1G03352 AFUA_1G03570 AFUA_1G16250 AFUA_2G03980 AFUA_2G05340 AFUA_2G07590 AFUA_2G11870 AFUA_2G17600 AFUA_3G13200 AFUA_4G04180 AFUA_4G08410 AFUA_4G13230 AFUA_4G13660 AFUA_5G09580 AFUA_5G10530 AFUA_5G14550 AFUA_6G02980 AFUA_6G03230 AFUA_6G07470 AFUA_6G08510 AFUA_7G06410 AFUA_7G08510 AFUA_8G00820 AFUA_8G01970 AFUA_8G02630 AFUA_8G05910 AFUA_8G06030 AFUA_8G06360
0,027721629313541	138	721	1,29340562350271	Transporter activity	http://amigo.geneontology.org/amigo/term/GO:0005215	AFUA_1G00970 AFUA_1G01260 AFUA_1G01550 AFUA_1G01812 AFUA_1G03200 AFUA_1G10770 AFUA_1G10880 AFUA_1G10890 AFUA_1G12240 AFUA_1G13210 AFUA_1G13360 AFUA_1G13800 AFUA_1G15140 AFUA_1G16340 AFUA_1G17310 AFUA_1G17440 AFUA_1G17480 AFUA_2G00840 AFUA_2G01370 AFUA_2G03860 AFUA_2G04070 AFUA_2G04550 AFUA_2G04690 AFUA_2G07910 AFUA_2G08350 AFUA_2G08830 AFUA_2G09070 AFUA_2G09450 AFUA_2G09570 AFUA_2G10560 AFUA_2G10…
0,0281619843655649	333	1936	1,1623309541698	Integral component of membrane	http://amigo.geneontology.org/amigo/term/GO:0016021	AFUA_1G00220 AFUA_1G00350 AFUA_1G00970 AFUA_1G01260 AFUA_1G01550 AFUA_1G01610 AFUA_1G01730 AFUA_1G01812 AFUA_1G01920 AFUA_1G02770 AFUA_1G03200 AFUA_1G03230 AFUA_1G04420 AFUA_1G04430 AFUA_1G04600 AFUA_1G06040 AFUA_1G06930 AFUA_1G09270 AFUA_1G10140 AFUA_1G10160 AFUA_1G10420 AFUA_1G10770 AFUA_1G10880 AFUA_1G10890 AFUA_1G11380 AFUA_1G11720 AFUA_1G12240 AFUA_1G13110 AFUA_1G13210 AFUA_1G13360 AFUA_1G13…
0,029354542123785	7	12	3,94191919191919	Melanin metabolic process	http://amigo.geneontology.org/amigo/term/GO:0006582	AFUA_1G15440 AFUA_2G17530 AFUA_2G17540 AFUA_2G17550 AFUA_2G17560 AFUA_2G17580 AFUA_2G17600
0,0297411780795952	55	243	1,52949245541838	Carbohydrate catabolic process	http://amigo.geneontology.org/amigo/term/GO:0016052	AFUA_1G01120 AFUA_1G01730 AFUA_1G05290 AFUA_1G09930 AFUA_1G14390 AFUA_1G16250 AFUA_1G16920 AFUA_1G17320 AFUA_1G17410 AFUA_2G00690 AFUA_2G00710 AFUA_2G03230 AFUA_2G09810 AFUA_2G10230 AFUA_2G14150 AFUA_2G15160 AFUA_3G00610 AFUA_3G05740 AFUA_3G07160 AFUA_3G11280 AFUA_3G13240 AFUA_3G14620 AFUA_4G08230 AFUA_4G09480 AFUA_4G10130 AFUA_4G10140 AFUA_4G11730 AFUA_4G12050 AFUA_4G13800 AFUA_5G00530 AFUA_5G02…
0,0297411780795952	15	42	2,41341991341991	Modified amino acid binding	http://amigo.geneontology.org/amigo/term/GO:0072341	AFUA_1G01370 AFUA_1G17120 AFUA_2G17600 AFUA_3G12920 AFUA_3G13730 AFUA_3G15270 AFUA_4G14560 AFUA_6G00760 AFUA_6G12050 AFUA_6G12080 AFUA_6G13930 AFUA_8G00170 AFUA_8G00370 AFUA_8G00540 AFUA_8G01640
0,0298874699109013	29	107	1,8314924950439	External encapsulating structure organization	http://amigo.geneontology.org/amigo/term/GO:0045229	AFUA_1G01120 AFUA_1G03352 AFUA_1G03570 AFUA_1G16250 AFUA_2G03980 AFUA_2G05340 AFUA_2G07590 AFUA_2G11870 AFUA_2G17600 AFUA_3G13200 AFUA_4G04180 AFUA_4G08410 AFUA_4G13230 AFUA_4G13660 AFUA_5G09580 AFUA_5G10530 AFUA_5G14550 AFUA_6G02980 AFUA_6G03230 AFUA_6G07470 AFUA_6G08510 AFUA_7G06410 AFUA_7G08510 AFUA_8G00820 AFUA_8G01970 AFUA_8G02630 AFUA_8G05910 AFUA_8G06030 AFUA_8G06360
0,0416359321008946	37	150	1,66686868686869	Polysaccharide catabolic process	http://amigo.geneontology.org/amigo/term/GO:0000272	AFUA_1G01120 AFUA_1G05290 AFUA_1G16250 AFUA_1G16920 AFUA_1G17320 AFUA_1G17410 AFUA_2G00690 AFUA_2G00710 AFUA_2G14150 AFUA_2G15160 AFUA_3G00610 AFUA_3G07160 AFUA_3G11280 AFUA_3G14620 AFUA_4G09480 AFUA_4G10140 AFUA_5G02280 AFUA_5G03530 AFUA_5G03960 AFUA_5G10530 AFUA_5G14550 AFUA_6G00770 AFUA_6G01800 AFUA_6G02980 AFUA_6G07070 AFUA_6G07480 AFUA_6G13610 AFUA_6G14620 AFUA_7G02380 AFUA_7G05030 AFUA_7G05…
1,51584917892338e-09	60	165	2,45730027548209	Monooxygenase activity	http://amigo.geneontology.org/amigo/term/GO:0004497	AFUA_1G02970 AFUA_1G11650 AFUA_1G12410 AFUA_1G17670 AFUA_2G00140 AFUA_2G00770 AFUA_2G01160 AFUA_2G01680 AFUA_2G07680 AFUA_2G07920 AFUA_2G09400 AFUA_2G09540 AFUA_2G10230 AFUA_2G14430 AFUA_2G17490 AFUA_2G17980 AFUA_2G18010 AFUA_3G01002 AFUA_3G01070 AFUA_3G01600 AFUA_3G03480 AFUA_3G10680 AFUA_3G12960 AFUA_3G14610 AFUA_3G14760 AFUA_4G00225 AFUA_4G00590 AFUA_4G06200 AFUA_4G07940 AFUA_4G09220 AFUA_4G09…
1,74586611843488e-05	12	16	5,06818181818182	N,N-dimethylaniline monooxygenase activity	http://amigo.geneontology.org/amigo/term/GO:0004499	AFUA_1G11650 AFUA_2G07680 AFUA_2G09400 AFUA_2G17490 AFUA_3G01002 AFUA_4G06200 AFUA_4G09220 AFUA_6G03020 AFUA_6G13790 AFUA_6G14280 AFUA_8G00440 AFUA_8G02570
2,0033764298628e-13	19	19	6,75757575757576	Alkaloid biosynthetic process	http://amigo.geneontology.org/amigo/term/GO:0009821	AFUA_2G17960 AFUA_2G17970 AFUA_2G17980 AFUA_2G17990 AFUA_2G18000 AFUA_2G18010 AFUA_2G18020 AFUA_2G18030 AFUA_2G18040 AFUA_2G18050 AFUA_2G18060 AFUA_3G02640 AFUA_3G12930 AFUA_6G12050 AFUA_6G12080 AFUA_8G00170 AFUA_8G00200 AFUA_8G00230 AFUA_8G00250
2,00647778215637e-12	20	22	6,14325068870524	Alkaloid metabolic process	http://amigo.geneontology.org/amigo/term/GO:0009820	AFUA_2G17960 AFUA_2G17970 AFUA_2G17980 AFUA_2G17990 AFUA_2G18000 AFUA_2G18010 AFUA_2G18020 AFUA_2G18030 AFUA_2G18040 AFUA_2G18050 AFUA_2G18060 AFUA_3G02640 AFUA_3G12930 AFUA_6G12050 AFUA_6G12080 AFUA_8G00170 AFUA_8G00200 AFUA_8G00210 AFUA_8G00230 AFUA_8G00250
2,08860462652085e-07	207	954	1,46626643796455	Oxidoreductase activity	http://amigo.geneontology.org/amigo/term/GO:0016491	AFUA_1G00350 AFUA_1G00980 AFUA_1G00990 AFUA_1G02970 AFUA_1G03250 AFUA_1G07200 AFUA_1G07230 AFUA_1G09930 AFUA_1G10170 AFUA_1G11650 AFUA_1G12210 AFUA_1G12410 AFUA_1G12440 AFUA_1G13370 AFUA_1G13440 AFUA_1G14390 AFUA_1G14400 AFUA_1G15670 AFUA_1G16040 AFUA_1G16490 AFUA_1G17670 AFUA_2G00140 AFUA_2G00200 AFUA_2G00480 AFUA_2G00770 AFUA_2G01040 AFUA_2G01160 AFUA_2G01280 AFUA_2G01680 AFUA_2G01770 AFUA_2G04…
2,35029689227152e-05	64	229	1,88858012438798	Hydrolase activity, hydrolyzing O-glycosyl compounds	http://amigo.geneontology.org/amigo/term/GO:0004553	AFUA_1G01730 AFUA_1G03352 AFUA_1G05290 AFUA_1G14560 AFUA_1G16250 AFUA_1G16920 AFUA_1G17320 AFUA_1G17410 AFUA_2G00690 AFUA_2G00710 AFUA_2G03230 AFUA_2G03980 AFUA_2G04480 AFUA_2G11870 AFUA_2G13190 AFUA_2G14150 AFUA_2G14750 AFUA_2G15160 AFUA_3G00610 AFUA_3G03080 AFUA_3G03870 AFUA_3G07160 AFUA_3G07520 AFUA_3G09250 AFUA_3G11280 AFUA_3G14620 AFUA_4G09480 AFUA_4G10070 AFUA_4G10130 AFUA_4G10140 AFUA_4G10…
2,49739418408518e-08	12	12	6,75757575757576	Ergot alkaloid metabolic process	http://amigo.geneontology.org/amigo/term/GO:0035836	AFUA_2G17960 AFUA_2G17970 AFUA_2G17980 AFUA_2G17990 AFUA_2G18000 AFUA_2G18010 AFUA_2G18020 AFUA_2G18030 AFUA_2G18040 AFUA_2G18050 AFUA_2G18060 AFUA_6G12050
2,49739418408518e-08	12	12	6,75757575757576	Ergot alkaloid biosynthetic process	http://amigo.geneontology.org/amigo/term/GO:0035837	AFUA_2G17960 AFUA_2G17970 AFUA_2G17980 AFUA_2G17990 AFUA_2G18000 AFUA_2G18010 AFUA_2G18020 AFUA_2G18030 AFUA_2G18040 AFUA_2G18050 AFUA_2G18060 AFUA_6G12050
2,49739418408518e-08	12	12	6,75757575757576	Terpenoid indole alkaloid metabolic process	http://amigo.geneontology.org/amigo/term/GO:0046447	AFUA_2G17960 AFUA_2G17970 AFUA_2G17980 AFUA_2G17990 AFUA_2G18000 AFUA_2G18010 AFUA_2G18020 AFUA_2G18030 AFUA_2G18040 AFUA_2G18050 AFUA_2G18060 AFUA_6G12050
2,49739418408518e-08	12	12	6,75757575757576	Terpenoid indole alkaloid biosynthetic process	http://amigo.geneontology.org/amigo/term/GO:0009709	AFUA_2G17960 AFUA_2G17970 AFUA_2G17980 AFUA_2G17990 AFUA_2G18000 AFUA_2G18010 AFUA_2G18020 AFUA_2G18030 AFUA_2G18040 AFUA_2G18050 AFUA_2G18060 AFUA_6G12050
3,49645956842896e-05	10	12	5,63131313131313	Ether biosynthetic process	http://amigo.geneontology.org/amigo/term/GO:1901503	AFUA_8G00200 AFUA_8G00230 AFUA_8G00380 AFUA_8G00420 AFUA_8G00430 AFUA_8G00440 AFUA_8G00480 AFUA_8G00500 AFUA_8G00510 AFUA_8G00520
5,2500413211195e-18	75	165	3,07162534435262	Secondary metabolic process	http://amigo.geneontology.org/amigo/term/GO:0019748	AFUA_1G13110 AFUA_1G15440 AFUA_1G17670 AFUA_2G07680 AFUA_2G15020 AFUA_2G17530 AFUA_2G17540 AFUA_2G17550 AFUA_2G17560 AFUA_2G17580 AFUA_2G17600 AFUA_2G17960 AFUA_2G17970 AFUA_2G17980 AFUA_2G17990 AFUA_2G18000 AFUA_2G18010 AFUA_2G18020 AFUA_2G18030 AFUA_2G18040 AFUA_2G18050 AFUA_2G18060 AFUA_3G01600 AFUA_3G08070 AFUA_3G12890 AFUA_3G12900 AFUA_3G12910 AFUA_3G12920 AFUA_3G12930 AFUA_3G12950 AFUA_3G13…
5,38503757136258e-10	48	114	2,84529505582137	Secondary metabolite biosynthetic process	http://amigo.geneontology.org/amigo/term/GO:0044550	AFUA_1G17670 AFUA_2G07680 AFUA_2G15020 AFUA_2G17530 AFUA_2G17540 AFUA_2G17550 AFUA_2G17560 AFUA_2G17580 AFUA_2G17600 AFUA_2G17960 AFUA_2G17970 AFUA_2G17980 AFUA_2G17990 AFUA_2G18000 AFUA_2G18010 AFUA_2G18020 AFUA_2G18030 AFUA_2G18040 AFUA_2G18050 AFUA_2G18060 AFUA_3G01600 AFUA_3G08070 AFUA_3G12890 AFUA_3G12900 AFUA_3G12910 AFUA_3G12920 AFUA_3G12930 AFUA_3G12950 AFUA_3G13730 AFUA_3G15270 AFUA_4G00…
6,66688498980528e-05	38	114	2,25252525252525	Heme binding	http://amigo.geneontology.org/amigo/term/GO:0020037	AFUA_1G07200 AFUA_2G00200 AFUA_2G07920 AFUA_2G09540 AFUA_2G14430 AFUA_2G17980 AFUA_2G18010 AFUA_2G18030 AFUA_3G03480 AFUA_3G12120 AFUA_3G12960 AFUA_3G14610 AFUA_3G14760 AFUA_4G09470 AFUA_4G09980 AFUA_4G10770 AFUA_4G14140 AFUA_4G14780 AFUA_4G14790 AFUA_4G14810 AFUA_4G14830 AFUA_5G00120 AFUA_5G10060 AFUA_5G14860 AFUA_5G15050 AFUA_6G06690 AFUA_6G08140 AFUA_6G09760 AFUA_6G10580 AFUA_6G13945 AFUA_7G02…
6,84308201649421e-13	18	18	6,75757575757576	Indole alkaloid metabolic process	http://amigo.geneontology.org/amigo/term/GO:0035834	AFUA_2G17960 AFUA_2G17970 AFUA_2G17980 AFUA_2G17990 AFUA_2G18000 AFUA_2G18010 AFUA_2G18020 AFUA_2G18030 AFUA_2G18040 AFUA_2G18050 AFUA_2G18060 AFUA_3G02640 AFUA_6G12050 AFUA_6G12080 AFUA_8G00170 AFUA_8G00200 AFUA_8G00230 AFUA_8G00250
6,84308201649421e-13	18	18	6,75757575757576	Indole alkaloid biosynthetic process	http://amigo.geneontology.org/amigo/term/GO:0035835	AFUA_2G17960 AFUA_2G17970 AFUA_2G17980 AFUA_2G17990 AFUA_2G18000 AFUA_2G18010 AFUA_2G18020 AFUA_2G18030 AFUA_2G18040 AFUA_2G18050 AFUA_2G18060 AFUA_3G02640 AFUA_6G12050 AFUA_6G12080 AFUA_8G00170 AFUA_8G00200 AFUA_8G00230 AFUA_8G00250
7,68094079929964e-08	56	164	2,30746489283075	Oxidoreductase activity, acting on paired donors, with incorporation or reduction of molecular oxygen	http://amigo.geneontology.org/amigo/term/GO:0016705	AFUA_1G02970 AFUA_1G11650 AFUA_1G12410 AFUA_1G17670 AFUA_2G00770 AFUA_2G01160 AFUA_2G01680 AFUA_2G07680 AFUA_2G07920 AFUA_2G09400 AFUA_2G09540 AFUA_2G14430 AFUA_2G17490 AFUA_2G17980 AFUA_2G18010 AFUA_3G01002 AFUA_3G01010 AFUA_3G01070 AFUA_3G01600 AFUA_3G03480 AFUA_3G07960 AFUA_3G12120 AFUA_3G12960 AFUA_3G14610 AFUA_3G14760 AFUA_4G00110 AFUA_4G06200 AFUA_4G09220 AFUA_4G09470 AFUA_4G09980 AFUA_4G10…
8,61614984994575e-07	66	220	2,02727272727273	Extracellular region	http://amigo.geneontology.org/amigo/term/GO:0005576	AFUA_1G01120 AFUA_1G01320 AFUA_1G16250 AFUA_1G16920 AFUA_1G17250 AFUA_1G17410 AFUA_2G00510 AFUA_2G01600 AFUA_2G07590 AFUA_2G09380 AFUA_2G14150 AFUA_2G14490 AFUA_2G14540 AFUA_2G14661 AFUA_2G17540 AFUA_2G17630 AFUA_3G00650 AFUA_3G01130 AFUA_3G03870 AFUA_3G07160 AFUA_3G07520 AFUA_3G14620 AFUA_3G14890 AFUA_4G03200 AFUA_4G03490 AFUA_4G03560 AFUA_4G09480 AFUA_4G11800 AFUA_4G14000 AFUA_5G00145 AFUA_5G03…
9,27198897071301e-06	71	257	1,86687890578941	Hydrolase activity, acting on glycosyl bonds	http://amigo.geneontology.org/amigo/term/GO:0016798	AFUA_1G01730 AFUA_1G03352 AFUA_1G05290 AFUA_1G14560 AFUA_1G16250 AFUA_1G16920 AFUA_1G17320 AFUA_1G17410 AFUA_2G00510 AFUA_2G00690 AFUA_2G00710 AFUA_2G03230 AFUA_2G03980 AFUA_2G04480 AFUA_2G09410 AFUA_2G11870 AFUA_2G13190 AFUA_2G14150 AFUA_2G14490 AFUA_2G14540 AFUA_2G14750 AFUA_2G15160 AFUA_3G00610 AFUA_3G03080 AFUA_3G03870 AFUA_3G07160 AFUA_3G07520 AFUA_3G09250 AFUA_3G11280 AFUA_3G14620 AFUA_4G03…
Peptone vs. Carbon-Starved
upregulated genes
Enrichment.FDR	nGenes	Pathway.Genes	Fold.Enrichment	Pathway	URL	Genes
3.35744102823178e-36	74	174	5.92744252873563	Nucleolus	http://amigo.geneontology.org/amigo/term/GO:0005730	AFUA_1G01990 AFUA_1G02210 AFUA_1G02680 AFUA_1G04370 AFUA_1G05310 AFUA_1G05410 AFUA_1G06290 AFUA_1G09200 AFUA_1G10440 AFUA_1G10560 AFUA_1G13900 AFUA_1G14220 AFUA_1G14580 AFUA_1G14990 AFUA_1G16290 AFUA_1G16330 AFUA_2G01330 AFUA_2G01480 AFUA_2G01980 AFUA_2G02870 AFUA_2G03740 AFUA_2G03930 AFUA_2G04780 AFUA_2G05480 AFUA_2G11380 AFUA_2G11510 AFUA_2G11810 AFUA_2G12880 AFUA_2G12890 AFUA_2G13570 AFUA_2G13…
8.26012934932948e-32	77	215	4.99156976744186	Ribosome biogenesis	http://amigo.geneontology.org/amigo/term/GO:0042254	AFUA_1G01990 AFUA_1G02210 AFUA_1G02410 AFUA_1G02680 AFUA_1G05310 AFUA_1G05410 AFUA_1G06220 AFUA_1G06230 AFUA_1G06290 AFUA_1G06690 AFUA_1G09200 AFUA_1G10760 AFUA_1G10990 AFUA_1G13880 AFUA_1G14220 AFUA_1G14580 AFUA_1G14990 AFUA_1G16290 AFUA_1G16330 AFUA_2G01330 AFUA_2G01480 AFUA_2G01980 AFUA_2G02710 AFUA_2G02870 AFUA_2G03740 AFUA_2G03930 AFUA_2G04780 AFUA_2G08480 AFUA_2G11380 AFUA_2G11510 AFUA_2G11…
7.45887857123062e-29	83	272	4.25298713235294	Ribonucleoprotein complex biogenesis	http://amigo.geneontology.org/amigo/term/GO:0022613	AFUA_1G01990 AFUA_1G02210 AFUA_1G02410 AFUA_1G02680 AFUA_1G05200 AFUA_1G05310 AFUA_1G05410 AFUA_1G06220 AFUA_1G06230 AFUA_1G06290 AFUA_1G06690 AFUA_1G09200 AFUA_1G10760 AFUA_1G10990 AFUA_1G13880 AFUA_1G14220 AFUA_1G14580 AFUA_1G14990 AFUA_1G16290 AFUA_1G16330 AFUA_2G01330 AFUA_2G01480 AFUA_2G01980 AFUA_2G02710 AFUA_2G02870 AFUA_2G03740 AFUA_2G03930 AFUA_2G04780 AFUA_2G06070 AFUA_2G08480 AFUA_2G08…
1.21379105656653e-27	61	155	5.48508064516129	RRNA processing	http://amigo.geneontology.org/amigo/term/GO:0006364	AFUA_1G02410 AFUA_1G02680 AFUA_1G05310 AFUA_1G05410 AFUA_1G06220 AFUA_1G06290 AFUA_1G06690 AFUA_1G09200 AFUA_1G10990 AFUA_1G14220 AFUA_1G14580 AFUA_1G16290 AFUA_2G01330 AFUA_2G01480 AFUA_2G02870 AFUA_2G03740 AFUA_2G03930 AFUA_2G04780 AFUA_2G08480 AFUA_2G11380 AFUA_2G11810 AFUA_2G12880 AFUA_2G12890 AFUA_2G13570 AFUA_2G13980 AFUA_2G14090 AFUA_2G16040 AFUA_2G16760 AFUA_3G04110 AFUA_3G08090 AFUA_3G09…
5.26115089832634e-27	61	159	5.34709119496855	RRNA metabolic process	http://amigo.geneontology.org/amigo/term/GO:0016072	AFUA_1G02410 AFUA_1G02680 AFUA_1G05310 AFUA_1G05410 AFUA_1G06220 AFUA_1G06290 AFUA_1G06690 AFUA_1G09200 AFUA_1G10990 AFUA_1G14220 AFUA_1G14580 AFUA_1G16290 AFUA_2G01330 AFUA_2G01480 AFUA_2G02870 AFUA_2G03740 AFUA_2G03930 AFUA_2G04780 AFUA_2G08480 AFUA_2G11380 AFUA_2G11810 AFUA_2G12880 AFUA_2G12890 AFUA_2G13570 AFUA_2G13980 AFUA_2G14090 AFUA_2G16040 AFUA_2G16760 AFUA_3G04110 AFUA_3G08090 AFUA_3G09…
4.04787515000981e-23	73	258	3.94355620155039	NcRNA processing	http://amigo.geneontology.org/amigo/term/GO:0034470	AFUA_1G02410 AFUA_1G02680 AFUA_1G05310 AFUA_1G05410 AFUA_1G05430 AFUA_1G06220 AFUA_1G06290 AFUA_1G06690 AFUA_1G07570 AFUA_1G09200 AFUA_1G10990 AFUA_1G14220 AFUA_1G14580 AFUA_1G14630 AFUA_1G14770 AFUA_1G16290 AFUA_2G01330 AFUA_2G01480 AFUA_2G02870 AFUA_2G03740 AFUA_2G03930 AFUA_2G04780 AFUA_2G08480 AFUA_2G11380 AFUA_2G11810 AFUA_2G12880 AFUA_2G12890 AFUA_2G13570 AFUA_2G13980 AFUA_2G14090 AFUA_2G16…
4.04787515000981e-23	40	78	7.1474358974359	Preribosome	http://amigo.geneontology.org/amigo/term/GO:0030684	AFUA_1G02680 AFUA_1G05410 AFUA_1G06230 AFUA_1G06290 AFUA_1G09200 AFUA_1G10990 AFUA_1G14220 AFUA_1G14580 AFUA_1G16330 AFUA_2G02870 AFUA_2G03930 AFUA_2G04780 AFUA_2G11380 AFUA_2G12880 AFUA_2G12890 AFUA_2G13570 AFUA_2G14090 AFUA_2G16040 AFUA_2G17060 AFUA_3G04110 AFUA_3G09750 AFUA_4G07500 AFUA_4G07630 AFUA_5G01760 AFUA_5G03090 AFUA_5G03870 AFUA_5G04000 AFUA_5G05930 AFUA_5G06520 AFUA_5G11730 AFUA_5G12…
4.77290791273249e-20	75	302	3.46129966887417	NcRNA metabolic process	http://amigo.geneontology.org/amigo/term/GO:0034660	AFUA_1G02410 AFUA_1G02680 AFUA_1G05310 AFUA_1G05410 AFUA_1G05430 AFUA_1G06220 AFUA_1G06290 AFUA_1G06690 AFUA_1G07570 AFUA_1G09200 AFUA_1G10990 AFUA_1G14220 AFUA_1G14580 AFUA_1G14630 AFUA_1G14770 AFUA_1G16290 AFUA_2G01330 AFUA_2G01480 AFUA_2G02590 AFUA_2G02870 AFUA_2G03740 AFUA_2G03930 AFUA_2G04780 AFUA_2G05650 AFUA_2G08480 AFUA_2G11380 AFUA_2G11810 AFUA_2G12880 AFUA_2G12890 AFUA_2G13570 AFUA_2G13…
5.62773303965325e-16	83	415	2.7875	RNA processing	http://amigo.geneontology.org/amigo/term/GO:0006396	AFUA_1G02410 AFUA_1G02680 AFUA_1G03010 AFUA_1G04190 AFUA_1G05310 AFUA_1G05410 AFUA_1G05430 AFUA_1G06220 AFUA_1G06290 AFUA_1G06690 AFUA_1G07570 AFUA_1G09200 AFUA_1G10990 AFUA_1G12590 AFUA_1G14220 AFUA_1G14580 AFUA_1G14630 AFUA_1G14770 AFUA_1G15810 AFUA_1G16290 AFUA_2G01330 AFUA_2G01480 AFUA_2G02870 AFUA_2G03060 AFUA_2G03740 AFUA_2G03930 AFUA_2G04780 AFUA_2G06070 AFUA_2G08480 AFUA_2G11380 AFUA_2G11…
5.11334752896286e-15	78	389	2.79466580976864	Nuclear lumen	http://amigo.geneontology.org/amigo/term/GO:0031981	AFUA_1G01990 AFUA_1G02210 AFUA_1G02410 AFUA_1G02680 AFUA_1G04370 AFUA_1G05310 AFUA_1G05410 AFUA_1G06290 AFUA_1G09200 AFUA_1G10440 AFUA_1G10560 AFUA_1G13040 AFUA_1G13900 AFUA_1G13910 AFUA_1G14220 AFUA_1G14580 AFUA_1G14990 AFUA_1G16290 AFUA_1G16330 AFUA_2G01330 AFUA_2G01480 AFUA_2G01980 AFUA_2G02870 AFUA_2G03740 AFUA_2G03930 AFUA_2G04780 AFUA_2G05480 AFUA_2G11380 AFUA_2G11510 AFUA_2G11810 AFUA_2G12…
2.37436703857443e-14	24	44	7.60227272727273	Maturation of SSU-rRNA	http://amigo.geneontology.org/amigo/term/GO:0030490	AFUA_1G02680 AFUA_1G05310 AFUA_1G05410 AFUA_1G06290 AFUA_1G06690 AFUA_1G16290 AFUA_2G02870 AFUA_2G03930 AFUA_2G04780 AFUA_2G12880 AFUA_2G12890 AFUA_2G13570 AFUA_2G14090 AFUA_3G09750 AFUA_5G03090 AFUA_5G04000 AFUA_5G11730 AFUA_6G04630 AFUA_6G06430 AFUA_6G09820 AFUA_6G13370 AFUA_6G14260 AFUA_7G04430 AFUA_8G04220
2.63140682605854e-14	95	549	2.41177140255009	Membrane-enclosed lumen	http://amigo.geneontology.org/amigo/term/GO:0031974	AFUA_1G01990 AFUA_1G02210 AFUA_1G02410 AFUA_1G02680 AFUA_1G04370 AFUA_1G05310 AFUA_1G05410 AFUA_1G06290 AFUA_1G09200 AFUA_1G09410 AFUA_1G09757 AFUA_1G10440 AFUA_1G10560 AFUA_1G11180 AFUA_1G13040 AFUA_1G13900 AFUA_1G13910 AFUA_1G14220 AFUA_1G14550 AFUA_1G14580 AFUA_1G14990 AFUA_1G16290 AFUA_1G16330 AFUA_2G01330 AFUA_2G01480 AFUA_2G01980 AFUA_2G02290 AFUA_2G02700 AFUA_2G02870 AFUA_2G03740 AFUA_2G03…
2.63140682605854e-14	95	549	2.41177140255009	Organelle lumen	http://amigo.geneontology.org/amigo/term/GO:0043233	AFUA_1G01990 AFUA_1G02210 AFUA_1G02410 AFUA_1G02680 AFUA_1G04370 AFUA_1G05310 AFUA_1G05410 AFUA_1G06290 AFUA_1G09200 AFUA_1G09410 AFUA_1G09757 AFUA_1G10440 AFUA_1G10560 AFUA_1G11180 AFUA_1G13040 AFUA_1G13900 AFUA_1G13910 AFUA_1G14220 AFUA_1G14550 AFUA_1G14580 AFUA_1G14990 AFUA_1G16290 AFUA_1G16330 AFUA_2G01330 AFUA_2G01480 AFUA_2G01980 AFUA_2G02290 AFUA_2G02700 AFUA_2G02870 AFUA_2G03740 AFUA_2G03…
2.63140682605854e-14	95	549	2.41177140255009	Intracellular organelle lumen	http://amigo.geneontology.org/amigo/term/GO:0070013	AFUA_1G01990 AFUA_1G02210 AFUA_1G02410 AFUA_1G02680 AFUA_1G04370 AFUA_1G05310 AFUA_1G05410 AFUA_1G06290 AFUA_1G09200 AFUA_1G09410 AFUA_1G09757 AFUA_1G10440 AFUA_1G10560 AFUA_1G11180 AFUA_1G13040 AFUA_1G13900 AFUA_1G13910 AFUA_1G14220 AFUA_1G14550 AFUA_1G14580 AFUA_1G14990 AFUA_1G16290 AFUA_1G16330 AFUA_2G01330 AFUA_2G01480 AFUA_2G01980 AFUA_2G02290 AFUA_2G02700 AFUA_2G02870 AFUA_2G03740 AFUA_2G03…
2.72103503934836e-13	26	57	6.35745614035088	Ribosomal small subunit biogenesis	http://amigo.geneontology.org/amigo/term/GO:0042274	AFUA_1G02680 AFUA_1G05310 AFUA_1G05410 AFUA_1G06290 AFUA_1G06690 AFUA_1G16290 AFUA_2G01980 AFUA_2G02870 AFUA_2G03930 AFUA_2G04780 AFUA_2G12880 AFUA_2G12890 AFUA_2G13570 AFUA_2G14090 AFUA_3G09750 AFUA_5G03090 AFUA_5G04000 AFUA_5G06520 AFUA_5G11730 AFUA_6G04630 AFUA_6G06430 AFUA_6G09820 AFUA_6G13370 AFUA_6G14260 AFUA_7G04430 AFUA_8G04220
1.91177785301918e-12	100	634	2.19834384858044	Cellular component biogenesis	http://amigo.geneontology.org/amigo/term/GO:0044085	AFUA_1G01990 AFUA_1G02210 AFUA_1G02410 AFUA_1G02680 AFUA_1G05200 AFUA_1G05310 AFUA_1G05410 AFUA_1G06220 AFUA_1G06230 AFUA_1G06290 AFUA_1G06690 AFUA_1G09200 AFUA_1G09757 AFUA_1G10355 AFUA_1G10760 AFUA_1G10990 AFUA_1G13880 AFUA_1G14220 AFUA_1G14580 AFUA_1G14990 AFUA_1G16290 AFUA_1G16330 AFUA_2G01330 AFUA_2G01480 AFUA_2G01980 AFUA_2G02710 AFUA_2G02870 AFUA_2G03740 AFUA_2G03930 AFUA_2G04780 AFUA_2G06…
1.00492460392571e-08	17	36	6.58159722222222	Small-subunit processome	http://amigo.geneontology.org/amigo/term/GO:0032040	AFUA_1G02680 AFUA_1G06290 AFUA_1G14220 AFUA_1G14580 AFUA_2G03930 AFUA_2G04780 AFUA_2G11380 AFUA_2G12890 AFUA_2G16040 AFUA_3G09750 AFUA_4G07500 AFUA_5G03090 AFUA_6G08240 AFUA_6G13370 AFUA_6G14260 AFUA_8G04220 AFUA_8G05430
1.16335079757631e-08	16	32	6.96875	Maturation of SSU-rRNA from tricistronic rRNA transcript (SSU-rRNA, 5.8S rRNA, LSU-rRNA)	http://amigo.geneontology.org/amigo/term/GO:0000462	AFUA_1G05410 AFUA_1G06290 AFUA_2G02870 AFUA_2G03930 AFUA_2G04780 AFUA_2G12880 AFUA_2G12890 AFUA_2G13570 AFUA_3G09750 AFUA_5G03090 AFUA_6G04630 AFUA_6G06430 AFUA_6G09820 AFUA_6G13370 AFUA_6G14260 AFUA_7G04430
2.70934761977679e-08	139	1161	1.66865848406546	RNA metabolic process	http://amigo.geneontology.org/amigo/term/GO:0016070	AFUA_1G02410 AFUA_1G02590 AFUA_1G02680 AFUA_1G03010 AFUA_1G03800 AFUA_1G04140 AFUA_1G04170 AFUA_1G04190 AFUA_1G05310 AFUA_1G05410 AFUA_1G05430 AFUA_1G06220 AFUA_1G06290 AFUA_1G06690 AFUA_1G07570 AFUA_1G09200 AFUA_1G10990 AFUA_1G12590 AFUA_1G13050 AFUA_1G13880 AFUA_1G13900 AFUA_1G13910 AFUA_1G14220 AFUA_1G14580 AFUA_1G14630 AFUA_1G14770 AFUA_1G15370 AFUA_1G15810 AFUA_1G16290 AFUA_1G16564 AFUA_2G01…
4.02277141079386e-08	13	22	8.23579545454546	Preribosome, large subunit precursor	http://amigo.geneontology.org/amigo/term/GO:0030687	AFUA_1G06230 AFUA_1G09200 AFUA_1G10990 AFUA_1G16330 AFUA_2G17060 AFUA_4G07630 AFUA_5G01760 AFUA_5G03870 AFUA_5G05930 AFUA_5G12100 AFUA_5G13470 AFUA_6G04630 AFUA_7G04430
4.02277141079386e-08	61	367	2.31658719346049	Ribonucleoprotein complex	http://amigo.geneontology.org/amigo/term/GO:1990904	AFUA_1G02680 AFUA_1G03010 AFUA_1G04190 AFUA_1G05200 AFUA_1G05410 AFUA_1G06230 AFUA_1G06290 AFUA_1G09200 AFUA_1G09410 AFUA_1G10990 AFUA_1G12590 AFUA_1G13880 AFUA_1G14220 AFUA_1G14580 AFUA_1G16330 AFUA_2G02290 AFUA_2G02710 AFUA_2G02870 AFUA_2G03060 AFUA_2G03930 AFUA_2G04780 AFUA_2G06070 AFUA_2G10510 AFUA_2G11380 AFUA_2G12880 AFUA_2G12890 AFUA_2G13570 AFUA_2G14090 AFUA_2G16040 AFUA_2G17060 AFUA_3G04…
8.9797058209182e-08	10	13	10.7211538461538	Preribosome, small subunit precursor	http://amigo.geneontology.org/amigo/term/GO:0030688	AFUA_1G10990 AFUA_2G02870 AFUA_2G12880 AFUA_2G14090 AFUA_3G04110 AFUA_5G04000 AFUA_5G06520 AFUA_5G11730 AFUA_8G04220 AFUA_8G05430
1.03587377097674e-07	20	57	4.89035087719298	Ribosomal large subunit biogenesis	http://amigo.geneontology.org/amigo/term/GO:0042273	AFUA_1G01990 AFUA_1G02210 AFUA_1G06230 AFUA_1G09200 AFUA_1G16330 AFUA_2G01480 AFUA_2G02710 AFUA_2G17060 AFUA_4G07630 AFUA_4G13330 AFUA_5G01760 AFUA_5G03870 AFUA_5G05930 AFUA_5G06510 AFUA_5G12100 AFUA_5G13470 AFUA_5G14010 AFUA_6G04630 AFUA_7G04430 AFUA_7G05460
5.6220918443466e-07	191	1829	1.45547430289776	Organic cyclic compound metabolic process	http://amigo.geneontology.org/amigo/term/GO:1901360	AFUA_1G00480 AFUA_1G00890 AFUA_1G01540 AFUA_1G02110 AFUA_1G02410 AFUA_1G02590 AFUA_1G02680 AFUA_1G03010 AFUA_1G03150 AFUA_1G03800 AFUA_1G04140 AFUA_1G04170 AFUA_1G04190 AFUA_1G05310 AFUA_1G05410 AFUA_1G05430 AFUA_1G06220 AFUA_1G06290 AFUA_1G06690 AFUA_1G07570 AFUA_1G09200 AFUA_1G10355 AFUA_1G10990 AFUA_1G12590 AFUA_1G13050 AFUA_1G13880 AFUA_1G13900 AFUA_1G13910 AFUA_1G14220 AFUA_1G14580 AFUA_1G14…
1.04150091819761e-06	181	1723	1.46412507254788	Heterocycle metabolic process	http://amigo.geneontology.org/amigo/term/GO:0046483	AFUA_1G00480 AFUA_1G00890 AFUA_1G01540 AFUA_1G02410 AFUA_1G02590 AFUA_1G02680 AFUA_1G03010 AFUA_1G03800 AFUA_1G04140 AFUA_1G04170 AFUA_1G04190 AFUA_1G05310 AFUA_1G05410 AFUA_1G05430 AFUA_1G06220 AFUA_1G06290 AFUA_1G06690 AFUA_1G07570 AFUA_1G09200 AFUA_1G10355 AFUA_1G10990 AFUA_1G12590 AFUA_1G13050 AFUA_1G13880 AFUA_1G13900 AFUA_1G13910 AFUA_1G14220 AFUA_1G14580 AFUA_1G14630 AFUA_1G14770 AFUA_1G15…
1.23993510483682e-06	20	65	4.28846153846154	Ribosome biogenesis in eukaryotes	http://www.genome.jp/kegg-bin/show_pathway?afm03008	AFUA_1G05310 AFUA_1G10560 AFUA_1G14220 AFUA_2G03930 AFUA_2G11510 AFUA_2G13570 AFUA_2G14090 AFUA_2G14950 AFUA_2G16750 AFUA_3G09750 AFUA_4G06250 AFUA_4G08930 AFUA_4G10550 AFUA_5G03090 AFUA_5G04000 AFUA_5G06510 AFUA_5G11150 AFUA_5G11730 AFUA_6G13370 AFUA_8G04640
1.61575510015706e-06	156	1437	1.51304801670146	Gene expression	http://amigo.geneontology.org/amigo/term/GO:0010467	AFUA_1G02410 AFUA_1G02590 AFUA_1G02680 AFUA_1G03010 AFUA_1G03800 AFUA_1G04140 AFUA_1G04170 AFUA_1G04190 AFUA_1G05200 AFUA_1G05310 AFUA_1G05410 AFUA_1G05430 AFUA_1G06220 AFUA_1G06290 AFUA_1G06690 AFUA_1G07570 AFUA_1G09200 AFUA_1G09410 AFUA_1G10355 AFUA_1G10440 AFUA_1G10990 AFUA_1G12170 AFUA_1G12590 AFUA_1G13050 AFUA_1G13900 AFUA_1G13910 AFUA_1G14220 AFUA_1G14580 AFUA_1G14630 AFUA_1G14770 AFUA_1G15…
1.76302349682017e-06	204	2018	1.40894449950446	Cellular nitrogen compound metabolic process	http://amigo.geneontology.org/amigo/term/GO:0034641	AFUA_1G00480 AFUA_1G00890 AFUA_1G01540 AFUA_1G02410 AFUA_1G02590 AFUA_1G02680 AFUA_1G03010 AFUA_1G03800 AFUA_1G04140 AFUA_1G04170 AFUA_1G04190 AFUA_1G05200 AFUA_1G05310 AFUA_1G05410 AFUA_1G05430 AFUA_1G06220 AFUA_1G06290 AFUA_1G06690 AFUA_1G07570 AFUA_1G09200 AFUA_1G09410 AFUA_1G10355 AFUA_1G10440 AFUA_1G10990 AFUA_1G12170 AFUA_1G12590 AFUA_1G13050 AFUA_1G13880 AFUA_1G13900 AFUA_1G13910 AFUA_1G14…
1.76302349682017e-06	180	1726	1.45350521436848	Cellular aromatic compound metabolic process	http://amigo.geneontology.org/amigo/term/GO:0006725	AFUA_1G00480 AFUA_1G00890 AFUA_1G01540 AFUA_1G02110 AFUA_1G02410 AFUA_1G02590 AFUA_1G02680 AFUA_1G03010 AFUA_1G03800 AFUA_1G04140 AFUA_1G04170 AFUA_1G04190 AFUA_1G05310 AFUA_1G05410 AFUA_1G05430 AFUA_1G06220 AFUA_1G06290 AFUA_1G06690 AFUA_1G07570 AFUA_1G09200 AFUA_1G10355 AFUA_1G10990 AFUA_1G12590 AFUA_1G13050 AFUA_1G13880 AFUA_1G13900 AFUA_1G13910 AFUA_1G14220 AFUA_1G14580 AFUA_1G14630 AFUA_1G14…
2.28565488687675e-06	13	29	6.24784482758621	RNA helicase activity	http://amigo.geneontology.org/amigo/term/GO:0003724	AFUA_1G06220 AFUA_1G14990 AFUA_1G16290 AFUA_1G16940 AFUA_2G08480 AFUA_2G13980 AFUA_3G10890 AFUA_4G07160 AFUA_4G07660 AFUA_4G09020 AFUA_4G13330 AFUA_6G11070 AFUA_6G13080
2.36616868682371e-06	170	1614	1.46801425030979	Nucleobase-containing compound metabolic process	http://amigo.geneontology.org/amigo/term/GO:0006139	AFUA_1G00480 AFUA_1G00890 AFUA_1G01540 AFUA_1G02410 AFUA_1G02590 AFUA_1G02680 AFUA_1G03010 AFUA_1G03800 AFUA_1G04140 AFUA_1G04170 AFUA_1G04190 AFUA_1G05310 AFUA_1G05410 AFUA_1G05430 AFUA_1G06220 AFUA_1G06290 AFUA_1G06690 AFUA_1G07570 AFUA_1G09200 AFUA_1G10355 AFUA_1G10990 AFUA_1G12590 AFUA_1G13050 AFUA_1G13880 AFUA_1G13900 AFUA_1G13910 AFUA_1G14220 AFUA_1G14580 AFUA_1G14630 AFUA_1G14770 AFUA_1G15…
3.53504065670498e-06	13	30	6.03958333333333	90S preribosome	http://amigo.geneontology.org/amigo/term/GO:0030686	AFUA_1G02680 AFUA_1G05410 AFUA_1G09200 AFUA_1G16330 AFUA_2G03930 AFUA_2G13570 AFUA_3G09750 AFUA_5G03090 AFUA_6G08240 AFUA_6G13370 AFUA_7G05460 AFUA_8G04220 AFUA_8G05430
4.02761397352691e-06	149	1378	1.5070301161103	Nucleic acid metabolic process	http://amigo.geneontology.org/amigo/term/GO:0090304	AFUA_1G00890 AFUA_1G01540 AFUA_1G02410 AFUA_1G02590 AFUA_1G02680 AFUA_1G03010 AFUA_1G03800 AFUA_1G04140 AFUA_1G04170 AFUA_1G04190 AFUA_1G05310 AFUA_1G05410 AFUA_1G05430 AFUA_1G06220 AFUA_1G06290 AFUA_1G06690 AFUA_1G07570 AFUA_1G09200 AFUA_1G10355 AFUA_1G10990 AFUA_1G12590 AFUA_1G13050 AFUA_1G13880 AFUA_1G13900 AFUA_1G13910 AFUA_1G14220 AFUA_1G14580 AFUA_1G14630 AFUA_1G14770 AFUA_1G15370 AFUA_1G15…
5.35678729829532e-06	13	31	5.84475806451613	ATP-dependent activity, acting on RNA	http://amigo.geneontology.org/amigo/term/GO:0008186	AFUA_1G06220 AFUA_1G14990 AFUA_1G16290 AFUA_1G16940 AFUA_2G08480 AFUA_2G13980 AFUA_3G10890 AFUA_4G07160 AFUA_4G07660 AFUA_4G09020 AFUA_4G13330 AFUA_6G11070 AFUA_6G13080
6.90855587956365e-06	38	211	2.51007109004739	Catalytic activity, acting on RNA	http://amigo.geneontology.org/amigo/term/GO:0140098	AFUA_1G05430 AFUA_1G06220 AFUA_1G07570 AFUA_1G13900 AFUA_1G14220 AFUA_1G14770 AFUA_1G14990 AFUA_1G16290 AFUA_1G16940 AFUA_2G02590 AFUA_2G05480 AFUA_2G05650 AFUA_2G08480 AFUA_2G08750 AFUA_2G13720 AFUA_2G13980 AFUA_2G15600 AFUA_3G09880 AFUA_3G10890 AFUA_4G07160 AFUA_4G07660 AFUA_4G09020 AFUA_4G11970 AFUA_4G13330 AFUA_5G01760 AFUA_5G04000 AFUA_5G06280 AFUA_5G11150 AFUA_5G11550 AFUA_5G11650 AFUA_5G12…
1.19895364429706e-05	65	471	1.92343418259023	RNA binding	http://amigo.geneontology.org/amigo/term/GO:0003723	AFUA_1G02590 AFUA_1G02680 AFUA_1G03010 AFUA_1G04190 AFUA_1G05200 AFUA_1G05310 AFUA_1G06220 AFUA_1G06230 AFUA_1G07570 AFUA_1G10440 AFUA_1G12170 AFUA_1G12590 AFUA_1G13880 AFUA_1G14220 AFUA_1G14990 AFUA_1G15810 AFUA_1G16290 AFUA_1G16660 AFUA_2G01980 AFUA_2G02590 AFUA_2G02710 AFUA_2G05120 AFUA_2G08480 AFUA_2G08990 AFUA_2G10510 AFUA_2G11380 AFUA_2G12880 AFUA_2G13570 AFUA_2G13980 AFUA_2G16040 AFUA_2G16…
0.000141215172699361	15	52	4.02043269230769	Iron ion homeostasis	http://amigo.geneontology.org/amigo/term/GO:0055072	AFUA_1G17190 AFUA_2G14960 AFUA_3G03410 AFUA_3G03440 AFUA_3G03640 AFUA_3G03660 AFUA_4G03940 AFUA_5G08890 AFUA_5G11260 AFUA_6G02820 AFUA_6G07780 AFUA_6G08640 AFUA_6G13750 AFUA_7G06060 AFUA_8G01310
0.000141215172699361	18	72	3.484375	Transition metal ion homeostasis	http://amigo.geneontology.org/amigo/term/GO:0055076	AFUA_1G17190 AFUA_2G03730 AFUA_2G14960 AFUA_3G03410 AFUA_3G03440 AFUA_3G03640 AFUA_3G03660 AFUA_3G13660 AFUA_4G03940 AFUA_5G08890 AFUA_5G11260 AFUA_6G02810 AFUA_6G02820 AFUA_6G07780 AFUA_6G08640 AFUA_6G13750 AFUA_7G06060 AFUA_8G01310
0.000144726361112	91	788	1.60953362944162	Non-membrane-bounded organelle	http://amigo.geneontology.org/amigo/term/GO:0043228	AFUA_1G01640 AFUA_1G01990 AFUA_1G02210 AFUA_1G02410 AFUA_1G02680 AFUA_1G04190 AFUA_1G04370 AFUA_1G05310 AFUA_1G05410 AFUA_1G06290 AFUA_1G09200 AFUA_1G09410 AFUA_1G10355 AFUA_1G10440 AFUA_1G10560 AFUA_1G13900 AFUA_1G14220 AFUA_1G14580 AFUA_1G14990 AFUA_1G16290 AFUA_1G16330 AFUA_2G01330 AFUA_2G01480 AFUA_2G01980 AFUA_2G02290 AFUA_2G02710 AFUA_2G02870 AFUA_2G03740 AFUA_2G03930 AFUA_2G04780 AFUA_2G05…
0.000144726361112	91	788	1.60953362944162	Intracellular non-membrane-bounded organelle	http://amigo.geneontology.org/amigo/term/GO:0043232	AFUA_1G01640 AFUA_1G01990 AFUA_1G02210 AFUA_1G02410 AFUA_1G02680 AFUA_1G04190 AFUA_1G04370 AFUA_1G05310 AFUA_1G05410 AFUA_1G06290 AFUA_1G09200 AFUA_1G09410 AFUA_1G10355 AFUA_1G10440 AFUA_1G10560 AFUA_1G13900 AFUA_1G14220 AFUA_1G14580 AFUA_1G14990 AFUA_1G16290 AFUA_1G16330 AFUA_2G01330 AFUA_2G01480 AFUA_2G01980 AFUA_2G02290 AFUA_2G02710 AFUA_2G02870 AFUA_2G03740 AFUA_2G03930 AFUA_2G04780 AFUA_2G05…
0.000151476809153958	11	29	5.28663793103448	Maturation of 5.8S rRNA	http://amigo.geneontology.org/amigo/term/GO:0000460	AFUA_1G05410 AFUA_1G09200 AFUA_3G09880 AFUA_4G07160 AFUA_4G07630 AFUA_5G03870 AFUA_5G05930 AFUA_5G12100 AFUA_6G04630 AFUA_6G06430 AFUA_7G04430
0.00029805163163445	17	69	3.4338768115942	Cellular transition metal ion homeostasis	http://amigo.geneontology.org/amigo/term/GO:0046916	AFUA_1G17190 AFUA_2G03730 AFUA_2G14960 AFUA_3G03410 AFUA_3G03440 AFUA_3G03660 AFUA_3G13660 AFUA_4G03940 AFUA_5G08890 AFUA_5G11260 AFUA_6G02810 AFUA_6G02820 AFUA_6G07780 AFUA_6G08640 AFUA_6G13750 AFUA_7G06060 AFUA_8G01310
0.000301307524368419	7	12	8.13020833333333	Endonucleolytic cleavage involved in rRNA processing	http://amigo.geneontology.org/amigo/term/GO:0000478	AFUA_1G05410 AFUA_2G12880 AFUA_2G13570 AFUA_6G04630 AFUA_6G06430 AFUA_7G04430 AFUA_8G04640
0.000301307524368419	7	12	8.13020833333333	Endonucleolytic cleavage of tricistronic rRNA transcript (SSU-rRNA, 5.8S rRNA, LSU-rRNA)	http://amigo.geneontology.org/amigo/term/GO:0000479	AFUA_1G05410 AFUA_2G12880 AFUA_2G13570 AFUA_6G04630 AFUA_6G06430 AFUA_7G04430 AFUA_8G04640
0.000301307524368419	7	12	8.13020833333333	RNA polymerase I complex	http://amigo.geneontology.org/amigo/term/GO:0005736	AFUA_1G13900 AFUA_2G05480 AFUA_2G13720 AFUA_4G11970 AFUA_5G06280 AFUA_6G04610 AFUA_6G08300
0.000374682296703287	14	50	3.9025	Cellular iron ion homeostasis	http://amigo.geneontology.org/amigo/term/GO:0006879	AFUA_1G17190 AFUA_2G14960 AFUA_3G03410 AFUA_3G03440 AFUA_3G03660 AFUA_4G03940 AFUA_5G08890 AFUA_5G11260 AFUA_6G02820 AFUA_6G07780 AFUA_6G08640 AFUA_6G13750 AFUA_7G06060 AFUA_8G01310
0.000396491967407123	171	1765	1.35031869688385	Nucleus	http://amigo.geneontology.org/amigo/term/GO:0005634	AFUA_1G01990 AFUA_1G02210 AFUA_1G02410 AFUA_1G02680 AFUA_1G03010 AFUA_1G03800 AFUA_1G04140 AFUA_1G04170 AFUA_1G04190 AFUA_1G04370 AFUA_1G05310 AFUA_1G05410 AFUA_1G05430 AFUA_1G06190 AFUA_1G06220 AFUA_1G06290 AFUA_1G06690 AFUA_1G07440 AFUA_1G07570 AFUA_1G09200 AFUA_1G09757 AFUA_1G10230 AFUA_1G10355 AFUA_1G10440 AFUA_1G10560 AFUA_1G10760 AFUA_1G10990 AFUA_1G12590 AFUA_1G12610 AFUA_1G13040 AFUA_1G13…
0.000473120312535786	8	17	6.55882352941177	Chaperone binding	http://amigo.geneontology.org/amigo/term/GO:0051087	AFUA_1G09840 AFUA_1G11180 AFUA_1G15270 AFUA_2G09290 AFUA_2G11040 AFUA_2G13040 AFUA_5G13920 AFUA_6G10700
0.000775691495445874	9	23	5.45380434782609	Cleavage involved in rRNA processing	http://amigo.geneontology.org/amigo/term/GO:0000469	AFUA_1G05410 AFUA_2G12880 AFUA_2G13570 AFUA_3G09880 AFUA_5G04000 AFUA_6G04630 AFUA_6G06430 AFUA_7G04430 AFUA_8G04640
0.000775691495445874	9	23	5.45380434782609	Maturation of LSU-rRNA	http://amigo.geneontology.org/amigo/term/GO:0000470	AFUA_1G09200 AFUA_4G07630 AFUA_4G13330 AFUA_5G01760 AFUA_5G03870 AFUA_5G05930 AFUA_5G12100 AFUA_5G14010 AFUA_7G05460
0.00105722463579813	120	1172	1.42704778156997	Cellular component organization or biogenesis	http://amigo.geneontology.org/amigo/term/GO:0071840	AFUA_1G01990 AFUA_1G02210 AFUA_1G02410 AFUA_1G02680 AFUA_1G05200 AFUA_1G05310 AFUA_1G05410 AFUA_1G06220 AFUA_1G06230 AFUA_1G06290 AFUA_1G06690 AFUA_1G09200 AFUA_1G09757 AFUA_1G09840 AFUA_1G10355 AFUA_1G10760 AFUA_1G10990 AFUA_1G11180 AFUA_1G13880 AFUA_1G13910 AFUA_1G14220 AFUA_1G14580 AFUA_1G14990 AFUA_1G16290 AFUA_1G16330 AFUA_2G00800 AFUA_2G01330 AFUA_2G01480 AFUA_2G01980 AFUA_2G02700 AFUA_2G02…
0.00125317450137304	4	4	13.9375	N-acetylglucosamine catabolic process	http://amigo.geneontology.org/amigo/term/GO:0006046	AFUA_1G00450 AFUA_1G00480 AFUA_8G04070 AFUA_8G04100
0.0029135519167335	20	107	2.60514018691589	Metal ion homeostasis	http://amigo.geneontology.org/amigo/term/GO:0055065	AFUA_1G17190 AFUA_2G03730 AFUA_2G14960 AFUA_3G03410 AFUA_3G03440 AFUA_3G03640 AFUA_3G03660 AFUA_3G05790 AFUA_3G13660 AFUA_4G03940 AFUA_5G05830 AFUA_5G08890 AFUA_5G11260 AFUA_6G02810 AFUA_6G02820 AFUA_6G07780 AFUA_6G08640 AFUA_6G13750 AFUA_7G06060 AFUA_8G01310
0.00400543181659648	8	22	5.06818181818182	Maturation of 5.8S rRNA from tricistronic rRNA transcript (SSU-rRNA, 5.8S rRNA, LSU-rRNA)	http://amigo.geneontology.org/amigo/term/GO:0000466	AFUA_1G05410 AFUA_1G09200 AFUA_3G09880 AFUA_4G07630 AFUA_5G12100 AFUA_6G04630 AFUA_6G06430 AFUA_7G04430
0.00434322030214321	22	128	2.3955078125	Cellular chemical homeostasis	http://amigo.geneontology.org/amigo/term/GO:0055082	AFUA_1G17190 AFUA_2G00450 AFUA_2G03730 AFUA_2G14960 AFUA_2G16330 AFUA_3G03410 AFUA_3G03440 AFUA_3G03660 AFUA_3G05790 AFUA_3G13660 AFUA_4G03940 AFUA_5G05830 AFUA_5G08890 AFUA_5G11260 AFUA_6G02810 AFUA_6G02820 AFUA_6G04460 AFUA_6G07780 AFUA_6G08640 AFUA_6G13750 AFUA_7G06060 AFUA_8G01310
0.00434322030214321	116	1164	1.38896048109966	Nucleic acid binding	http://amigo.geneontology.org/amigo/term/GO:0003676	AFUA_1G00890 AFUA_1G02590 AFUA_1G02680 AFUA_1G03010 AFUA_1G03800 AFUA_1G04140 AFUA_1G04170 AFUA_1G04190 AFUA_1G05200 AFUA_1G05310 AFUA_1G06220 AFUA_1G06230 AFUA_1G07570 AFUA_1G10230 AFUA_1G10440 AFUA_1G12170 AFUA_1G12590 AFUA_1G13050 AFUA_1G13880 AFUA_1G13900 AFUA_1G13910 AFUA_1G14220 AFUA_1G14750 AFUA_1G14990 AFUA_1G15370 AFUA_1G15810 AFUA_1G16290 AFUA_1G16660 AFUA_1G16940 AFUA_2G01980 AFUA_2G02…
0.00434322030214321	7	17	5.7389705882353	SnoRNA binding	http://amigo.geneontology.org/amigo/term/GO:0030515	AFUA_1G02680 AFUA_2G12880 AFUA_2G13570 AFUA_3G04110 AFUA_3G09750 AFUA_4G07500 AFUA_6G13370
0.00434322030214321	19	102	2.59620098039216	Cellular metal ion homeostasis	http://amigo.geneontology.org/amigo/term/GO:0006875	AFUA_1G17190 AFUA_2G03730 AFUA_2G14960 AFUA_3G03410 AFUA_3G03440 AFUA_3G03660 AFUA_3G05790 AFUA_3G13660 AFUA_4G03940 AFUA_5G05830 AFUA_5G08890 AFUA_5G11260 AFUA_6G02810 AFUA_6G02820 AFUA_6G07780 AFUA_6G08640 AFUA_6G13750 AFUA_7G06060 AFUA_8G01310
0.0048634344728766	46	365	1.75650684931507	Catalytic activity, acting on a nucleic acid	http://amigo.geneontology.org/amigo/term/GO:0140640	AFUA_1G02410 AFUA_1G05430 AFUA_1G06220 AFUA_1G07570 AFUA_1G13900 AFUA_1G13910 AFUA_1G14220 AFUA_1G14770 AFUA_1G14990 AFUA_1G16290 AFUA_1G16940 AFUA_2G02590 AFUA_2G05480 AFUA_2G05650 AFUA_2G08480 AFUA_2G08750 AFUA_2G13720 AFUA_2G13980 AFUA_2G15600 AFUA_3G09880 AFUA_3G10890 AFUA_3G13280 AFUA_4G07160 AFUA_4G07660 AFUA_4G09020 AFUA_4G11970 AFUA_4G13330 AFUA_5G01760 AFUA_5G02410 AFUA_5G04000 AFUA_5G06…
0.00498349865157509	196	2171	1.25829111008752	Heterocyclic compound binding	http://amigo.geneontology.org/amigo/term/GO:1901363	AFUA_1G00530 AFUA_1G00890 AFUA_1G01640 AFUA_1G01690 AFUA_1G02410 AFUA_1G02590 AFUA_1G02680 AFUA_1G03010 AFUA_1G03800 AFUA_1G04140 AFUA_1G04150 AFUA_1G04160 AFUA_1G04170 AFUA_1G04190 AFUA_1G05200 AFUA_1G05310 AFUA_1G06220 AFUA_1G06230 AFUA_1G07440 AFUA_1G07570 AFUA_1G10230 AFUA_1G10390 AFUA_1G10440 AFUA_1G10560 AFUA_1G11180 AFUA_1G12170 AFUA_1G12590 AFUA_1G12610 AFUA_1G13050 AFUA_1G13660 AFUA_1G13…
0.00502469005543477	262	3036	1.20277503293808	Nitrogen compound metabolic process	http://amigo.geneontology.org/amigo/term/GO:0006807	AFUA_1G00480 AFUA_1G00890 AFUA_1G01380 AFUA_1G01540 AFUA_1G01680 AFUA_1G02110 AFUA_1G02410 AFUA_1G02590 AFUA_1G02680 AFUA_1G03010 AFUA_1G03800 AFUA_1G04140 AFUA_1G04160 AFUA_1G04170 AFUA_1G04190 AFUA_1G05200 AFUA_1G05310 AFUA_1G05410 AFUA_1G05430 AFUA_1G06190 AFUA_1G06220 AFUA_1G06290 AFUA_1G06690 AFUA_1G07570 AFUA_1G09050 AFUA_1G09200 AFUA_1G09410 AFUA_1G10355 AFUA_1G10440 AFUA_1G10990 AFUA_1G12…
0.00552774832486765	196	2176	1.25539981617647	Organic cyclic compound binding	http://amigo.geneontology.org/amigo/term/GO:0097159	AFUA_1G00530 AFUA_1G00890 AFUA_1G01640 AFUA_1G01690 AFUA_1G02410 AFUA_1G02590 AFUA_1G02680 AFUA_1G03010 AFUA_1G03800 AFUA_1G04140 AFUA_1G04150 AFUA_1G04160 AFUA_1G04170 AFUA_1G04190 AFUA_1G05200 AFUA_1G05310 AFUA_1G06220 AFUA_1G06230 AFUA_1G07440 AFUA_1G07570 AFUA_1G10230 AFUA_1G10390 AFUA_1G10440 AFUA_1G10560 AFUA_1G11180 AFUA_1G12170 AFUA_1G12590 AFUA_1G12610 AFUA_1G13050 AFUA_1G13660 AFUA_1G13…
0.00582037161951653	6	13	6.43269230769231	Maturation of LSU-rRNA from tricistronic rRNA transcript (SSU-rRNA, 5.8S rRNA, LSU-rRNA)	http://amigo.geneontology.org/amigo/term/GO:0000463	AFUA_1G09200 AFUA_4G07630 AFUA_4G13330 AFUA_5G01760 AFUA_5G12100 AFUA_5G14010
0.0061980168380513	21	123	2.37957317073171	Ion homeostasis	http://amigo.geneontology.org/amigo/term/GO:0050801	AFUA_1G17190 AFUA_2G03730 AFUA_2G14960 AFUA_3G03410 AFUA_3G03440 AFUA_3G03640 AFUA_3G03660 AFUA_3G05790 AFUA_3G13660 AFUA_4G03940 AFUA_5G05830 AFUA_5G08890 AFUA_5G11260 AFUA_6G02810 AFUA_6G02820 AFUA_6G04460 AFUA_6G07780 AFUA_6G08640 AFUA_6G13750 AFUA_7G06060 AFUA_8G01310
0.0073486923582372	20	116	2.40301724137931	Inorganic ion homeostasis	http://amigo.geneontology.org/amigo/term/GO:0098771	AFUA_1G17190 AFUA_2G03730 AFUA_2G14960 AFUA_3G03410 AFUA_3G03440 AFUA_3G03640 AFUA_3G03660 AFUA_3G05790 AFUA_3G13660 AFUA_4G03940 AFUA_5G05830 AFUA_5G08890 AFUA_5G11260 AFUA_6G02810 AFUA_6G02820 AFUA_6G07780 AFUA_6G08640 AFUA_6G13750 AFUA_7G06060 AFUA_8G01310
0.0073486923582372	20	116	2.40301724137931	Cellular ion homeostasis	http://amigo.geneontology.org/amigo/term/GO:0006873	AFUA_1G17190 AFUA_2G03730 AFUA_2G14960 AFUA_3G03410 AFUA_3G03440 AFUA_3G03660 AFUA_3G05790 AFUA_3G13660 AFUA_4G03940 AFUA_5G05830 AFUA_5G08890 AFUA_5G11260 AFUA_6G02810 AFUA_6G02820 AFUA_6G04460 AFUA_6G07780 AFUA_6G08640 AFUA_6G13750 AFUA_7G06060 AFUA_8G01310
0.0073486923582372	16	82	2.71951219512195	RNA modification	http://amigo.geneontology.org/amigo/term/GO:0009451	AFUA_1G05310 AFUA_1G06690 AFUA_1G07570 AFUA_1G13880 AFUA_1G14220 AFUA_1G14630 AFUA_1G14770 AFUA_4G10520 AFUA_5G01760 AFUA_5G06140 AFUA_5G11550 AFUA_5G11650 AFUA_5G12100 AFUA_5G12400 AFUA_6G04440 AFUA_7G04860
0.00752712937827887	18	99	2.53409090909091	Helicase activity	http://amigo.geneontology.org/amigo/term/GO:0004386	AFUA_1G02410 AFUA_1G06220 AFUA_1G13910 AFUA_1G14990 AFUA_1G16290 AFUA_1G16940 AFUA_2G08480 AFUA_2G13980 AFUA_3G10890 AFUA_3G13280 AFUA_4G07160 AFUA_4G07660 AFUA_4G09020 AFUA_4G13330 AFUA_5G02410 AFUA_6G06550 AFUA_6G11070 AFUA_6G13080
0.00904717114000664	20	118	2.36228813559322	Cation homeostasis	http://amigo.geneontology.org/amigo/term/GO:0055080	AFUA_1G17190 AFUA_2G03730 AFUA_2G14960 AFUA_3G03410 AFUA_3G03440 AFUA_3G03640 AFUA_3G03660 AFUA_3G05790 AFUA_3G13660 AFUA_4G03940 AFUA_5G05830 AFUA_5G08890 AFUA_5G11260 AFUA_6G02810 AFUA_6G02820 AFUA_6G07780 AFUA_6G08640 AFUA_6G13750 AFUA_7G06060 AFUA_8G01310
0.00980492849869711	37	284	1.81580105633803	ATP-dependent activity	http://amigo.geneontology.org/amigo/term/GO:0140657	AFUA_1G01640 AFUA_1G02410 AFUA_1G06220 AFUA_1G07440 AFUA_1G10390 AFUA_1G11180 AFUA_1G13910 AFUA_1G14990 AFUA_1G15270 AFUA_1G16290 AFUA_1G16440 AFUA_1G16940 AFUA_1G17190 AFUA_2G08480 AFUA_2G09960 AFUA_2G13980 AFUA_3G01400 AFUA_3G03430 AFUA_3G10890 AFUA_3G13280 AFUA_4G07160 AFUA_4G07660 AFUA_4G09020 AFUA_4G09440 AFUA_4G13330 AFUA_5G00790 AFUA_5G02410 AFUA_5G09460 AFUA_5G10510 AFUA_6G03080 AFUA_6G03…
0.0122420204377083	4	6	9.29166666666667	N-acetylglucosamine metabolic process	http://amigo.geneontology.org/amigo/term/GO:0006044	AFUA_1G00450 AFUA_1G00480 AFUA_8G04070 AFUA_8G04100
0.0126657015419388	3	3	13.9375	Noc complex	http://amigo.geneontology.org/amigo/term/GO:0030689	AFUA_1G16330 AFUA_8G04220 AFUA_8G05430
0.0127595298523008	6	15	5.575	Sno(s)RNA metabolic process	http://amigo.geneontology.org/amigo/term/GO:0016074	AFUA_1G14220 AFUA_2G01330 AFUA_2G03740 AFUA_3G05640 AFUA_3G09880 AFUA_5G07720
0.0127595298523008	6	15	5.575	Sno(s)RNA processing	http://amigo.geneontology.org/amigo/term/GO:0043144	AFUA_1G14220 AFUA_2G01330 AFUA_2G03740 AFUA_3G05640 AFUA_3G09880 AFUA_5G07720
0.0130904287650887	19	113	2.34347345132743	Cellular cation homeostasis	http://amigo.geneontology.org/amigo/term/GO:0030003	AFUA_1G17190 AFUA_2G03730 AFUA_2G14960 AFUA_3G03410 AFUA_3G03440 AFUA_3G03660 AFUA_3G05790 AFUA_3G13660 AFUA_4G03940 AFUA_5G05830 AFUA_5G08890 AFUA_5G11260 AFUA_6G02810 AFUA_6G02820 AFUA_6G07780 AFUA_6G08640 AFUA_6G13750 AFUA_7G06060 AFUA_8G01310
0.0133515522948357	23	150	2.13708333333333	Chemical homeostasis	http://amigo.geneontology.org/amigo/term/GO:0048878	AFUA_1G17190 AFUA_2G00450 AFUA_2G03730 AFUA_2G14960 AFUA_2G16330 AFUA_3G03410 AFUA_3G03440 AFUA_3G03640 AFUA_3G03660 AFUA_3G05790 AFUA_3G13660 AFUA_4G03940 AFUA_5G05830 AFUA_5G08890 AFUA_5G11260 AFUA_6G02810 AFUA_6G02820 AFUA_6G04460 AFUA_6G07780 AFUA_6G08640 AFUA_6G13750 AFUA_7G06060 AFUA_8G01310
0.0158904008553641	10	41	3.39939024390244	RNA phosphodiester bond hydrolysis, endonucleolytic	http://amigo.geneontology.org/amigo/term/GO:0090502	AFUA_1G05410 AFUA_2G08750 AFUA_2G12880 AFUA_2G13570 AFUA_5G04000 AFUA_5G11150 AFUA_6G04630 AFUA_6G06430 AFUA_7G04430 AFUA_8G04640
0.0173040009752196	17	98	2.41772959183673	Ribonucleoprotein complex assembly	http://amigo.geneontology.org/amigo/term/GO:0022618	AFUA_1G01990 AFUA_1G02210 AFUA_1G02410 AFUA_1G05200 AFUA_1G06230 AFUA_1G13880 AFUA_2G02710 AFUA_2G06070 AFUA_2G08990 AFUA_2G16400 AFUA_3G05840 AFUA_4G13350 AFUA_5G01760 AFUA_5G03090 AFUA_5G06510 AFUA_5G13470 AFUA_5G14010
0.0180991685217836	8	28	3.98214285714286	Response to topologically incorrect protein	http://amigo.geneontology.org/amigo/term/GO:0035966	AFUA_1G07440 AFUA_1G11180 AFUA_1G15270 AFUA_2G09290 AFUA_2G09960 AFUA_2G11040 AFUA_4G04640 AFUA_5G09420
0.0186300730475539	5	11	6.33522727272727	Protein refolding	http://amigo.geneontology.org/amigo/term/GO:0042026	AFUA_1G07440 AFUA_1G11180 AFUA_1G15270 AFUA_2G09290 AFUA_2G09960
0.0238143408857584	17	101	2.34591584158416	Ribonucleoprotein complex subunit organization	http://amigo.geneontology.org/amigo/term/GO:0071826	AFUA_1G01990 AFUA_1G02210 AFUA_1G02410 AFUA_1G05200 AFUA_1G06230 AFUA_1G13880 AFUA_2G02710 AFUA_2G06070 AFUA_2G08990 AFUA_2G16400 AFUA_3G05840 AFUA_4G13350 AFUA_5G01760 AFUA_5G03090 AFUA_5G06510 AFUA_5G13470 AFUA_5G14010
0.025141322823758	7	23	4.24184782608696	Transcription by RNA polymerase I	http://amigo.geneontology.org/amigo/term/GO:0006360	AFUA_1G02590 AFUA_2G02210 AFUA_2G05480 AFUA_2G13720 AFUA_5G06280 AFUA_6G13370 AFUA_7G05520
0.025141322823758	6	17	4.91911764705882	Response to unfolded protein	http://amigo.geneontology.org/amigo/term/GO:0006986	AFUA_1G07440 AFUA_1G11180 AFUA_1G15270 AFUA_2G09290 AFUA_2G09960 AFUA_5G09420
0.0266881735240999	107	1119	1.33271894548704	Small molecule binding	http://amigo.geneontology.org/amigo/term/GO:0036094	AFUA_1G00530 AFUA_1G01640 AFUA_1G02410 AFUA_1G04150 AFUA_1G04160 AFUA_1G05310 AFUA_1G06220 AFUA_1G07440 AFUA_1G10380 AFUA_1G10390 AFUA_1G10560 AFUA_1G11180 AFUA_1G12170 AFUA_1G12610 AFUA_1G13660 AFUA_1G13910 AFUA_1G14630 AFUA_1G14770 AFUA_1G14990 AFUA_1G15270 AFUA_1G15360 AFUA_1G16290 AFUA_1G16440 AFUA_1G16940 AFUA_1G17180 AFUA_1G17190 AFUA_2G00450 AFUA_2G02590 AFUA_2G04980 AFUA_2G05120 AFUA_2G05…
0.0273279975590887	5	12	5.80729166666667	Sno(s)RNA 3 -end processing	http://amigo.geneontology.org/amigo/term/GO:0031126	AFUA_1G14220 AFUA_2G01330 AFUA_2G03740 AFUA_3G05640 AFUA_3G09880
0.0273279975590887	5	12	5.80729166666667	de novo posttranslational protein folding	http://amigo.geneontology.org/amigo/term/GO:0051084	AFUA_1G07440 AFUA_1G11180 AFUA_1G15270 AFUA_2G09960 AFUA_6G10700
0.0273279975590887	5	12	5.80729166666667	Chaperone cofactor-dependent protein refolding	http://amigo.geneontology.org/amigo/term/GO:0051085	AFUA_1G07440 AFUA_1G11180 AFUA_1G15270 AFUA_2G09960 AFUA_6G10700
0.0273279975590887	5	12	5.80729166666667	de novo protein folding	http://amigo.geneontology.org/amigo/term/GO:0006458	AFUA_1G07440 AFUA_1G11180 AFUA_1G15270 AFUA_2G09960 AFUA_6G10700
0.0284509493805342	14	77	2.53409090909091	N-acyltransferase activity	http://amigo.geneontology.org/amigo/term/GO:0016410	AFUA_1G05310 AFUA_2G00570 AFUA_2G15900 AFUA_3G00765 AFUA_3G00870 AFUA_3G01610 AFUA_4G09540 AFUA_4G14730 AFUA_5G06140 AFUA_6G02790 AFUA_6G03350 AFUA_6G07920 AFUA_6G10460 AFUA_7G00850
0.0307319281597203	7	24	4.06510416666667	Cytoplasmic translational initiation	http://amigo.geneontology.org/amigo/term/GO:0002183	AFUA_1G05200 AFUA_1G16660 AFUA_2G08990 AFUA_2G16400 AFUA_3G05840 AFUA_4G07660 AFUA_6G12530
0.0379365584820239	3	4	10.453125	RNA polymerase I activity	http://amigo.geneontology.org/amigo/term/GO:0001054	AFUA_2G13720 AFUA_4G11970 AFUA_6G04610
0.0383932992855312	4	8	6.96875	Lysine biosynthetic process via aminoadipic acid	http://amigo.geneontology.org/amigo/term/GO:0019878	AFUA_4G10460 AFUA_4G11240 AFUA_5G08890 AFUA_6G12930
0.0383932992855312	13	71	2.55193661971831	N-acetyltransferase activity	http://amigo.geneontology.org/amigo/term/GO:0008080	AFUA_1G05310 AFUA_2G00570 AFUA_2G15900 AFUA_3G00765 AFUA_3G00870 AFUA_3G01610 AFUA_4G09540 AFUA_4G14730 AFUA_5G06140 AFUA_6G02790 AFUA_6G03350 AFUA_6G07920 AFUA_7G00850
0.0383932992855312	4	8	6.96875	Endonucleolytic cleavage in ITS1 to separate SSU-rRNA from 5.8S rRNA and LSU-rRNA from tricistronic rRNA transcript (SSU-rRNA, 5.8S rRNA, LSU-rRNA)	http://amigo.geneontology.org/amigo/term/GO:0000447	AFUA_1G05410 AFUA_6G04630 AFUA_6G06430 AFUA_7G04430
0.0416029112485913	72	712	1.40941011235955	Transmembrane transport	http://amigo.geneontology.org/amigo/term/GO:0055085	AFUA_1G00440 AFUA_1G05020 AFUA_1G09840 AFUA_1G10390 AFUA_1G12620 AFUA_1G16910 AFUA_2G00180 AFUA_2G02700 AFUA_2G03520 AFUA_2G03730 AFUA_2G04270 AFUA_2G09290 AFUA_2G12710 AFUA_2G13040 AFUA_2G14190 AFUA_2G17480 AFUA_3G00200 AFUA_3G01400 AFUA_3G01840 AFUA_3G02060 AFUA_3G02150 AFUA_3G02780 AFUA_3G03240 AFUA_3G03430 AFUA_3G03440 AFUA_3G03640 AFUA_3G06950 AFUA_3G12170 AFUA_3G13470 AFUA_3G13660 AFUA_3G13…
0.0416033273683159	6	19	4.40131578947368	Glutamine metabolic process	http://amigo.geneontology.org/amigo/term/GO:0006541	AFUA_4G03700 AFUA_4G03710 AFUA_4G06900 AFUA_5G02720 AFUA_5G06780 AFUA_7G05210
0.0468725995893898	7	26	3.75240384615385	Cellular response to topologically incorrect protein	http://amigo.geneontology.org/amigo/term/GO:0035967	AFUA_1G07440 AFUA_1G15270 AFUA_2G09290 AFUA_2G09960 AFUA_2G11040 AFUA_4G04640 AFUA_5G09420
0.0468725995893898	8	33	3.37878787878788	DNA-directed 5 -3 RNA polymerase activity	http://amigo.geneontology.org/amigo/term/GO:0003899	AFUA_1G13900 AFUA_2G05480 AFUA_2G13720 AFUA_2G15600 AFUA_4G11970 AFUA_5G06280 AFUA_6G04610 AFUA_6G08300
0.0468725995893898	7	26	3.75240384615385	RNA polymerase	http://www.genome.jp/kegg-bin/show_pathway?afm03020	AFUA_1G13900 AFUA_2G05480 AFUA_2G13720 AFUA_4G11970 AFUA_5G06280 AFUA_6G04610 AFUA_6G08300

## Sheet: Glucose + peptone vs. Glucose
Glucose + peptone vs. Glucose
downregulated genes
Enrichment.FDR	nGenes	Pathway.Genes	Fold.Enrichment	Pathway	URL	Genes
0,000128502798045106	22	165	3,15687242798354	Monooxygenase activity	http://amigo.geneontology.org/amigo/term/GO:0004497	AFUA_1G02970 AFUA_1G04390 AFUA_2G01160 AFUA_2G09400 AFUA_3G03930 AFUA_3G12960 AFUA_4G00225 AFUA_4G09470 AFUA_4G09980 AFUA_4G14780 AFUA_4G14790 AFUA_4G14810 AFUA_4G14830 AFUA_5G02610 AFUA_5G02620 AFUA_6G01920 AFUA_6G09670 AFUA_6G09730 AFUA_6G12060 AFUA_8G00440 AFUA_8G00510 AFUA_8G00560
0,000237948284423401	7	17	9,74916485112563	Phenol-containing compound biosynthetic process	http://amigo.geneontology.org/amigo/term/GO:0046189	AFUA_2G17540 AFUA_2G17550 AFUA_2G17560 AFUA_2G17580 AFUA_4G00210 AFUA_4G00220 AFUA_4G00225
0,000281543610098182	8	24	7,89218106995885	Phenol-containing compound metabolic process	http://amigo.geneontology.org/amigo/term/GO:0018958	AFUA_1G15440 AFUA_2G17540 AFUA_2G17550 AFUA_2G17560 AFUA_2G17580 AFUA_4G00210 AFUA_4G00220 AFUA_4G00225
0,0002843940580951	6	12	11,8382716049383	Nitrogen cycle metabolic process	http://amigo.geneontology.org/amigo/term/GO:0071941	AFUA_1G04560 AFUA_1G04870 AFUA_1G12830 AFUA_1G12840 AFUA_1G12850 AFUA_1G17470
0,000337251875791134	21	164	3,03175248419151	Oxidoreductase activity, acting on paired donors, with incorporation or reduction of molecular oxygen	http://amigo.geneontology.org/amigo/term/GO:0016705	AFUA_1G02970 AFUA_1G04390 AFUA_2G01160 AFUA_2G09400 AFUA_3G03930 AFUA_3G12960 AFUA_4G09470 AFUA_4G09980 AFUA_4G14780 AFUA_4G14790 AFUA_4G14810 AFUA_4G14830 AFUA_5G02610 AFUA_5G02620 AFUA_6G01920 AFUA_6G09670 AFUA_6G09730 AFUA_7G06030 AFUA_8G00440 AFUA_8G00510 AFUA_8G00560
0,000337251875791134	17	114	3,53071258392896	Heme binding	http://amigo.geneontology.org/amigo/term/GO:0020037	AFUA_1G04390 AFUA_1G12830 AFUA_1G12840 AFUA_3G03930 AFUA_3G12960 AFUA_4G09470 AFUA_4G09980 AFUA_4G14780 AFUA_4G14790 AFUA_4G14810 AFUA_4G14830 AFUA_5G02610 AFUA_5G02620 AFUA_6G09670 AFUA_6G09730 AFUA_8G00510 AFUA_8G00560
0,000401084633595925	17	116	3,46983822903363	Tetrapyrrole binding	http://amigo.geneontology.org/amigo/term/GO:0046906	AFUA_1G04390 AFUA_1G12830 AFUA_1G12840 AFUA_3G03930 AFUA_3G12960 AFUA_4G09470 AFUA_4G09980 AFUA_4G14780 AFUA_4G14790 AFUA_4G14810 AFUA_4G14830 AFUA_5G02610 AFUA_5G02620 AFUA_6G09670 AFUA_6G09730 AFUA_8G00510 AFUA_8G00560
0,000401084633595925	11	51	5,10670539820867	Isoprenoid metabolic process	http://amigo.geneontology.org/amigo/term/GO:0006720	AFUA_4G01500 AFUA_4G14770 AFUA_8G00370 AFUA_8G00380 AFUA_8G00390 AFUA_8G00400 AFUA_8G00480 AFUA_8G00490 AFUA_8G00510 AFUA_8G00520 AFUA_8G07210
0,000756432492518803	4	5	18,9412345679012	Nucleobase transport	http://amigo.geneontology.org/amigo/term/GO:0015851	AFUA_1G13210 AFUA_5G09750 AFUA_6G02000 AFUA_7G05910
0,000756432492518803	17	123	3,27236776071464	Iron ion binding	http://amigo.geneontology.org/amigo/term/GO:0005506	AFUA_1G04390 AFUA_1G07380 AFUA_2G01160 AFUA_3G03930 AFUA_3G12960 AFUA_4G09470 AFUA_4G09980 AFUA_4G14780 AFUA_4G14790 AFUA_4G14810 AFUA_4G14830 AFUA_5G02610 AFUA_5G02620 AFUA_6G09670 AFUA_6G09730 AFUA_8G00510 AFUA_8G00560
0,000756432492518803	4	5	18,9412345679012	Nucleobase transmembrane transporter activity	http://amigo.geneontology.org/amigo/term/GO:0015205	AFUA_1G13210 AFUA_5G09750 AFUA_6G02000 AFUA_7G05910
0,000756432492518803	10	45	5,26145404663923	Isoprenoid biosynthetic process	http://amigo.geneontology.org/amigo/term/GO:0008299	AFUA_4G14770 AFUA_8G00370 AFUA_8G00380 AFUA_8G00390 AFUA_8G00400 AFUA_8G00480 AFUA_8G00490 AFUA_8G00510 AFUA_8G00520 AFUA_8G07210
0,000976556007373001	7	22	7,5334455667789	Mycotoxin metabolic process	http://amigo.geneontology.org/amigo/term/GO:0043385	AFUA_4G14540 AFUA_6G09640 AFUA_6G09660 AFUA_6G09690 AFUA_6G09700 AFUA_6G09720 AFUA_6G09730
0,000976556007373001	7	22	7,5334455667789	Mycotoxin biosynthetic process	http://amigo.geneontology.org/amigo/term/GO:0043386	AFUA_4G14540 AFUA_6G09640 AFUA_6G09660 AFUA_6G09690 AFUA_6G09700 AFUA_6G09720 AFUA_6G09730
0,000976556007373001	7	22	7,5334455667789	Toxin biosynthetic process	http://amigo.geneontology.org/amigo/term/GO:0009403	AFUA_4G14540 AFUA_6G09640 AFUA_6G09660 AFUA_6G09690 AFUA_6G09700 AFUA_6G09720 AFUA_6G09730
0,000976556007373001	7	22	7,5334455667789	Toxin metabolic process	http://amigo.geneontology.org/amigo/term/GO:0009404	AFUA_4G14540 AFUA_6G09640 AFUA_6G09660 AFUA_6G09690 AFUA_6G09700 AFUA_6G09720 AFUA_6G09730
0,000988590144156682	13	79	3,89614002187842	Amino acid transmembrane transporter activity	http://amigo.geneontology.org/amigo/term/GO:0015171	AFUA_1G11900 AFUA_1G15300 AFUA_2G08800 AFUA_2G10560 AFUA_3G00120 AFUA_4G08870 AFUA_4G10090 AFUA_5G06230 AFUA_7G04290 AFUA_8G00800 AFUA_8G02180 AFUA_8G02200 AFUA_8G06580
0,00201575776956297	5	11	10,7620650953984	Nitrogen utilization	http://amigo.geneontology.org/amigo/term/GO:0019740	AFUA_1G07380 AFUA_1G10930 AFUA_2G05880 AFUA_3G08050 AFUA_5G11020
0,00324077454764156	5	12	9,86522633744856	Melanin metabolic process	http://amigo.geneontology.org/amigo/term/GO:0006582	AFUA_1G15440 AFUA_2G17540 AFUA_2G17550 AFUA_2G17560 AFUA_2G17580
0,00360324156580451	6	19	7,47680311890838	Nitrogen metabolism	http://www.genome.jp/kegg-bin/show_pathway?afm00910	AFUA_1G12830 AFUA_1G12840 AFUA_1G12850 AFUA_1G17470 AFUA_4G06620 AFUA_4G13120
0,00686692225896825	4	8	11,8382716049383	Nitrate metabolic process	http://amigo.geneontology.org/amigo/term/GO:0042126	AFUA_1G12830 AFUA_1G12840 AFUA_1G12850 AFUA_1G17470
0,00686692225896825	4	8	11,8382716049383	Nitrate assimilation	http://amigo.geneontology.org/amigo/term/GO:0042128	AFUA_1G12830 AFUA_1G12840 AFUA_1G12850 AFUA_1G17470
0,00686692225896825	13	96	3,20619855967078	Carboxylic acid transmembrane transporter activity	http://amigo.geneontology.org/amigo/term/GO:0046943	AFUA_1G11900 AFUA_1G15300 AFUA_2G08800 AFUA_2G10560 AFUA_3G00120 AFUA_4G08870 AFUA_4G10090 AFUA_5G06230 AFUA_7G04290 AFUA_8G00800 AFUA_8G02180 AFUA_8G02200 AFUA_8G06580
0,00722701579289785	13	97	3,17314496627211	Organic acid transmembrane transporter activity	http://amigo.geneontology.org/amigo/term/GO:0005342	AFUA_1G11900 AFUA_1G15300 AFUA_2G08800 AFUA_2G10560 AFUA_3G00120 AFUA_4G08870 AFUA_4G10090 AFUA_5G06230 AFUA_7G04290 AFUA_8G00800 AFUA_8G02180 AFUA_8G02200 AFUA_8G06580
0,00964018938933565	3	4	17,7574074074074	Endocrocin metabolic process	http://amigo.geneontology.org/amigo/term/GO:1900600	AFUA_4G00210 AFUA_4G00220 AFUA_4G00225
0,00964018938933565	3	4	17,7574074074074	Endocrocin biosynthetic process	http://amigo.geneontology.org/amigo/term/GO:1900602	AFUA_4G00210 AFUA_4G00220 AFUA_4G00225
0,00972029731131531	6	23	6,17648953301127	O-methyltransferase activity	http://amigo.geneontology.org/amigo/term/GO:0008171	AFUA_2G15085 AFUA_3G12910 AFUA_4G01310 AFUA_5G02640 AFUA_8G00390 AFUA_8G00400
0,0107288421578392	131	2387	1,29938297465179	Membrane	http://amigo.geneontology.org/amigo/term/GO:0016020	AFUA_1G01812 AFUA_1G02770 AFUA_1G03160 AFUA_1G04870 AFUA_1G05020 AFUA_1G06930 AFUA_1G09580 AFUA_1G10930 AFUA_1G11900 AFUA_1G12830 AFUA_1G12850 AFUA_1G13210 AFUA_1G14080 AFUA_1G15300 AFUA_1G15440 AFUA_1G17310 AFUA_1G17470 AFUA_1G17480 AFUA_1G17680 AFUA_2G00840 AFUA_2G01160 AFUA_2G05880 AFUA_2G07910 AFUA_2G08350 AFUA_2G08800 AFUA_2G08830 AFUA_2G09860 AFUA_2G10560 AFUA_2G14590 AFUA_2G15240 AFUA_2G16…
0,0166860443475027	4	10	9,47061728395062	Reactive nitrogen species metabolic process	http://amigo.geneontology.org/amigo/term/GO:2001057	AFUA_1G12830 AFUA_1G12840 AFUA_1G12850 AFUA_1G17470
0,0213141243737925	3	5	14,2059259259259	Cellular amide catabolic process	http://amigo.geneontology.org/amigo/term/GO:0043605	AFUA_1G04560 AFUA_1G04870 AFUA_2G02250
0,0242718811408914	4	11	8,60965207631874	Melanin biosynthetic process	http://amigo.geneontology.org/amigo/term/GO:0042438	AFUA_2G17540 AFUA_2G17550 AFUA_2G17560 AFUA_2G17580
0,027146283206154	5	19	6,23066926575699	Alkaloid biosynthetic process	http://amigo.geneontology.org/amigo/term/GO:0009821	AFUA_2G18040 AFUA_2G18060 AFUA_3G12930 AFUA_6G12050 AFUA_8G00230
0,0311925690295007	15	144	2,46630658436214	Intrinsic component of plasma membrane	http://amigo.geneontology.org/amigo/term/GO:0031226	AFUA_1G05020 AFUA_1G10930 AFUA_1G17680 AFUA_2G05880 AFUA_2G08830 AFUA_2G15240 AFUA_3G01360 AFUA_3G01520 AFUA_3G07540 AFUA_4G07400 AFUA_5G09780 AFUA_5G11020 AFUA_5G13160 AFUA_6G03630 AFUA_7G05910
0,0413786789773828	22	260	2,00339981006648	Inorganic molecular entity transmembrane transporter activity	http://amigo.geneontology.org/amigo/term/GO:0015318	AFUA_1G05020 AFUA_1G10930 AFUA_1G12850 AFUA_1G17310 AFUA_1G17470 AFUA_2G05880 AFUA_2G07910 AFUA_2G08830 AFUA_2G14590 AFUA_2G17540 AFUA_3G01700 AFUA_3G03700 AFUA_3G07540 AFUA_5G11020 AFUA_6G03060 AFUA_6G14500 AFUA_7G03880 AFUA_7G06390 AFUA_8G01350 AFUA_8G02090 AFUA_8G06920 AFUA_8G07240
0,0428650620652083	2	2	23,6765432098765	Urea catabolic process	http://amigo.geneontology.org/amigo/term/GO:0043419	AFUA_1G04560 AFUA_1G04870
0,0428650620652083	2	2	23,6765432098765	Purine nucleobase transmembrane transport	http://amigo.geneontology.org/amigo/term/GO:1904823	AFUA_5G09750 AFUA_7G05910
0,0428650620652083	2	2	23,6765432098765	Glutamate biosynthetic process	http://amigo.geneontology.org/amigo/term/GO:0006537	AFUA_1G07380 AFUA_4G06620
0,0428650620652083	2	2	23,6765432098765	Purine nucleobase transmembrane transporter activity	http://amigo.geneontology.org/amigo/term/GO:0005345	AFUA_5G09750 AFUA_7G05910
0,0428650620652083	2	2	23,6765432098765	Nitrite transmembrane transporter activity	http://amigo.geneontology.org/amigo/term/GO:0015113	AFUA_1G12850 AFUA_1G17470
0,0428650620652083	59	954	1,46427258845148	Oxidoreductase activity	http://amigo.geneontology.org/amigo/term/GO:0016491	AFUA_1G02970 AFUA_1G04150 AFUA_1G04390 AFUA_1G07380 AFUA_1G12830 AFUA_1G12840 AFUA_1G17630 AFUA_1G17700 AFUA_2G01160 AFUA_2G04320 AFUA_2G09400 AFUA_2G17540 AFUA_2G17560 AFUA_3G01180 AFUA_3G03300 AFUA_3G03860 AFUA_3G03930 AFUA_3G06540 AFUA_3G12950 AFUA_3G12960 AFUA_3G13610 AFUA_4G00225 AFUA_4G01150 AFUA_4G01500 AFUA_4G06620 AFUA_4G09470 AFUA_4G09980 AFUA_4G14530 AFUA_4G14780 AFUA_4G14790 AFUA_4G14…
0,0428650620652083	2	2	23,6765432098765	Biosynthesis of various secondary metabolites	http://www.genome.jp/kegg-bin/show_pathway?afm00998	AFUA_6G12060 AFUA_6G12070
0,0428650620652083	2	2	23,6765432098765	Purine nucleobase transport	http://amigo.geneontology.org/amigo/term/GO:0006863	AFUA_5G09750 AFUA_7G05910
0,0450497204492468	5	22	5,38103254769921	Alkaloid metabolic process	http://amigo.geneontology.org/amigo/term/GO:0009820	AFUA_2G18040 AFUA_2G18060 AFUA_3G12930 AFUA_6G12050 AFUA_8G00230
0,0475297914296062	14	138	2,40196815172661	Secondary active transmembrane transporter activity	http://amigo.geneontology.org/amigo/term/GO:0015291	AFUA_1G05020 AFUA_1G17310 AFUA_2G07910 AFUA_2G14590 AFUA_3G01700 AFUA_3G03700 AFUA_5G13170 AFUA_6G03060 AFUA_6G14500 AFUA_7G03880 AFUA_7G06390 AFUA_8G02090 AFUA_8G06920 AFUA_8G07240
0,0494668100016829	4	14	6,7647266313933	Gliotoxin metabolic process	http://amigo.geneontology.org/amigo/term/GO:2001308	AFUA_6G09640 AFUA_6G09660 AFUA_6G09690 AFUA_6G09700
0,0494668100016829	4	14	6,7647266313933	Gliotoxin biosynthetic process	http://amigo.geneontology.org/amigo/term/GO:2001310	AFUA_6G09640 AFUA_6G09660 AFUA_6G09690 AFUA_6G09700
0,0494668100016829	14	140	2,36765432098765	Integral component of plasma membrane	http://amigo.geneontology.org/amigo/term/GO:0005887	AFUA_1G05020 AFUA_1G10930 AFUA_1G17680 AFUA_2G05880 AFUA_2G08830 AFUA_2G15240 AFUA_3G01360 AFUA_3G01520 AFUA_3G07540 AFUA_4G07400 AFUA_5G09780 AFUA_5G11020 AFUA_5G13160 AFUA_7G05910
0,0494668100016829	3	7	10,1470899470899	Alpha-1,4-glucosidase activity	http://amigo.geneontology.org/amigo/term/GO:0004558	AFUA_1G16250 AFUA_4G10150 AFUA_7G06380
0,0494668100016829	3	7	10,1470899470899	Maltose alpha-glucosidase activity	http://amigo.geneontology.org/amigo/term/GO:0032450	AFUA_1G16250 AFUA_4G10150 AFUA_7G06380
0,0494668100016829	3	7	10,1470899470899	Maltose metabolic process	http://amigo.geneontology.org/amigo/term/GO:0000023	AFUA_1G16250 AFUA_4G10150 AFUA_7G06380
1,05172205199002e-05	8	16	11,8382716049383	Ether metabolic process	http://amigo.geneontology.org/amigo/term/GO:0018904	AFUA_8G00230 AFUA_8G00380 AFUA_8G00430 AFUA_8G00440 AFUA_8G00480 AFUA_8G00500 AFUA_8G00510 AFUA_8G00520
1,08165839542685e-19	43	165	6,1702506546951	Secondary metabolic process	http://amigo.geneontology.org/amigo/term/GO:0019748	AFUA_1G15440 AFUA_2G17540 AFUA_2G17550 AFUA_2G17560 AFUA_2G17580 AFUA_2G18040 AFUA_2G18060 AFUA_3G12890 AFUA_3G12900 AFUA_3G12910 AFUA_3G12920 AFUA_3G12930 AFUA_3G12950 AFUA_4G00210 AFUA_4G00220 AFUA_4G00225 AFUA_4G14510 AFUA_4G14540 AFUA_4G14770 AFUA_4G14780 AFUA_4G14790 AFUA_4G14810 AFUA_4G14820 AFUA_4G14830 AFUA_4G14840 AFUA_6G09640 AFUA_6G09660 AFUA_6G09690 AFUA_6G09700 AFUA_6G09720 AFUA_6G09…
1,12122305961978e-11	28	114	5,81529131470652	Secondary metabolite biosynthetic process	http://amigo.geneontology.org/amigo/term/GO:0044550	AFUA_2G17540 AFUA_2G17550 AFUA_2G17560 AFUA_2G17580 AFUA_2G18040 AFUA_2G18060 AFUA_3G12890 AFUA_3G12900 AFUA_3G12910 AFUA_3G12920 AFUA_3G12930 AFUA_3G12950 AFUA_4G00210 AFUA_4G00220 AFUA_4G00225 AFUA_4G14510 AFUA_4G14540 AFUA_4G14770 AFUA_6G09640 AFUA_6G09660 AFUA_6G09690 AFUA_6G09700 AFUA_6G09720 AFUA_6G09730 AFUA_6G12050 AFUA_6G12060 AFUA_8G00540 AFUA_8G00910
1,67233681742087e-05	48	515	2,20674577490112	Plasma membrane	http://amigo.geneontology.org/amigo/term/GO:0005886	AFUA_1G04870 AFUA_1G05020 AFUA_1G09580 AFUA_1G10930 AFUA_1G12850 AFUA_1G13210 AFUA_1G17470 AFUA_1G17680 AFUA_2G05880 AFUA_2G07910 AFUA_2G08350 AFUA_2G08830 AFUA_2G09860 AFUA_2G14590 AFUA_2G15240 AFUA_2G16940 AFUA_2G17540 AFUA_3G00880 AFUA_3G00920 AFUA_3G01030 AFUA_3G01360 AFUA_3G01400 AFUA_3G01520 AFUA_3G01700 AFUA_3G03310 AFUA_3G03700 AFUA_3G07540 AFUA_3G12830 AFUA_3G13200 AFUA_4G07400 AFUA_5G01…
1,87947484861835e-06	8	12	15,7843621399177	Ether biosynthetic process	http://amigo.geneontology.org/amigo/term/GO:1901503	AFUA_8G00230 AFUA_8G00380 AFUA_8G00430 AFUA_8G00440 AFUA_8G00480 AFUA_8G00500 AFUA_8G00510 AFUA_8G00520
1,88356653974685e-06	63	700	2,13088888888889	Transmembrane transporter activity	http://amigo.geneontology.org/amigo/term/GO:0022857	AFUA_1G01812 AFUA_1G04870 AFUA_1G05020 AFUA_1G10930 AFUA_1G11900 AFUA_1G12850 AFUA_1G13210 AFUA_1G15300 AFUA_1G17310 AFUA_1G17470 AFUA_1G17480 AFUA_1G17680 AFUA_2G00840 AFUA_2G05880 AFUA_2G07910 AFUA_2G08350 AFUA_2G08800 AFUA_2G08830 AFUA_2G09860 AFUA_2G10560 AFUA_2G14590 AFUA_2G15240 AFUA_2G17540 AFUA_3G00120 AFUA_3G01360 AFUA_3G01400 AFUA_3G01520 AFUA_3G01700 AFUA_3G03240 AFUA_3G03700 AFUA_3G07…
1,92998450781431e-06	64	721	2,10166264276297	Transporter activity	http://amigo.geneontology.org/amigo/term/GO:0005215	AFUA_1G01812 AFUA_1G04870 AFUA_1G05020 AFUA_1G10930 AFUA_1G11900 AFUA_1G12850 AFUA_1G13210 AFUA_1G15300 AFUA_1G17310 AFUA_1G17470 AFUA_1G17480 AFUA_1G17680 AFUA_2G00840 AFUA_2G05880 AFUA_2G07910 AFUA_2G08350 AFUA_2G08800 AFUA_2G08830 AFUA_2G09860 AFUA_2G10560 AFUA_2G14590 AFUA_2G15240 AFUA_2G17540 AFUA_3G00120 AFUA_3G01360 AFUA_3G01400 AFUA_3G01520 AFUA_3G01700 AFUA_3G03240 AFUA_3G03700 AFUA_3G07…
2,26967443478458e-05	10	30	7,89218106995885	Terpenoid biosynthetic process	http://amigo.geneontology.org/amigo/term/GO:0016114	AFUA_4G14770 AFUA_8G00370 AFUA_8G00380 AFUA_8G00390 AFUA_8G00400 AFUA_8G00480 AFUA_8G00490 AFUA_8G00510 AFUA_8G00520 AFUA_8G07210
3,01046172274381e-05	10	31	7,63759458383114	Terpenoid metabolic process	http://amigo.geneontology.org/amigo/term/GO:0006721	AFUA_4G14770 AFUA_8G00370 AFUA_8G00380 AFUA_8G00390 AFUA_8G00400 AFUA_8G00480 AFUA_8G00490 AFUA_8G00510 AFUA_8G00520 AFUA_8G07210
3,5729780755719e-06	62	712	2,061721459287	Transmembrane transport	http://amigo.geneontology.org/amigo/term/GO:0055085	AFUA_1G01812 AFUA_1G04870 AFUA_1G05020 AFUA_1G10930 AFUA_1G11900 AFUA_1G12850 AFUA_1G13210 AFUA_1G15300 AFUA_1G17310 AFUA_1G17470 AFUA_1G17480 AFUA_1G17680 AFUA_2G00840 AFUA_2G05880 AFUA_2G07910 AFUA_2G08350 AFUA_2G08800 AFUA_2G08830 AFUA_2G09860 AFUA_2G10560 AFUA_2G14590 AFUA_2G15240 AFUA_2G17540 AFUA_3G00120 AFUA_3G01360 AFUA_3G01400 AFUA_3G01520 AFUA_3G01700 AFUA_3G03240 AFUA_3G03700 AFUA_3G07…
3,5729780755719e-06	7	10	16,5735802469136	Epoxide metabolic process	http://amigo.geneontology.org/amigo/term/GO:0097176	AFUA_8G00380 AFUA_8G00430 AFUA_8G00440 AFUA_8G00480 AFUA_8G00500 AFUA_8G00510 AFUA_8G00520
3,5729780755719e-06	7	10	16,5735802469136	Fumagillin metabolic process	http://amigo.geneontology.org/amigo/term/GO:1902084	AFUA_8G00380 AFUA_8G00430 AFUA_8G00440 AFUA_8G00480 AFUA_8G00500 AFUA_8G00510 AFUA_8G00520
3,5729780755719e-06	7	10	16,5735802469136	Fumagillin biosynthetic process	http://amigo.geneontology.org/amigo/term/GO:1902086	AFUA_8G00380 AFUA_8G00430 AFUA_8G00440 AFUA_8G00480 AFUA_8G00500 AFUA_8G00510 AFUA_8G00520
3,5729780755719e-06	130	1974	1,55924550014385	Intrinsic component of membrane	http://amigo.geneontology.org/amigo/term/GO:0031224	AFUA_1G01812 AFUA_1G02770 AFUA_1G03160 AFUA_1G04870 AFUA_1G05020 AFUA_1G06930 AFUA_1G09580 AFUA_1G10930 AFUA_1G11900 AFUA_1G12850 AFUA_1G13210 AFUA_1G14080 AFUA_1G15300 AFUA_1G15440 AFUA_1G17310 AFUA_1G17470 AFUA_1G17480 AFUA_1G17680 AFUA_2G00840 AFUA_2G01160 AFUA_2G05880 AFUA_2G07910 AFUA_2G08350 AFUA_2G08800 AFUA_2G08830 AFUA_2G09860 AFUA_2G10560 AFUA_2G14590 AFUA_2G15240 AFUA_2G16940 AFUA_2G17…
5,18977841384128e-05	52	605	2,03500867258443	Cell periphery	http://amigo.geneontology.org/amigo/term/GO:0071944	AFUA_1G04870 AFUA_1G05020 AFUA_1G09580 AFUA_1G10930 AFUA_1G12850 AFUA_1G13210 AFUA_1G15440 AFUA_1G17470 AFUA_1G17680 AFUA_2G05880 AFUA_2G07910 AFUA_2G08350 AFUA_2G08830 AFUA_2G09860 AFUA_2G14590 AFUA_2G15240 AFUA_2G16940 AFUA_2G17540 AFUA_3G00880 AFUA_3G00920 AFUA_3G01030 AFUA_3G01360 AFUA_3G01400 AFUA_3G01520 AFUA_3G01700 AFUA_3G03310 AFUA_3G03700 AFUA_3G07540 AFUA_3G12830 AFUA_3G13200 AFUA_4G07…
9,10784061688152e-06	126	1936	1,54093204775023	Integral component of membrane	http://amigo.geneontology.org/amigo/term/GO:0016021	AFUA_1G01812 AFUA_1G02770 AFUA_1G03160 AFUA_1G04870 AFUA_1G05020 AFUA_1G06930 AFUA_1G09580 AFUA_1G10930 AFUA_1G11900 AFUA_1G12850 AFUA_1G13210 AFUA_1G14080 AFUA_1G15300 AFUA_1G15440 AFUA_1G17310 AFUA_1G17470 AFUA_1G17480 AFUA_1G17680 AFUA_2G00840 AFUA_2G01160 AFUA_2G05880 AFUA_2G07910 AFUA_2G08350 AFUA_2G08800 AFUA_2G08830 AFUA_2G09860 AFUA_2G10560 AFUA_2G14590 AFUA_2G15240 AFUA_2G16940 AFUA_2G17…
Glucose + peptone vs. Glucose
upregulated genes
Enrichment.FDR	nGenes	Pathway.Genes	Fold.Enrichment	Pathway	URL	Genes
7.63937085775401e-22	35	105	9.26473429951691	Ribosome	http://www.genome.jp/kegg-bin/show_pathway?afm03010	AFUA_1G03390 AFUA_1G04660 AFUA_1G05080 AFUA_1G05500 AFUA_1G05630 AFUA_1G06340 AFUA_1G11710 AFUA_1G15020 AFUA_1G15730 AFUA_2G02710 AFUA_2G03040 AFUA_2G03380 AFUA_2G03590 AFUA_2G08130 AFUA_2G09200 AFUA_2G09210 AFUA_2G10100 AFUA_2G10300 AFUA_2G10440 AFUA_2G11850 AFUA_2G16880 AFUA_3G06840 AFUA_3G06960 AFUA_3G06970 AFUA_3G11260 AFUA_3G12300 AFUA_4G04460 AFUA_4G07730 AFUA_4G10800 AFUA_5G03020 AFUA_5G05…
2.96143820469855e-20	30	81	10.2941492216855	Cytosolic ribosome	http://amigo.geneontology.org/amigo/term/GO:0022626	AFUA_1G03110 AFUA_1G03390 AFUA_1G04660 AFUA_1G05080 AFUA_1G05500 AFUA_1G05630 AFUA_1G06340 AFUA_1G11710 AFUA_1G15020 AFUA_1G15730 AFUA_2G02710 AFUA_2G03040 AFUA_2G03380 AFUA_2G03590 AFUA_2G08130 AFUA_2G09200 AFUA_2G09210 AFUA_2G11850 AFUA_3G06840 AFUA_3G06960 AFUA_3G06970 AFUA_4G04460 AFUA_4G07730 AFUA_4G13170 AFUA_5G03020 AFUA_5G05450 AFUA_6G11260 AFUA_6G12720 AFUA_6G12990 AFUA_7G01460
1.35982988041323e-18	38	159	6.64263968644608	Ribosome	http://amigo.geneontology.org/amigo/term/GO:0005840	AFUA_1G03110 AFUA_1G03390 AFUA_1G04660 AFUA_1G05080 AFUA_1G05500 AFUA_1G05630 AFUA_1G06340 AFUA_1G11710 AFUA_1G15020 AFUA_1G15730 AFUA_2G02710 AFUA_2G03040 AFUA_2G03380 AFUA_2G03590 AFUA_2G08130 AFUA_2G09200 AFUA_2G09210 AFUA_2G10100 AFUA_2G10300 AFUA_2G10440 AFUA_2G11850 AFUA_2G16880 AFUA_3G06840 AFUA_3G06960 AFUA_3G06970 AFUA_3G11260 AFUA_3G12300 AFUA_4G04460 AFUA_4G07730 AFUA_4G10800 AFUA_4G13…
6.5944568956255e-18	35	139	6.99854029819623	Structural constituent of ribosome	http://amigo.geneontology.org/amigo/term/GO:0003735	AFUA_1G03110 AFUA_1G03390 AFUA_1G04660 AFUA_1G05080 AFUA_1G05500 AFUA_1G05630 AFUA_1G06340 AFUA_1G11710 AFUA_1G15020 AFUA_1G15730 AFUA_2G02710 AFUA_2G03040 AFUA_2G03380 AFUA_2G03590 AFUA_2G08130 AFUA_2G09200 AFUA_2G09210 AFUA_2G10100 AFUA_2G10300 AFUA_2G10440 AFUA_2G11850 AFUA_2G16880 AFUA_3G06840 AFUA_3G06960 AFUA_3G06970 AFUA_3G11260 AFUA_3G12300 AFUA_4G04460 AFUA_4G07730 AFUA_4G10800 AFUA_5G03…
8.22585432667437e-18	24	57	11.702822273074	Ribosomal large subunit biogenesis	http://amigo.geneontology.org/amigo/term/GO:0042273	AFUA_1G02210 AFUA_1G03390 AFUA_1G05080 AFUA_1G06230 AFUA_1G11710 AFUA_1G13570 AFUA_1G15030 AFUA_1G16330 AFUA_2G02710 AFUA_2G09210 AFUA_2G11850 AFUA_2G12150 AFUA_4G06350 AFUA_4G07630 AFUA_4G07730 AFUA_5G01760 AFUA_5G03870 AFUA_5G12270 AFUA_5G13470 AFUA_6G04260 AFUA_6G11260 AFUA_6G12990 AFUA_7G04430 AFUA_8G04790
1.81238777903159e-17	42	215	5.42956521739131	Ribosome biogenesis	http://amigo.geneontology.org/amigo/term/GO:0042254	AFUA_1G02210 AFUA_1G03390 AFUA_1G05080 AFUA_1G05410 AFUA_1G05630 AFUA_1G06220 AFUA_1G06230 AFUA_1G10990 AFUA_1G11710 AFUA_1G13570 AFUA_1G15020 AFUA_1G15030 AFUA_1G16330 AFUA_2G01780 AFUA_2G02710 AFUA_2G03040 AFUA_2G03590 AFUA_2G09210 AFUA_2G10440 AFUA_2G11510 AFUA_2G11850 AFUA_2G12150 AFUA_3G09600 AFUA_3G12310 AFUA_3G13280 AFUA_4G06350 AFUA_4G07540 AFUA_4G07630 AFUA_4G07730 AFUA_5G01760 AFUA_5G03…
2.25297747872948e-14	43	272	4.39393648763853	Ribonucleoprotein complex biogenesis	http://amigo.geneontology.org/amigo/term/GO:0022613	AFUA_1G02210 AFUA_1G03390 AFUA_1G05080 AFUA_1G05410 AFUA_1G05630 AFUA_1G06220 AFUA_1G06230 AFUA_1G10990 AFUA_1G11710 AFUA_1G13570 AFUA_1G15020 AFUA_1G15030 AFUA_1G16330 AFUA_2G01780 AFUA_2G02710 AFUA_2G03040 AFUA_2G03590 AFUA_2G09210 AFUA_2G10440 AFUA_2G11510 AFUA_2G11850 AFUA_2G12150 AFUA_3G09600 AFUA_3G12310 AFUA_3G13280 AFUA_4G06350 AFUA_4G07540 AFUA_4G07630 AFUA_4G07730 AFUA_5G01760 AFUA_5G03…
2.80168923131287e-14	19	44	12.0020421607378	Cytosolic large ribosomal subunit	http://amigo.geneontology.org/amigo/term/GO:0022625	AFUA_1G03110 AFUA_1G03390 AFUA_1G04660 AFUA_1G05080 AFUA_1G06340 AFUA_1G11710 AFUA_2G02710 AFUA_2G03040 AFUA_2G03380 AFUA_2G08130 AFUA_2G09200 AFUA_2G09210 AFUA_2G11850 AFUA_3G06960 AFUA_4G04460 AFUA_4G07730 AFUA_5G03020 AFUA_6G11260 AFUA_6G12990
3.10549687850847e-14	30	131	6.36508463325589	Ribosomal subunit	http://amigo.geneontology.org/amigo/term/GO:0044391	AFUA_1G03110 AFUA_1G03390 AFUA_1G04660 AFUA_1G05080 AFUA_1G05500 AFUA_1G05630 AFUA_1G06340 AFUA_1G11710 AFUA_1G15020 AFUA_1G15730 AFUA_2G02710 AFUA_2G03040 AFUA_2G03380 AFUA_2G03590 AFUA_2G08130 AFUA_2G09200 AFUA_2G09210 AFUA_2G11850 AFUA_3G06840 AFUA_3G06960 AFUA_3G06970 AFUA_4G04460 AFUA_4G07730 AFUA_4G13170 AFUA_5G03020 AFUA_5G05450 AFUA_6G11260 AFUA_6G12720 AFUA_6G12990 AFUA_7G01460
6.53522116374521e-14	35	187	5.2021235371619	Structural molecule activity	http://amigo.geneontology.org/amigo/term/GO:0005198	AFUA_1G03110 AFUA_1G03390 AFUA_1G04660 AFUA_1G05080 AFUA_1G05500 AFUA_1G05630 AFUA_1G06340 AFUA_1G11710 AFUA_1G15020 AFUA_1G15730 AFUA_2G02710 AFUA_2G03040 AFUA_2G03380 AFUA_2G03590 AFUA_2G08130 AFUA_2G09200 AFUA_2G09210 AFUA_2G10100 AFUA_2G10300 AFUA_2G10440 AFUA_2G11850 AFUA_2G16880 AFUA_3G06840 AFUA_3G06960 AFUA_3G06970 AFUA_3G11260 AFUA_3G12300 AFUA_4G04460 AFUA_4G07730 AFUA_4G10800 AFUA_5G03…
1.02274592918511e-13	49	367	3.71094262133239	Ribonucleoprotein complex	http://amigo.geneontology.org/amigo/term/GO:1990904	AFUA_1G03110 AFUA_1G03390 AFUA_1G04660 AFUA_1G05080 AFUA_1G05410 AFUA_1G05500 AFUA_1G05630 AFUA_1G06230 AFUA_1G06340 AFUA_1G10990 AFUA_1G11710 AFUA_1G12590 AFUA_1G13570 AFUA_1G15020 AFUA_1G15730 AFUA_1G16330 AFUA_2G02710 AFUA_2G03040 AFUA_2G03380 AFUA_2G03590 AFUA_2G08130 AFUA_2G09200 AFUA_2G09210 AFUA_2G11850 AFUA_2G12150 AFUA_3G06840 AFUA_3G06960 AFUA_3G06970 AFUA_3G09600 AFUA_4G04460 AFUA_4G07…
8.18666761000072e-13	27	118	6.35969049373618	Organic acid catabolic process	http://amigo.geneontology.org/amigo/term/GO:0016054	AFUA_1G10130 AFUA_1G10780 AFUA_1G12070 AFUA_2G02490 AFUA_2G04200 AFUA_2G04210 AFUA_2G04220 AFUA_2G04230 AFUA_2G04240 AFUA_2G06000 AFUA_2G10920 AFUA_3G01450 AFUA_3G11430 AFUA_3G11480 AFUA_4G07810 AFUA_4G09140 AFUA_5G08940 AFUA_5G13940 AFUA_5G14410 AFUA_6G03590 AFUA_6G03730 AFUA_6G08750 AFUA_6G08760 AFUA_6G08830 AFUA_6G14200 AFUA_7G02010 AFUA_7G05470
2.12106455129678e-12	26	113	6.39512633063999	Carboxylic acid catabolic process	http://amigo.geneontology.org/amigo/term/GO:0046395	AFUA_1G10130 AFUA_1G10780 AFUA_1G12070 AFUA_2G02490 AFUA_2G04200 AFUA_2G04220 AFUA_2G04230 AFUA_2G04240 AFUA_2G06000 AFUA_2G10920 AFUA_3G01450 AFUA_3G11430 AFUA_3G11480 AFUA_4G07810 AFUA_4G09140 AFUA_5G08940 AFUA_5G13940 AFUA_5G14410 AFUA_6G03590 AFUA_6G03730 AFUA_6G08750 AFUA_6G08760 AFUA_6G08830 AFUA_6G14200 AFUA_7G02010 AFUA_7G05470
3.66378627060396e-12	48	389	3.42961886665922	Peptide metabolic process	http://amigo.geneontology.org/amigo/term/GO:0006518	AFUA_1G03110 AFUA_1G03390 AFUA_1G04660 AFUA_1G05080 AFUA_1G05500 AFUA_1G05630 AFUA_1G06340 AFUA_1G10440 AFUA_1G11710 AFUA_1G12170 AFUA_1G15020 AFUA_1G15730 AFUA_1G17190 AFUA_2G02490 AFUA_2G02710 AFUA_2G03040 AFUA_2G03380 AFUA_2G03590 AFUA_2G04240 AFUA_2G07680 AFUA_2G08130 AFUA_2G09200 AFUA_2G09210 AFUA_2G10100 AFUA_2G10300 AFUA_2G10440 AFUA_2G11850 AFUA_2G16880 AFUA_3G03350 AFUA_3G03400 AFUA_3G03…
1.01571847093441e-11	20	67	8.29677698464201	Cellular amino acid catabolic process	http://amigo.geneontology.org/amigo/term/GO:0009063	AFUA_1G10130 AFUA_1G10780 AFUA_1G12070 AFUA_2G02490 AFUA_2G04200 AFUA_2G04220 AFUA_2G04230 AFUA_2G04240 AFUA_2G06000 AFUA_3G01450 AFUA_3G11430 AFUA_4G07810 AFUA_4G09140 AFUA_5G08940 AFUA_5G13940 AFUA_5G14410 AFUA_6G08750 AFUA_6G08760 AFUA_6G08830 AFUA_7G02010
1.35320805140994e-11	18	53	9.43954060705496	Alpha-amino acid catabolic process	http://amigo.geneontology.org/amigo/term/GO:1901606	AFUA_1G10130 AFUA_1G10780 AFUA_1G12070 AFUA_2G02490 AFUA_2G04200 AFUA_2G04210 AFUA_2G04220 AFUA_2G04230 AFUA_2G04240 AFUA_2G06000 AFUA_3G11430 AFUA_4G07810 AFUA_4G09140 AFUA_5G13940 AFUA_5G14410 AFUA_6G08750 AFUA_6G08760 AFUA_7G02010
1.76665393490894e-11	45	363	3.44556234279554	Peptide biosynthetic process	http://amigo.geneontology.org/amigo/term/GO:0043043	AFUA_1G03110 AFUA_1G03390 AFUA_1G04660 AFUA_1G05080 AFUA_1G05500 AFUA_1G05630 AFUA_1G06340 AFUA_1G10440 AFUA_1G11710 AFUA_1G12170 AFUA_1G15020 AFUA_1G15730 AFUA_1G17190 AFUA_2G02710 AFUA_2G03040 AFUA_2G03380 AFUA_2G03590 AFUA_2G07680 AFUA_2G08130 AFUA_2G09200 AFUA_2G09210 AFUA_2G10100 AFUA_2G10300 AFUA_2G10440 AFUA_2G11850 AFUA_2G16880 AFUA_3G03350 AFUA_3G03400 AFUA_3G03420 AFUA_3G06840 AFUA_3G06…
3.0649963078185e-11	50	445	3.12294414590458	Carboxylic acid metabolic process	http://amigo.geneontology.org/amigo/term/GO:0019752	AFUA_1G01430 AFUA_1G04160 AFUA_1G10130 AFUA_1G10780 AFUA_1G11590 AFUA_1G12070 AFUA_1G15000 AFUA_1G17190 AFUA_2G00450 AFUA_2G02490 AFUA_2G04200 AFUA_2G04210 AFUA_2G04220 AFUA_2G04230 AFUA_2G04240 AFUA_2G06000 AFUA_2G07620 AFUA_2G10420 AFUA_2G10920 AFUA_2G14210 AFUA_3G01450 AFUA_3G03330 AFUA_3G03350 AFUA_3G03420 AFUA_3G11430 AFUA_3G11480 AFUA_3G13730 AFUA_3G14490 AFUA_4G00180 AFUA_4G04410 AFUA_4G07…
3.0649963078185e-11	31	183	4.70830759483646	Small molecule catabolic process	http://amigo.geneontology.org/amigo/term/GO:0044282	AFUA_1G10130 AFUA_1G10780 AFUA_1G11600 AFUA_1G12070 AFUA_2G02490 AFUA_2G04200 AFUA_2G04210 AFUA_2G04220 AFUA_2G04230 AFUA_2G04240 AFUA_2G06000 AFUA_2G10920 AFUA_3G01450 AFUA_3G11430 AFUA_3G11480 AFUA_4G07810 AFUA_4G09140 AFUA_5G01430 AFUA_5G08940 AFUA_5G13940 AFUA_5G14410 AFUA_6G03590 AFUA_6G03730 AFUA_6G08750 AFUA_6G08760 AFUA_6G08830 AFUA_6G12250 AFUA_6G14200 AFUA_7G01040 AFUA_7G02010 AFUA_7G05…
8.67027300121305e-11	50	458	3.03430162647934	Oxoacid metabolic process	http://amigo.geneontology.org/amigo/term/GO:0043436	AFUA_1G01430 AFUA_1G04160 AFUA_1G10130 AFUA_1G10780 AFUA_1G11590 AFUA_1G12070 AFUA_1G15000 AFUA_1G17190 AFUA_2G00450 AFUA_2G02490 AFUA_2G04200 AFUA_2G04210 AFUA_2G04220 AFUA_2G04230 AFUA_2G04240 AFUA_2G06000 AFUA_2G07620 AFUA_2G10420 AFUA_2G10920 AFUA_2G14210 AFUA_3G01450 AFUA_3G03330 AFUA_3G03350 AFUA_3G03420 AFUA_3G11430 AFUA_3G11480 AFUA_3G13730 AFUA_3G14490 AFUA_4G00180 AFUA_4G04410 AFUA_4G07…
1.16533209501902e-10	46	400	3.19633333333333	Amide biosynthetic process	http://amigo.geneontology.org/amigo/term/GO:0043604	AFUA_1G03110 AFUA_1G03390 AFUA_1G04660 AFUA_1G05080 AFUA_1G05500 AFUA_1G05630 AFUA_1G06340 AFUA_1G10440 AFUA_1G11710 AFUA_1G12170 AFUA_1G15020 AFUA_1G15730 AFUA_1G17190 AFUA_2G02710 AFUA_2G03040 AFUA_2G03380 AFUA_2G03590 AFUA_2G07680 AFUA_2G08130 AFUA_2G09200 AFUA_2G09210 AFUA_2G10100 AFUA_2G10300 AFUA_2G10440 AFUA_2G11850 AFUA_2G16880 AFUA_3G03350 AFUA_3G03400 AFUA_3G03420 AFUA_3G06840 AFUA_3G06…
3.3982184871359e-10	50	476	2.91955912799903	Organic acid metabolic process	http://amigo.geneontology.org/amigo/term/GO:0006082	AFUA_1G01430 AFUA_1G04160 AFUA_1G10130 AFUA_1G10780 AFUA_1G11590 AFUA_1G12070 AFUA_1G15000 AFUA_1G17190 AFUA_2G00450 AFUA_2G02490 AFUA_2G04200 AFUA_2G04210 AFUA_2G04220 AFUA_2G04230 AFUA_2G04240 AFUA_2G06000 AFUA_2G07620 AFUA_2G10420 AFUA_2G10920 AFUA_2G14210 AFUA_3G01450 AFUA_3G03330 AFUA_3G03350 AFUA_3G03420 AFUA_3G11430 AFUA_3G11480 AFUA_3G13730 AFUA_3G14490 AFUA_4G00180 AFUA_4G04410 AFUA_4G07…
4.49400046501317e-10	49	464	2.93516366816592	Cellular amide metabolic process	http://amigo.geneontology.org/amigo/term/GO:0043603	AFUA_1G03110 AFUA_1G03390 AFUA_1G04660 AFUA_1G05080 AFUA_1G05500 AFUA_1G05630 AFUA_1G06340 AFUA_1G10440 AFUA_1G11710 AFUA_1G12170 AFUA_1G15020 AFUA_1G15730 AFUA_1G17190 AFUA_2G02490 AFUA_2G02710 AFUA_2G03040 AFUA_2G03380 AFUA_2G03590 AFUA_2G04240 AFUA_2G07680 AFUA_2G08130 AFUA_2G09200 AFUA_2G09210 AFUA_2G10100 AFUA_2G10300 AFUA_2G10440 AFUA_2G11850 AFUA_2G16880 AFUA_3G03350 AFUA_3G03400 AFUA_3G03…
6.85521803493157e-10	19	75	7.04119806763285	Large ribosomal subunit	http://amigo.geneontology.org/amigo/term/GO:0015934	AFUA_1G03110 AFUA_1G03390 AFUA_1G04660 AFUA_1G05080 AFUA_1G06340 AFUA_1G11710 AFUA_2G02710 AFUA_2G03040 AFUA_2G03380 AFUA_2G08130 AFUA_2G09200 AFUA_2G09210 AFUA_2G11850 AFUA_3G06960 AFUA_4G04460 AFUA_4G07730 AFUA_5G03020 AFUA_6G11260 AFUA_6G12990
7.58144930920921e-10	35	261	3.72719195957577	Cellular amino acid metabolic process	http://amigo.geneontology.org/amigo/term/GO:0006520	AFUA_1G04160 AFUA_1G10130 AFUA_1G10780 AFUA_1G12070 AFUA_1G15000 AFUA_2G02490 AFUA_2G04200 AFUA_2G04210 AFUA_2G04220 AFUA_2G04230 AFUA_2G04240 AFUA_2G06000 AFUA_2G07620 AFUA_2G10420 AFUA_2G14210 AFUA_3G01450 AFUA_3G03350 AFUA_3G03420 AFUA_3G11430 AFUA_3G13730 AFUA_3G14490 AFUA_4G07810 AFUA_4G09140 AFUA_5G08090 AFUA_5G08940 AFUA_5G13940 AFUA_5G14410 AFUA_6G07390 AFUA_6G08750 AFUA_6G08760 AFUA_6G08…
8.46326334433852e-10	67	788	2.3632126829986	Non-membrane-bounded organelle	http://amigo.geneontology.org/amigo/term/GO:0043228	AFUA_1G02210 AFUA_1G03110 AFUA_1G03390 AFUA_1G04660 AFUA_1G05080 AFUA_1G05410 AFUA_1G05500 AFUA_1G05630 AFUA_1G06340 AFUA_1G10440 AFUA_1G10560 AFUA_1G11710 AFUA_1G13570 AFUA_1G15020 AFUA_1G15030 AFUA_1G15730 AFUA_1G16330 AFUA_2G01780 AFUA_2G02710 AFUA_2G03040 AFUA_2G03380 AFUA_2G03590 AFUA_2G08130 AFUA_2G09200 AFUA_2G09210 AFUA_2G10100 AFUA_2G10300 AFUA_2G10440 AFUA_2G11510 AFUA_2G11850 AFUA_2G12…
8.46326334433852e-10	67	788	2.3632126829986	Intracellular non-membrane-bounded organelle	http://amigo.geneontology.org/amigo/term/GO:0043232	AFUA_1G02210 AFUA_1G03110 AFUA_1G03390 AFUA_1G04660 AFUA_1G05080 AFUA_1G05410 AFUA_1G05500 AFUA_1G05630 AFUA_1G06340 AFUA_1G10440 AFUA_1G10560 AFUA_1G11710 AFUA_1G13570 AFUA_1G15020 AFUA_1G15030 AFUA_1G15730 AFUA_1G16330 AFUA_2G01780 AFUA_2G02710 AFUA_2G03040 AFUA_2G03380 AFUA_2G03590 AFUA_2G08130 AFUA_2G09200 AFUA_2G09210 AFUA_2G10100 AFUA_2G10300 AFUA_2G10440 AFUA_2G11510 AFUA_2G11850 AFUA_2G12…
1.04231444729766e-09	39	322	3.36637861193627	Translation	http://amigo.geneontology.org/amigo/term/GO:0006412	AFUA_1G03110 AFUA_1G03390 AFUA_1G04660 AFUA_1G05080 AFUA_1G05500 AFUA_1G05630 AFUA_1G06340 AFUA_1G10440 AFUA_1G11710 AFUA_1G12170 AFUA_1G15020 AFUA_1G15730 AFUA_2G02710 AFUA_2G03040 AFUA_2G03380 AFUA_2G03590 AFUA_2G08130 AFUA_2G09200 AFUA_2G09210 AFUA_2G10100 AFUA_2G10300 AFUA_2G10440 AFUA_2G11850 AFUA_2G16880 AFUA_3G06840 AFUA_3G06960 AFUA_3G06970 AFUA_3G11260 AFUA_3G12300 AFUA_4G04460 AFUA_4G07…
1.57959514962092e-09	11	21	14.5588681849551	Ribosomal large subunit assembly	http://amigo.geneontology.org/amigo/term/GO:0000027	AFUA_1G02210 AFUA_1G03390 AFUA_1G05080 AFUA_1G06230 AFUA_2G02710 AFUA_2G09210 AFUA_2G11850 AFUA_2G12150 AFUA_4G07730 AFUA_5G13470 AFUA_8G04790
2.10609575322418e-09	26	155	4.66225338943431	RRNA processing	http://amigo.geneontology.org/amigo/term/GO:0006364	AFUA_1G05410 AFUA_1G06220 AFUA_1G10990 AFUA_1G11710 AFUA_1G13570 AFUA_2G01780 AFUA_2G03590 AFUA_2G10440 AFUA_2G12150 AFUA_3G09600 AFUA_3G12310 AFUA_3G13280 AFUA_4G06350 AFUA_4G07540 AFUA_4G07630 AFUA_5G01760 AFUA_5G03870 AFUA_5G05710 AFUA_5G12270 AFUA_5G13470 AFUA_6G04260 AFUA_6G04590 AFUA_6G12990 AFUA_6G13370 AFUA_7G04430 AFUA_8G04790
2.86103339062915e-09	11	22	13.8971014492754	Preribosome, large subunit precursor	http://amigo.geneontology.org/amigo/term/GO:0030687	AFUA_1G06230 AFUA_1G10990 AFUA_1G16330 AFUA_2G12150 AFUA_4G07630 AFUA_5G01760 AFUA_5G03870 AFUA_5G12270 AFUA_5G13470 AFUA_6G04260 AFUA_7G04430
3.5630127121009e-09	26	159	4.54496399598943	RRNA metabolic process	http://amigo.geneontology.org/amigo/term/GO:0016072	AFUA_1G05410 AFUA_1G06220 AFUA_1G10990 AFUA_1G11710 AFUA_1G13570 AFUA_2G01780 AFUA_2G03590 AFUA_2G10440 AFUA_2G12150 AFUA_3G09600 AFUA_3G12310 AFUA_3G13280 AFUA_4G06350 AFUA_4G07540 AFUA_4G07630 AFUA_5G01760 AFUA_5G03870 AFUA_5G05710 AFUA_5G12270 AFUA_5G13470 AFUA_6G04260 AFUA_6G04590 AFUA_6G12990 AFUA_6G13370 AFUA_7G04430 AFUA_8G04790
5.09299439354273e-09	27	174	4.31289355322339	Nucleolus	http://amigo.geneontology.org/amigo/term/GO:0005730	AFUA_1G02210 AFUA_1G05410 AFUA_1G10440 AFUA_1G10560 AFUA_1G13570 AFUA_1G15030 AFUA_1G16330 AFUA_2G01780 AFUA_2G11510 AFUA_3G09600 AFUA_3G13280 AFUA_4G06350 AFUA_4G07540 AFUA_4G07630 AFUA_5G01760 AFUA_5G05710 AFUA_5G11120 AFUA_5G12270 AFUA_5G13470 AFUA_6G04260 AFUA_6G04590 AFUA_6G04610 AFUA_6G08580 AFUA_6G13370 AFUA_7G02080 AFUA_7G04430 AFUA_8G04790
9.20325047576811e-09	18	78	6.41404682274247	Preribosome	http://amigo.geneontology.org/amigo/term/GO:0030684	AFUA_1G05410 AFUA_1G05630 AFUA_1G06230 AFUA_1G10990 AFUA_1G16330 AFUA_2G12150 AFUA_3G09600 AFUA_4G07540 AFUA_4G07630 AFUA_5G01760 AFUA_5G03870 AFUA_5G12270 AFUA_5G13470 AFUA_6G04260 AFUA_6G04590 AFUA_6G13370 AFUA_7G01460 AFUA_7G04430
3.01438096650494e-08	13	40	9.03311594202899	Ribosome assembly	http://amigo.geneontology.org/amigo/term/GO:0042255	AFUA_1G02210 AFUA_1G03390 AFUA_1G05080 AFUA_1G06230 AFUA_1G15020 AFUA_2G02710 AFUA_2G09210 AFUA_2G10440 AFUA_2G11850 AFUA_2G12150 AFUA_4G07730 AFUA_5G13470 AFUA_8G04790
3.01438096650494e-08	66	841	2.18123352117045	Organonitrogen compound biosynthetic process	http://amigo.geneontology.org/amigo/term/GO:1901566	AFUA_1G03110 AFUA_1G03390 AFUA_1G04160 AFUA_1G04660 AFUA_1G05080 AFUA_1G05500 AFUA_1G05630 AFUA_1G06340 AFUA_1G10440 AFUA_1G11710 AFUA_1G12170 AFUA_1G15000 AFUA_1G15020 AFUA_1G15730 AFUA_1G17190 AFUA_2G02710 AFUA_2G03040 AFUA_2G03380 AFUA_2G03590 AFUA_2G03610 AFUA_2G07620 AFUA_2G07680 AFUA_2G08130 AFUA_2G09200 AFUA_2G09210 AFUA_2G10100 AFUA_2G10300 AFUA_2G10420 AFUA_2G10440 AFUA_2G11850 AFUA_2G14…
1.04024481249589e-07	24	160	4.16913043478261	Alpha-amino acid metabolic process	http://amigo.geneontology.org/amigo/term/GO:1901605	AFUA_1G04160 AFUA_1G10130 AFUA_1G10780 AFUA_1G12070 AFUA_2G02490 AFUA_2G04200 AFUA_2G04210 AFUA_2G04220 AFUA_2G04230 AFUA_2G04240 AFUA_2G06000 AFUA_2G07620 AFUA_3G11430 AFUA_3G14490 AFUA_4G07810 AFUA_4G09140 AFUA_5G13940 AFUA_5G14410 AFUA_6G07390 AFUA_6G08750 AFUA_6G08760 AFUA_6G11310 AFUA_7G02010 AFUA_8G04340
4.48301679310679e-07	11	33	9.26473429951691	Cytosolic small ribosomal subunit	http://amigo.geneontology.org/amigo/term/GO:0022627	AFUA_1G05500 AFUA_1G05630 AFUA_1G15020 AFUA_1G15730 AFUA_2G03590 AFUA_3G06840 AFUA_3G06970 AFUA_4G13170 AFUA_5G05450 AFUA_6G12720 AFUA_7G01460
7.97706501084828e-07	63	853	2.05279575921301	Small molecule metabolic process	http://amigo.geneontology.org/amigo/term/GO:0044281	AFUA_1G01430 AFUA_1G04160 AFUA_1G10130 AFUA_1G10780 AFUA_1G11590 AFUA_1G11600 AFUA_1G12070 AFUA_1G15000 AFUA_1G17190 AFUA_2G00450 AFUA_2G02490 AFUA_2G03610 AFUA_2G04200 AFUA_2G04210 AFUA_2G04220 AFUA_2G04230 AFUA_2G04240 AFUA_2G06000 AFUA_2G07620 AFUA_2G07680 AFUA_2G10420 AFUA_2G10920 AFUA_2G14210 AFUA_2G17420 AFUA_3G01450 AFUA_3G03330 AFUA_3G03350 AFUA_3G03400 AFUA_3G03410 AFUA_3G03420 AFUA_3G11…
1.91152435160341e-06	9	23	10.8759924385633	Maturation of LSU-rRNA	http://amigo.geneontology.org/amigo/term/GO:0000470	AFUA_1G11710 AFUA_1G13570 AFUA_4G06350 AFUA_4G07630 AFUA_5G01760 AFUA_5G03870 AFUA_6G04260 AFUA_6G12990 AFUA_8G04790
1.9754028698027e-06	10	30	9.26473429951691	RRNA binding	http://amigo.geneontology.org/amigo/term/GO:0019843	AFUA_1G03390 AFUA_1G05080 AFUA_1G06230 AFUA_1G15020 AFUA_2G03380 AFUA_2G10440 AFUA_3G06840 AFUA_3G06970 AFUA_7G01460 AFUA_8G04790
2.14502256151722e-06	11	38	8.04569031273837	Valine, leucine and isoleucine degradation	http://www.genome.jp/kegg-bin/show_pathway?afm00280	AFUA_2G10420 AFUA_2G10920 AFUA_3G01450 AFUA_3G11480 AFUA_4G12010 AFUA_5G08910 AFUA_5G08930 AFUA_5G08940 AFUA_6G08830 AFUA_6G12250 AFUA_6G14200
2.10539276348627e-05	27	258	2.90869565217391	NcRNA processing	http://amigo.geneontology.org/amigo/term/GO:0034470	AFUA_1G05410 AFUA_1G06220 AFUA_1G10990 AFUA_1G11710 AFUA_1G13570 AFUA_1G14630 AFUA_2G01780 AFUA_2G03590 AFUA_2G10440 AFUA_2G12150 AFUA_3G09600 AFUA_3G12310 AFUA_3G13280 AFUA_4G06350 AFUA_4G07540 AFUA_4G07630 AFUA_5G01760 AFUA_5G03870 AFUA_5G05710 AFUA_5G12270 AFUA_5G13470 AFUA_6G04260 AFUA_6G04590 AFUA_6G12990 AFUA_6G13370 AFUA_7G04430 AFUA_8G04790
3.81654482347214e-05	7	17	11.4446717817562	Cellular response to iron ion starvation	http://amigo.geneontology.org/amigo/term/GO:0010106	AFUA_1G17190 AFUA_1G17270 AFUA_2G07680 AFUA_3G03350 AFUA_3G03410 AFUA_3G03420 AFUA_3G03440
5.19108105084067e-05	47	634	2.06045352717963	Cellular component biogenesis	http://amigo.geneontology.org/amigo/term/GO:0044085	AFUA_1G02210 AFUA_1G03390 AFUA_1G05080 AFUA_1G05410 AFUA_1G05630 AFUA_1G06220 AFUA_1G06230 AFUA_1G10990 AFUA_1G11710 AFUA_1G13570 AFUA_1G15020 AFUA_1G15030 AFUA_1G16330 AFUA_2G00960 AFUA_2G01780 AFUA_2G02710 AFUA_2G03040 AFUA_2G03590 AFUA_2G09210 AFUA_2G10440 AFUA_2G11510 AFUA_2G11850 AFUA_2G12150 AFUA_3G09600 AFUA_3G12310 AFUA_3G13280 AFUA_4G06350 AFUA_4G07540 AFUA_4G07630 AFUA_4G07730 AFUA_5G01…
5.76619857061788e-05	13	73	4.94965257097479	Non-membrane-bounded organelle assembly	http://amigo.geneontology.org/amigo/term/GO:0140694	AFUA_1G02210 AFUA_1G03390 AFUA_1G05080 AFUA_1G06230 AFUA_1G15020 AFUA_2G02710 AFUA_2G09210 AFUA_2G10440 AFUA_2G11850 AFUA_2G12150 AFUA_4G07730 AFUA_5G13470 AFUA_8G04790
6.68108515222519e-05	15	98	4.25421472937001	Ribonucleoprotein complex assembly	http://amigo.geneontology.org/amigo/term/GO:0022618	AFUA_1G02210 AFUA_1G03390 AFUA_1G05080 AFUA_1G06230 AFUA_1G15020 AFUA_2G02710 AFUA_2G09210 AFUA_2G10440 AFUA_2G11850 AFUA_2G12150 AFUA_4G07730 AFUA_5G01760 AFUA_5G06730 AFUA_5G13470 AFUA_8G04790
6.68258118935165e-05	45	602	2.0776397515528	Cytosol	http://amigo.geneontology.org/amigo/term/GO:0005829	AFUA_1G03110 AFUA_1G03390 AFUA_1G04160 AFUA_1G04660 AFUA_1G05080 AFUA_1G05500 AFUA_1G05630 AFUA_1G06340 AFUA_1G07440 AFUA_1G10130 AFUA_1G11710 AFUA_1G12610 AFUA_1G15020 AFUA_1G15730 AFUA_2G00450 AFUA_2G02710 AFUA_2G03040 AFUA_2G03380 AFUA_2G03590 AFUA_2G07680 AFUA_2G08130 AFUA_2G09200 AFUA_2G09210 AFUA_2G11850 AFUA_3G06840 AFUA_3G06960 AFUA_3G06970 AFUA_3G11430 AFUA_4G04460 AFUA_4G07730 AFUA_4G13…
9.46064822765581e-05	15	101	4.12785191562635	Ribonucleoprotein complex subunit organization	http://amigo.geneontology.org/amigo/term/GO:0071826	AFUA_1G02210 AFUA_1G03390 AFUA_1G05080 AFUA_1G06230 AFUA_1G15020 AFUA_2G02710 AFUA_2G09210 AFUA_2G10440 AFUA_2G11850 AFUA_2G12150 AFUA_4G07730 AFUA_5G01760 AFUA_5G06730 AFUA_5G13470 AFUA_8G04790
0.000124649067247659	11	56	5.45957556935818	Small ribosomal subunit	http://amigo.geneontology.org/amigo/term/GO:0015935	AFUA_1G05500 AFUA_1G05630 AFUA_1G15020 AFUA_1G15730 AFUA_2G03590 AFUA_3G06840 AFUA_3G06970 AFUA_4G13170 AFUA_5G05450 AFUA_6G12720 AFUA_7G01460
0.000161753442818373	101	1865	1.50520884329953	Organonitrogen compound metabolic process	http://amigo.geneontology.org/amigo/term/GO:1901564	AFUA_1G03110 AFUA_1G03390 AFUA_1G04160 AFUA_1G04660 AFUA_1G05080 AFUA_1G05500 AFUA_1G05630 AFUA_1G06340 AFUA_1G10130 AFUA_1G10440 AFUA_1G10780 AFUA_1G11710 AFUA_1G12070 AFUA_1G12170 AFUA_1G15000 AFUA_1G15020 AFUA_1G15730 AFUA_1G17190 AFUA_2G00450 AFUA_2G01030 AFUA_2G02490 AFUA_2G02710 AFUA_2G03040 AFUA_2G03380 AFUA_2G03590 AFUA_2G03610 AFUA_2G04200 AFUA_2G04210 AFUA_2G04220 AFUA_2G04230 AFUA_2G04…
0.000176789932453474	37	471	2.18340872026832	RNA binding	http://amigo.geneontology.org/amigo/term/GO:0003723	AFUA_1G03390 AFUA_1G04660 AFUA_1G05080 AFUA_1G05630 AFUA_1G06220 AFUA_1G06230 AFUA_1G10440 AFUA_1G11710 AFUA_1G12170 AFUA_1G12590 AFUA_1G13570 AFUA_1G15020 AFUA_2G02710 AFUA_2G03380 AFUA_2G05180 AFUA_2G09200 AFUA_2G10440 AFUA_2G11850 AFUA_3G06840 AFUA_3G06970 AFUA_3G07710 AFUA_3G09600 AFUA_3G12300 AFUA_3G13280 AFUA_4G04460 AFUA_4G06350 AFUA_4G07540 AFUA_4G07730 AFUA_5G01760 AFUA_5G03020 AFUA_5G05…
0.000194725032127368	5	9	15.4412238325282	Erythrose 4-phosphate/phosphoenolpyruvate family amino acid catabolic process	http://amigo.geneontology.org/amigo/term/GO:1902222	AFUA_2G02490 AFUA_2G04200 AFUA_2G04220 AFUA_2G04230 AFUA_2G04240
0.000194725032127368	5	9	15.4412238325282	L-phenylalanine catabolic process	http://amigo.geneontology.org/amigo/term/GO:0006559	AFUA_2G02490 AFUA_2G04200 AFUA_2G04220 AFUA_2G04230 AFUA_2G04240
0.000254476236742105	14	97	4.01153443896608	Organelle assembly	http://amigo.geneontology.org/amigo/term/GO:0070925	AFUA_1G02210 AFUA_1G03390 AFUA_1G05080 AFUA_1G06230 AFUA_1G15020 AFUA_2G02710 AFUA_2G09210 AFUA_2G10440 AFUA_2G11850 AFUA_2G12150 AFUA_4G07730 AFUA_5G13470 AFUA_8G04790 AFUA_8G05170
0.00032930762401211	27	302	2.48491217967175	NcRNA metabolic process	http://amigo.geneontology.org/amigo/term/GO:0034660	AFUA_1G05410 AFUA_1G06220 AFUA_1G10990 AFUA_1G11710 AFUA_1G13570 AFUA_1G14630 AFUA_2G01780 AFUA_2G03590 AFUA_2G10440 AFUA_2G12150 AFUA_3G09600 AFUA_3G12310 AFUA_3G13280 AFUA_4G06350 AFUA_4G07540 AFUA_4G07630 AFUA_5G01760 AFUA_5G03870 AFUA_5G05710 AFUA_5G12270 AFUA_5G13470 AFUA_6G04260 AFUA_6G04590 AFUA_6G12990 AFUA_6G13370 AFUA_7G04430 AFUA_8G04790
0.000351905963664625	5	10	13.8971014492754	Erythrose 4-phosphate/phosphoenolpyruvate family amino acid metabolic process	http://amigo.geneontology.org/amigo/term/GO:1902221	AFUA_2G02490 AFUA_2G04200 AFUA_2G04220 AFUA_2G04230 AFUA_2G04240
0.000351905963664625	5	10	13.8971014492754	L-phenylalanine metabolic process	http://amigo.geneontology.org/amigo/term/GO:0006558	AFUA_2G02490 AFUA_2G04200 AFUA_2G04220 AFUA_2G04230 AFUA_2G04240
0.000613829158721116	4	6	18.5294685990338	N ,N ,N -triacetylfusarinine C metabolic process	http://amigo.geneontology.org/amigo/term/GO:1900549	AFUA_1G17190 AFUA_3G03400 AFUA_3G03410 AFUA_3G03420
0.000613829158721116	4	6	18.5294685990338	N ,N ,N -triacetylfusarinine C biosynthetic process	http://amigo.geneontology.org/amigo/term/GO:1900551	AFUA_1G17190 AFUA_3G03400 AFUA_3G03410 AFUA_3G03420
0.000613829158721116	4	6	18.5294685990338	Tyrosine catabolic process	http://amigo.geneontology.org/amigo/term/GO:0006572	AFUA_2G04200 AFUA_2G04210 AFUA_2G04220 AFUA_2G04230
0.000681106831594694	7	26	7.48305462653289	Aromatic amino acid family catabolic process	http://amigo.geneontology.org/amigo/term/GO:0009074	AFUA_2G02490 AFUA_2G04200 AFUA_2G04210 AFUA_2G04220 AFUA_2G04230 AFUA_2G04240 AFUA_7G02010
0.000681106831594694	7	26	7.48305462653289	Branched-chain amino acid metabolic process	http://amigo.geneontology.org/amigo/term/GO:0009081	AFUA_1G15000 AFUA_2G10420 AFUA_2G14210 AFUA_3G01450 AFUA_3G14490 AFUA_4G07810 AFUA_6G08830
0.00094416836441846	5	12	11.5809178743961	Glutamine family amino acid catabolic process	http://amigo.geneontology.org/amigo/term/GO:0009065	AFUA_2G06000 AFUA_3G11430 AFUA_4G09140 AFUA_6G08750 AFUA_6G08760
0.00152640745613483	9	50	5.00295652173913	Cellular iron ion homeostasis	http://amigo.geneontology.org/amigo/term/GO:0006879	AFUA_1G00350 AFUA_1G17190 AFUA_1G17270 AFUA_2G07680 AFUA_3G03350 AFUA_3G03410 AFUA_3G03420 AFUA_3G03440 AFUA_8G02670
0.00204091823013505	9	52	4.81053511705686	Iron ion homeostasis	http://amigo.geneontology.org/amigo/term/GO:0055072	AFUA_1G00350 AFUA_1G17190 AFUA_1G17270 AFUA_2G07680 AFUA_3G03350 AFUA_3G03410 AFUA_3G03420 AFUA_3G03440 AFUA_8G02670
0.00204091823013505	9	52	4.81053511705686	Glycine, serine and threonine metabolism	http://www.genome.jp/kegg-bin/show_pathway?afm00260	AFUA_1G10780 AFUA_1G12070 AFUA_2G02030 AFUA_2G07620 AFUA_3G14590 AFUA_4G07810 AFUA_5G13940 AFUA_7G06540 AFUA_8G04340
0.00208482469471089	31	415	2.0761934695303	RNA processing	http://amigo.geneontology.org/amigo/term/GO:0006396	AFUA_1G05410 AFUA_1G06220 AFUA_1G10990 AFUA_1G11710 AFUA_1G12590 AFUA_1G13570 AFUA_1G14630 AFUA_2G01780 AFUA_2G03590 AFUA_2G10440 AFUA_2G12150 AFUA_3G03050 AFUA_3G09600 AFUA_3G12310 AFUA_3G13280 AFUA_4G06350 AFUA_4G07540 AFUA_4G07630 AFUA_5G01760 AFUA_5G03870 AFUA_5G05710 AFUA_5G06730 AFUA_5G12270 AFUA_5G13470 AFUA_6G04260 AFUA_6G04590 AFUA_6G07370 AFUA_6G12990 AFUA_6G13370 AFUA_7G04430 AFUA_8G04…
0.00208551130633957	5	14	9.92650103519669	Valine, leucine and isoleucine biosynthesis	http://www.genome.jp/kegg-bin/show_pathway?afm00290	AFUA_1G15000 AFUA_2G10420 AFUA_2G14210 AFUA_3G14490 AFUA_4G07810
0.00224473372778044	10	65	4.27603121516165	Ribosome biogenesis in eukaryotes	http://www.genome.jp/kegg-bin/show_pathway?afm03008	AFUA_1G10560 AFUA_1G13570 AFUA_2G01780 AFUA_2G11510 AFUA_2G12150 AFUA_3G03050 AFUA_3G09600 AFUA_4G07540 AFUA_5G05710 AFUA_6G13370
0.00256683896452544	7	32	6.07998188405797	Maturation of SSU-rRNA from tricistronic rRNA transcript (SSU-rRNA, 5.8S rRNA, LSU-rRNA)	http://amigo.geneontology.org/amigo/term/GO:0000462	AFUA_1G05410 AFUA_2G03590 AFUA_2G10440 AFUA_4G07540 AFUA_6G04590 AFUA_6G13370 AFUA_7G04430
0.00268713412501492	6	23	7.25066162570888	Nonribosomal peptide biosynthetic process	http://amigo.geneontology.org/amigo/term/GO:0019184	AFUA_1G17190 AFUA_2G07680 AFUA_3G03350 AFUA_3G03400 AFUA_3G03420 AFUA_3G13730
0.00268713412501492	10	67	4.148388492321	Response to nutrient levels	http://amigo.geneontology.org/amigo/term/GO:0031667	AFUA_1G17190 AFUA_1G17270 AFUA_2G07680 AFUA_3G01450 AFUA_3G03350 AFUA_3G03410 AFUA_3G03420 AFUA_3G03440 AFUA_6G12130 AFUA_8G05170
0.00268713412501492	8	43	5.17101449275362	Cellular response to starvation	http://amigo.geneontology.org/amigo/term/GO:0009267	AFUA_1G17190 AFUA_1G17270 AFUA_2G07680 AFUA_3G03350 AFUA_3G03410 AFUA_3G03420 AFUA_3G03440 AFUA_8G05170
0.00268713412501492	10	67	4.148388492321	Response to extracellular stimulus	http://amigo.geneontology.org/amigo/term/GO:0009991	AFUA_1G17190 AFUA_1G17270 AFUA_2G07680 AFUA_3G01450 AFUA_3G03350 AFUA_3G03410 AFUA_3G03420 AFUA_3G03440 AFUA_6G12130 AFUA_8G05170
0.00268713412501492	6	23	7.25066162570888	Cleavage involved in rRNA processing	http://amigo.geneontology.org/amigo/term/GO:0000469	AFUA_1G05410 AFUA_1G13570 AFUA_2G03590 AFUA_4G07540 AFUA_6G04590 AFUA_7G04430
0.00355556699318633	7	34	5.72233589087809	2-Oxocarboxylic acid metabolism	http://www.genome.jp/kegg-bin/show_pathway?afm01210	AFUA_1G04160 AFUA_1G15000 AFUA_2G10420 AFUA_2G14210 AFUA_3G14490 AFUA_6G03590 AFUA_6G07390
0.0035792346095731	8	45	4.94119162640902	Cysteine and methionine metabolism	http://www.genome.jp/kegg-bin/show_pathway?afm00270	AFUA_1G04160 AFUA_1G10130 AFUA_2G01030 AFUA_2G07620 AFUA_2G10420 AFUA_4G07810 AFUA_5G14410 AFUA_8G04340
0.00365208592642917	4	9	12.3529790660225	Tyrosine metabolic process	http://amigo.geneontology.org/amigo/term/GO:0006570	AFUA_2G04200 AFUA_2G04210 AFUA_2G04220 AFUA_2G04230
0.00409408652711583	8	46	4.83377441713926	Response to starvation	http://amigo.geneontology.org/amigo/term/GO:0042594	AFUA_1G17190 AFUA_1G17270 AFUA_2G07680 AFUA_3G03350 AFUA_3G03410 AFUA_3G03420 AFUA_3G03440 AFUA_8G05170
0.00411360956491686	27	357	2.1020825721593	Organonitrogen compound catabolic process	http://amigo.geneontology.org/amigo/term/GO:1901565	AFUA_1G10130 AFUA_1G10780 AFUA_1G12070 AFUA_2G01030 AFUA_2G02490 AFUA_2G04200 AFUA_2G04210 AFUA_2G04220 AFUA_2G04230 AFUA_2G04240 AFUA_2G06000 AFUA_3G01450 AFUA_3G11260 AFUA_3G11430 AFUA_4G07810 AFUA_4G09140 AFUA_4G11700 AFUA_4G13580 AFUA_5G08940 AFUA_5G13940 AFUA_5G14410 AFUA_6G08750 AFUA_6G08760 AFUA_6G08830 AFUA_7G01040 AFUA_7G02010 AFUA_8G04090
0.00459156978426454	10	72	3.86030595813205	Transition metal ion homeostasis	http://amigo.geneontology.org/amigo/term/GO:0055076	AFUA_1G00350 AFUA_1G17190 AFUA_1G17270 AFUA_2G07680 AFUA_3G03350 AFUA_3G03410 AFUA_3G03420 AFUA_3G03440 AFUA_4G09560 AFUA_8G02670
0.00577034940118289	11	88	3.47427536231884	Acetyltransferase activity	http://amigo.geneontology.org/amigo/term/GO:0016407	AFUA_2G15900 AFUA_3G00765 AFUA_3G03650 AFUA_3G13680 AFUA_4G09550 AFUA_4G12010 AFUA_6G07920 AFUA_6G14200 AFUA_7G00380 AFUA_7G00850 AFUA_8G01250
0.00629784366081327	10	75	3.70589371980676	Response to external stimulus	http://amigo.geneontology.org/amigo/term/GO:0009605	AFUA_1G17190 AFUA_1G17270 AFUA_2G07680 AFUA_3G01450 AFUA_3G03350 AFUA_3G03410 AFUA_3G03420 AFUA_3G03440 AFUA_6G12130 AFUA_8G05170
0.00687007060659338	11	90	3.3970692431562	Fatty acid metabolic process	http://amigo.geneontology.org/amigo/term/GO:0006631	AFUA_1G01430 AFUA_1G17190 AFUA_2G10920 AFUA_3G03330 AFUA_3G11480 AFUA_4G04410 AFUA_6G03590 AFUA_6G03730 AFUA_6G13820 AFUA_6G14200 AFUA_7G05470
0.00705825441750713	9	63	3.97060041407867	Cellular response to extracellular stimulus	http://amigo.geneontology.org/amigo/term/GO:0031668	AFUA_1G17190 AFUA_1G17270 AFUA_2G07680 AFUA_3G03350 AFUA_3G03410 AFUA_3G03420 AFUA_3G03440 AFUA_6G12130 AFUA_8G05170
0.00705825441750713	9	63	3.97060041407867	Cellular response to nutrient levels	http://amigo.geneontology.org/amigo/term/GO:0031669	AFUA_1G17190 AFUA_1G17270 AFUA_2G07680 AFUA_3G03350 AFUA_3G03410 AFUA_3G03420 AFUA_3G03440 AFUA_6G12130 AFUA_8G05170
0.00705825441750713	9	63	3.97060041407867	Cellular response to external stimulus	http://amigo.geneontology.org/amigo/term/GO:0071496	AFUA_1G17190 AFUA_1G17270 AFUA_2G07680 AFUA_3G03350 AFUA_3G03410 AFUA_3G03420 AFUA_3G03440 AFUA_6G12130 AFUA_8G05170
0.00729962850204254	10	77	3.60963674007152	N-acyltransferase activity	http://amigo.geneontology.org/amigo/term/GO:0016410	AFUA_2G15900 AFUA_3G00765 AFUA_3G03400 AFUA_3G03650 AFUA_3G13680 AFUA_4G09550 AFUA_6G07920 AFUA_7G00380 AFUA_7G00850 AFUA_8G01250
0.00729962850204254	75	1437	1.45063689449638	Gene expression	http://amigo.geneontology.org/amigo/term/GO:0010467	AFUA_1G03110 AFUA_1G03390 AFUA_1G04660 AFUA_1G05080 AFUA_1G05410 AFUA_1G05500 AFUA_1G05630 AFUA_1G06220 AFUA_1G06340 AFUA_1G10440 AFUA_1G10990 AFUA_1G11710 AFUA_1G12170 AFUA_1G12590 AFUA_1G13570 AFUA_1G14630 AFUA_1G15020 AFUA_1G15730 AFUA_2G01780 AFUA_2G02210 AFUA_2G02710 AFUA_2G03040 AFUA_2G03380 AFUA_2G03590 AFUA_2G05180 AFUA_2G08130 AFUA_2G09200 AFUA_2G09210 AFUA_2G10100 AFUA_2G10300 AFUA_2G10…
0.0077158542751897	3	5	16.6765217391304	Large ribosomal subunit rRNA binding	http://amigo.geneontology.org/amigo/term/GO:0070180	AFUA_1G03390 AFUA_1G05080 AFUA_2G03380
0.00843604672590681	12	108	3.08824476650564	Organic hydroxy compound biosynthetic process	http://amigo.geneontology.org/amigo/term/GO:1901617	AFUA_1G11600 AFUA_1G17190 AFUA_2G04200 AFUA_2G04210 AFUA_2G07680 AFUA_3G03400 AFUA_3G03410 AFUA_3G03420 AFUA_4G09190 AFUA_5G01430 AFUA_5G08090 AFUA_6G00740
0.00843604672590681	6	29	5.75052473763118	Maturation of 5.8S rRNA	http://amigo.geneontology.org/amigo/term/GO:0000460	AFUA_1G05410 AFUA_2G03590 AFUA_4G07630 AFUA_5G03870 AFUA_6G04260 AFUA_7G04430
0.0108336935144528	4	12	9.26473429951691	Endonucleolytic cleavage involved in rRNA processing	http://amigo.geneontology.org/amigo/term/GO:0000478	AFUA_1G05410 AFUA_2G03590 AFUA_4G07540 AFUA_7G04430
0.0108336935144528	4	12	9.26473429951691	Endonucleolytic cleavage of tricistronic rRNA transcript (SSU-rRNA, 5.8S rRNA, LSU-rRNA)	http://amigo.geneontology.org/amigo/term/GO:0000479	AFUA_1G05410 AFUA_2G03590 AFUA_4G07540 AFUA_7G04430
0.0108336935144528	4	12	9.26473429951691	Glutamate metabolic process	http://amigo.geneontology.org/amigo/term/GO:0006536	AFUA_2G06000 AFUA_4G09140 AFUA_6G08750 AFUA_6G08760
0.0108600240889399	35	549	1.77194371848684	Membrane-enclosed lumen	http://amigo.geneontology.org/amigo/term/GO:0031974	AFUA_1G02210 AFUA_1G05410 AFUA_1G10440 AFUA_1G10560 AFUA_1G13570 AFUA_1G15030 AFUA_1G16330 AFUA_2G01780 AFUA_2G09290 AFUA_2G11510 AFUA_3G01450 AFUA_3G09600 AFUA_3G13280 AFUA_3G14490 AFUA_4G06350 AFUA_4G07540 AFUA_4G07630 AFUA_5G01760 AFUA_5G05710 AFUA_5G11120 AFUA_5G12270 AFUA_5G13470 AFUA_6G03590 AFUA_6G04260 AFUA_6G04590 AFUA_6G04610 AFUA_6G08580 AFUA_6G08750 AFUA_6G08830 AFUA_6G10700 AFUA_6G13…
0.0108600240889399	35	549	1.77194371848684	Organelle lumen	http://amigo.geneontology.org/amigo/term/GO:0043233	AFUA_1G02210 AFUA_1G05410 AFUA_1G10440 AFUA_1G10560 AFUA_1G13570 AFUA_1G15030 AFUA_1G16330 AFUA_2G01780 AFUA_2G09290 AFUA_2G11510 AFUA_3G01450 AFUA_3G09600 AFUA_3G13280 AFUA_3G14490 AFUA_4G06350 AFUA_4G07540 AFUA_4G07630 AFUA_5G01760 AFUA_5G05710 AFUA_5G11120 AFUA_5G12270 AFUA_5G13470 AFUA_6G03590 AFUA_6G04260 AFUA_6G04590 AFUA_6G04610 AFUA_6G08580 AFUA_6G08750 AFUA_6G08830 AFUA_6G10700 AFUA_6G13…
0.0108600240889399	35	549	1.77194371848684	Intracellular organelle lumen	http://amigo.geneontology.org/amigo/term/GO:0070013	AFUA_1G02210 AFUA_1G05410 AFUA_1G10440 AFUA_1G10560 AFUA_1G13570 AFUA_1G15030 AFUA_1G16330 AFUA_2G01780 AFUA_2G09290 AFUA_2G11510 AFUA_3G01450 AFUA_3G09600 AFUA_3G13280 AFUA_3G14490 AFUA_4G06350 AFUA_4G07540 AFUA_4G07630 AFUA_5G01760 AFUA_5G05710 AFUA_5G11120 AFUA_5G12270 AFUA_5G13470 AFUA_6G03590 AFUA_6G04260 AFUA_6G04590 AFUA_6G04610 AFUA_6G08580 AFUA_6G08750 AFUA_6G08830 AFUA_6G10700 AFUA_6G13…
0.0114445103234212	6	31	5.37952314165498	Fatty acid catabolic process	http://amigo.geneontology.org/amigo/term/GO:0009062	AFUA_2G10920 AFUA_3G11480 AFUA_6G03590 AFUA_6G03730 AFUA_6G14200 AFUA_7G05470
0.0117623707557948	5	21	6.61766735679779	Branched-chain amino acid biosynthetic process	http://amigo.geneontology.org/amigo/term/GO:0009082	AFUA_1G15000 AFUA_2G10420 AFUA_2G14210 AFUA_3G14490 AFUA_4G07810
0.0120669869198936	9	69	3.62533081285444	Cellular transition metal ion homeostasis	http://amigo.geneontology.org/amigo/term/GO:0046916	AFUA_1G00350 AFUA_1G17190 AFUA_1G17270 AFUA_2G07680 AFUA_3G03350 AFUA_3G03410 AFUA_3G03420 AFUA_3G03440 AFUA_8G02670
0.0122301593129564	137	3036	1.254217983235	Nitrogen compound metabolic process	http://amigo.geneontology.org/amigo/term/GO:0006807	AFUA_1G03110 AFUA_1G03390 AFUA_1G04160 AFUA_1G04660 AFUA_1G05080 AFUA_1G05410 AFUA_1G05500 AFUA_1G05630 AFUA_1G06220 AFUA_1G06340 AFUA_1G10130 AFUA_1G10440 AFUA_1G10780 AFUA_1G10990 AFUA_1G11710 AFUA_1G12070 AFUA_1G12170 AFUA_1G12590 AFUA_1G13570 AFUA_1G14630 AFUA_1G15000 AFUA_1G15020 AFUA_1G15730 AFUA_1G17190 AFUA_2G00450 AFUA_2G01030 AFUA_2G01780 AFUA_2G02210 AFUA_2G02490 AFUA_2G02710 AFUA_2G03…
0.0123384779686469	27	389	1.92916061249581	Nuclear lumen	http://amigo.geneontology.org/amigo/term/GO:0031981	AFUA_1G02210 AFUA_1G05410 AFUA_1G10440 AFUA_1G10560 AFUA_1G13570 AFUA_1G15030 AFUA_1G16330 AFUA_2G01780 AFUA_2G11510 AFUA_3G09600 AFUA_3G13280 AFUA_4G06350 AFUA_4G07540 AFUA_4G07630 AFUA_5G01760 AFUA_5G05710 AFUA_5G11120 AFUA_5G12270 AFUA_5G13470 AFUA_6G04260 AFUA_6G04590 AFUA_6G04610 AFUA_6G08580 AFUA_6G13370 AFUA_7G02080 AFUA_7G04430 AFUA_8G04790
0.012894734900024	3	6	13.8971014492754	Siderophore biosynthetic process	http://amigo.geneontology.org/amigo/term/GO:0019290	AFUA_1G17190 AFUA_2G07680 AFUA_3G03400
0.012894734900024	3	6	13.8971014492754	Siderophore metabolic process	http://amigo.geneontology.org/amigo/term/GO:0009237	AFUA_1G17190 AFUA_2G07680 AFUA_3G03400
0.013137360546162	7	44	4.42180500658762	Maturation of SSU-rRNA	http://amigo.geneontology.org/amigo/term/GO:0030490	AFUA_1G05410 AFUA_2G03590 AFUA_2G10440 AFUA_4G07540 AFUA_6G04590 AFUA_6G13370 AFUA_7G04430
0.013137360546162	24	332	2.00921948664222	Small molecule biosynthetic process	http://amigo.geneontology.org/amigo/term/GO:0044283	AFUA_1G04160 AFUA_1G11590 AFUA_1G11600 AFUA_1G15000 AFUA_1G17190 AFUA_2G07620 AFUA_2G07680 AFUA_2G10420 AFUA_2G14210 AFUA_3G03400 AFUA_3G03410 AFUA_3G03420 AFUA_3G14490 AFUA_3G14920 AFUA_4G00180 AFUA_4G07810 AFUA_4G09140 AFUA_4G09190 AFUA_5G01430 AFUA_5G08090 AFUA_5G14410 AFUA_6G07390 AFUA_6G11310 AFUA_8G04340
0.013137360546162	7	44	4.42180500658762	Aromatic amino acid family metabolic process	http://amigo.geneontology.org/amigo/term/GO:0009072	AFUA_2G02490 AFUA_2G04200 AFUA_2G04210 AFUA_2G04220 AFUA_2G04230 AFUA_2G04240 AFUA_7G02010
0.01324838400564	8	57	3.90094075769133	Ribosomal small subunit biogenesis	http://amigo.geneontology.org/amigo/term/GO:0042274	AFUA_1G05410 AFUA_1G15020 AFUA_2G03590 AFUA_2G10440 AFUA_4G07540 AFUA_6G04590 AFUA_6G13370 AFUA_7G04430
0.01324838400564	4	13	8.5520624303233	Maturation of LSU-rRNA from tricistronic rRNA transcript (SSU-rRNA, 5.8S rRNA, LSU-rRNA)	http://amigo.geneontology.org/amigo/term/GO:0000463	AFUA_4G06350 AFUA_4G07630 AFUA_5G01760 AFUA_8G04790
0.0135599421088929	9	71	3.52320881812615	N-acetyltransferase activity	http://amigo.geneontology.org/amigo/term/GO:0008080	AFUA_2G15900 AFUA_3G00765 AFUA_3G03650 AFUA_3G13680 AFUA_4G09550 AFUA_6G07920 AFUA_7G00380 AFUA_7G00850 AFUA_8G01250
0.0145515815980665	7	45	4.32354267310789	Monocarboxylic acid catabolic process	http://amigo.geneontology.org/amigo/term/GO:0072329	AFUA_2G04230 AFUA_2G10920 AFUA_3G11480 AFUA_6G03590 AFUA_6G03730 AFUA_6G14200 AFUA_7G05470
0.0175577646413874	2	2	27.7942028985507	SnRNA pseudouridine synthesis	http://amigo.geneontology.org/amigo/term/GO:0031120	AFUA_1G13570 AFUA_5G05710
0.0175577646413874	15	171	2.43808797355708	Monocarboxylic acid metabolic process	http://amigo.geneontology.org/amigo/term/GO:0032787	AFUA_1G01430 AFUA_1G11590 AFUA_1G17190 AFUA_2G00450 AFUA_2G04230 AFUA_2G10920 AFUA_3G03330 AFUA_3G11480 AFUA_4G04410 AFUA_5G01430 AFUA_6G03590 AFUA_6G03730 AFUA_6G13820 AFUA_6G14200 AFUA_7G05470
0.0175577646413874	2	2	27.7942028985507	SnRNA modification	http://amigo.geneontology.org/amigo/term/GO:0040031	AFUA_1G13570 AFUA_5G05710
0.0175577646413874	2	2	27.7942028985507	Methylcrotonoyl-CoA carboxylase activity	http://amigo.geneontology.org/amigo/term/GO:0004485	AFUA_5G08910 AFUA_5G08940
0.0175577646413874	2	2	27.7942028985507	Maleylacetoacetate isomerase activity	http://amigo.geneontology.org/amigo/term/GO:0016034	AFUA_2G02490 AFUA_2G04240
0.0187103258046781	96	2018	1.32222174343948	Cellular nitrogen compound metabolic process	http://amigo.geneontology.org/amigo/term/GO:0034641	AFUA_1G03110 AFUA_1G03390 AFUA_1G04660 AFUA_1G05080 AFUA_1G05410 AFUA_1G05500 AFUA_1G05630 AFUA_1G06220 AFUA_1G06340 AFUA_1G10130 AFUA_1G10440 AFUA_1G10990 AFUA_1G11710 AFUA_1G12170 AFUA_1G12590 AFUA_1G13570 AFUA_1G14630 AFUA_1G15020 AFUA_1G15730 AFUA_1G17190 AFUA_2G00450 AFUA_2G01780 AFUA_2G02210 AFUA_2G02490 AFUA_2G02710 AFUA_2G03040 AFUA_2G03380 AFUA_2G03590 AFUA_2G03610 AFUA_2G04240 AFUA_2G05…
0.0206643675548822	12	123	2.71162955107812	Biosynthesis of amino acids	http://www.genome.jp/kegg-bin/show_pathway?afm01230	AFUA_1G04160 AFUA_1G15000 AFUA_2G07620 AFUA_2G10420 AFUA_2G14210 AFUA_3G11430 AFUA_3G14490 AFUA_4G07810 AFUA_6G03590 AFUA_6G07390 AFUA_7G06540 AFUA_8G04340
0.0208827661419701	11	107	2.85734796153325	Metal ion homeostasis	http://amigo.geneontology.org/amigo/term/GO:0055065	AFUA_1G00350 AFUA_1G17190 AFUA_1G17270 AFUA_2G07680 AFUA_3G03350 AFUA_3G03410 AFUA_3G03420 AFUA_3G03440 AFUA_4G09560 AFUA_4G13540 AFUA_8G02670
0.0225886597877763	5	25	5.55884057971014	Propanoate metabolism	http://www.genome.jp/kegg-bin/show_pathway?afm00640	AFUA_2G10920 AFUA_3G01450 AFUA_4G12010 AFUA_6G03730 AFUA_6G08830
0.0292444902502684	3	8	10.4228260869565	Taurine and hypotaurine metabolism	http://www.genome.jp/kegg-bin/show_pathway?afm00430	AFUA_2G06000 AFUA_4G13580 AFUA_5G14410
0.0292444902502684	3	8	10.4228260869565	Endonucleolytic cleavage in ITS1 to separate SSU-rRNA from 5.8S rRNA and LSU-rRNA from tricistronic rRNA transcript (SSU-rRNA, 5.8S rRNA, LSU-rRNA)	http://amigo.geneontology.org/amigo/term/GO:0000447	AFUA_1G05410 AFUA_2G03590 AFUA_7G04430
0.03468613110371	4	17	6.53981244671782	SnoRNA binding	http://amigo.geneontology.org/amigo/term/GO:0030515	AFUA_1G13570 AFUA_3G09600 AFUA_4G07540 AFUA_6G13370
0.035233998858277	6	40	4.16913043478261	Phytosteroid biosynthetic process	http://amigo.geneontology.org/amigo/term/GO:0016129	AFUA_1G17190 AFUA_2G07680 AFUA_3G03400 AFUA_3G03410 AFUA_3G03420 AFUA_4G09190
0.035233998858277	6	40	4.16913043478261	Cellular alcohol biosynthetic process	http://amigo.geneontology.org/amigo/term/GO:0044108	AFUA_1G17190 AFUA_2G07680 AFUA_3G03400 AFUA_3G03410 AFUA_3G03420 AFUA_4G09190
0.035233998858277	6	40	4.16913043478261	Cellular lipid biosynthetic process	http://amigo.geneontology.org/amigo/term/GO:0097384	AFUA_1G17190 AFUA_2G07680 AFUA_3G03400 AFUA_3G03410 AFUA_3G03420 AFUA_4G09190
0.035233998858277	6	40	4.16913043478261	Ergosterol biosynthetic process	http://amigo.geneontology.org/amigo/term/GO:0006696	AFUA_1G17190 AFUA_2G07680 AFUA_3G03400 AFUA_3G03410 AFUA_3G03420 AFUA_4G09190
0.0361435502284367	14	168	2.31618357487923	Organic hydroxy compound metabolic process	http://amigo.geneontology.org/amigo/term/GO:1901615	AFUA_1G11590 AFUA_1G11600 AFUA_1G17190 AFUA_2G04200 AFUA_2G04210 AFUA_2G04230 AFUA_2G07680 AFUA_3G03400 AFUA_3G03410 AFUA_3G03420 AFUA_4G09190 AFUA_5G01430 AFUA_5G08090 AFUA_6G00740
0.0364681886830257	11	116	2.63565717141429	Inorganic ion homeostasis	http://amigo.geneontology.org/amigo/term/GO:0098771	AFUA_1G00350 AFUA_1G17190 AFUA_1G17270 AFUA_2G07680 AFUA_3G03350 AFUA_3G03410 AFUA_3G03420 AFUA_3G03440 AFUA_4G09560 AFUA_4G13540 AFUA_8G02670
0.0364681886830257	11	116	2.63565717141429	Cellular amino acid biosynthetic process	http://amigo.geneontology.org/amigo/term/GO:0008652	AFUA_1G04160 AFUA_1G15000 AFUA_2G07620 AFUA_2G10420 AFUA_2G14210 AFUA_3G14490 AFUA_4G07810 AFUA_4G09140 AFUA_6G07390 AFUA_6G11310 AFUA_8G04340
0.0379881293101145	6	41	4.06744432661718	Phytosteroid metabolic process	http://amigo.geneontology.org/amigo/term/GO:0016128	AFUA_1G17190 AFUA_2G07680 AFUA_3G03400 AFUA_3G03410 AFUA_3G03420 AFUA_4G09190
0.0379881293101145	6	41	4.06744432661718	Cellular alcohol metabolic process	http://amigo.geneontology.org/amigo/term/GO:0044107	AFUA_1G17190 AFUA_2G07680 AFUA_3G03400 AFUA_3G03410 AFUA_3G03420 AFUA_4G09190
0.0379881293101145	6	41	4.06744432661718	Secondary alcohol biosynthetic process	http://amigo.geneontology.org/amigo/term/GO:1902653	AFUA_1G17190 AFUA_2G07680 AFUA_3G03400 AFUA_3G03410 AFUA_3G03420 AFUA_4G09190
0.0379881293101145	6	41	4.06744432661718	Ergosterol metabolic process	http://amigo.geneontology.org/amigo/term/GO:0008204	AFUA_1G17190 AFUA_2G07680 AFUA_3G03400 AFUA_3G03410 AFUA_3G03420 AFUA_4G09190
0.038371143423594	3	9	9.26473429951691	Proline metabolic process	http://amigo.geneontology.org/amigo/term/GO:0006560	AFUA_4G09140 AFUA_6G08750 AFUA_6G08760
0.038371143423594	3	9	9.26473429951691	Serine family amino acid catabolic process	http://amigo.geneontology.org/amigo/term/GO:0009071	AFUA_1G10780 AFUA_1G12070 AFUA_5G14410
0.0389154203637613	7	55	3.53744400527009	Sterol biosynthetic process	http://amigo.geneontology.org/amigo/term/GO:0016126	AFUA_1G17190 AFUA_2G07680 AFUA_3G03400 AFUA_3G03410 AFUA_3G03420 AFUA_4G09190 AFUA_6G00740
0.0392771611564064	11	118	2.59098501596659	Cation homeostasis	http://amigo.geneontology.org/amigo/term/GO:0055080	AFUA_1G00350 AFUA_1G17190 AFUA_1G17270 AFUA_2G07680 AFUA_3G03350 AFUA_3G03410 AFUA_3G03420 AFUA_3G03440 AFUA_4G09560 AFUA_4G13540 AFUA_8G02670
0.0393018299629514	2	3	18.5294685990338	Cysteine biosynthetic process via cystathionine	http://amigo.geneontology.org/amigo/term/GO:0019343	AFUA_2G07620 AFUA_8G04340
0.0393018299629514	2	3	18.5294685990338	Glycine decarboxylation via glycine cleavage system	http://amigo.geneontology.org/amigo/term/GO:0019464	AFUA_1G10780 AFUA_1G12070
0.0393018299629514	2	3	18.5294685990338	Propionate catabolic process	http://amigo.geneontology.org/amigo/term/GO:0019543	AFUA_6G03590 AFUA_6G03730
0.0393018299629514	2	3	18.5294685990338	Short-chain fatty acid catabolic process	http://amigo.geneontology.org/amigo/term/GO:0019626	AFUA_6G03590 AFUA_6G03730
0.0393018299629514	2	3	18.5294685990338	Propionate catabolic process, 2-methylcitrate cycle	http://amigo.geneontology.org/amigo/term/GO:0019629	AFUA_6G03590 AFUA_6G03730
0.0393018299629514	14	173	2.24924185306191	Carboxylic acid biosynthetic process	http://amigo.geneontology.org/amigo/term/GO:0046394	AFUA_1G04160 AFUA_1G11590 AFUA_1G15000 AFUA_2G07620 AFUA_2G10420 AFUA_2G14210 AFUA_3G14490 AFUA_4G00180 AFUA_4G07810 AFUA_4G09140 AFUA_5G01430 AFUA_6G07390 AFUA_6G11310 AFUA_8G04340
0.0393018299629514	2	3	18.5294685990338	RRNA transport	http://amigo.geneontology.org/amigo/term/GO:0051029	AFUA_1G05630 AFUA_7G01460
0.0393018299629514	2	3	18.5294685990338	RRNA export from nucleus	http://amigo.geneontology.org/amigo/term/GO:0006407	AFUA_1G05630 AFUA_7G01460
0.0393018299629514	2	3	18.5294685990338	Arginine catabolic process	http://amigo.geneontology.org/amigo/term/GO:0006527	AFUA_3G11430 AFUA_4G09140
0.0393018299629514	6	42	3.97060041407867	Transaminase activity	http://amigo.geneontology.org/amigo/term/GO:0008483	AFUA_1G04160 AFUA_1G10780 AFUA_2G10420 AFUA_2G13295 AFUA_4G09140 AFUA_4G11460
0.0393018299629514	2	3	18.5294685990338	Proline catabolic process	http://amigo.geneontology.org/amigo/term/GO:0006562	AFUA_6G08750 AFUA_6G08760
0.0393018299629514	15	190	2.19427917620137	Acyltransferase activity	http://amigo.geneontology.org/amigo/term/GO:0016746	AFUA_1G15000 AFUA_2G15900 AFUA_3G00765 AFUA_3G03400 AFUA_3G03650 AFUA_3G13680 AFUA_4G09550 AFUA_4G12010 AFUA_4G13580 AFUA_6G03590 AFUA_6G07920 AFUA_6G14200 AFUA_7G00380 AFUA_7G00850 AFUA_8G01250
0.0393018299629514	6	42	3.97060041407867	Transferase activity, transferring nitrogenous groups	http://amigo.geneontology.org/amigo/term/GO:0016769	AFUA_1G04160 AFUA_1G10780 AFUA_2G10420 AFUA_2G13295 AFUA_4G09140 AFUA_4G11460
0.0393018299629514	28	455	1.71041248606466	Biosynthesis of secondary metabolites	http://www.genome.jp/kegg-bin/show_pathway?afm01110	AFUA_1G04160 AFUA_1G10780 AFUA_1G11600 AFUA_1G12070 AFUA_1G15000 AFUA_2G00450 AFUA_2G03610 AFUA_2G07620 AFUA_2G10240 AFUA_2G10420 AFUA_2G10920 AFUA_2G13460 AFUA_2G14210 AFUA_3G01450 AFUA_3G11430 AFUA_3G14490 AFUA_3G14590 AFUA_4G07810 AFUA_4G09140 AFUA_4G09190 AFUA_4G12010 AFUA_5G13940 AFUA_6G03590 AFUA_6G07390 AFUA_6G08830 AFUA_6G14200 AFUA_7G06540 AFUA_8G04340
0.0393018299629514	10	102	2.72492185279909	Cellular metal ion homeostasis	http://amigo.geneontology.org/amigo/term/GO:0006875	AFUA_1G00350 AFUA_1G17190 AFUA_1G17270 AFUA_2G07680 AFUA_3G03350 AFUA_3G03410 AFUA_3G03420 AFUA_3G03440 AFUA_4G13540 AFUA_8G02670
0.0393018299629514	2	3	18.5294685990338	Proline catabolic process to glutamate	http://amigo.geneontology.org/amigo/term/GO:0010133	AFUA_6G08750 AFUA_6G08760
0.0399153894886954	15	192	2.17142210144928	Organic acid biosynthetic process	http://amigo.geneontology.org/amigo/term/GO:0016053	AFUA_1G04160 AFUA_1G11590 AFUA_1G15000 AFUA_2G07620 AFUA_2G10420 AFUA_2G14210 AFUA_3G14490 AFUA_4G00180 AFUA_4G07810 AFUA_4G09140 AFUA_5G01430 AFUA_5G14410 AFUA_6G07390 AFUA_6G11310 AFUA_8G04340
0.0403784695656521	5	30	4.63236714975845	90S preribosome	http://amigo.geneontology.org/amigo/term/GO:0030686	AFUA_1G05410 AFUA_1G16330 AFUA_4G07540 AFUA_6G04590 AFUA_6G13370
0.0419568796671559	4	19	5.85141113653699	RRNA-containing ribonucleoprotein complex export from nucleus	http://amigo.geneontology.org/amigo/term/GO:0071428	AFUA_1G05630 AFUA_1G15030 AFUA_7G01460 AFUA_7G04430
0.0472303482659433	11	123	2.48566042182161	Ion homeostasis	http://amigo.geneontology.org/amigo/term/GO:0050801	AFUA_1G00350 AFUA_1G17190 AFUA_1G17270 AFUA_2G07680 AFUA_3G03350 AFUA_3G03410 AFUA_3G03420 AFUA_3G03440 AFUA_4G09560 AFUA_4G13540 AFUA_8G02670
0.0473797742073363	151	3543	1.1845680603108	Cellular metabolic process	http://amigo.geneontology.org/amigo/term/GO:0044237	AFUA_1G01430 AFUA_1G03110 AFUA_1G03390 AFUA_1G04160 AFUA_1G04660 AFUA_1G05080 AFUA_1G05410 AFUA_1G05500 AFUA_1G05630 AFUA_1G06220 AFUA_1G06340 AFUA_1G10130 AFUA_1G10440 AFUA_1G10780 AFUA_1G10990 AFUA_1G11590 AFUA_1G11600 AFUA_1G11710 AFUA_1G12070 AFUA_1G12170 AFUA_1G12590 AFUA_1G13570 AFUA_1G14630 AFUA_1G15000 AFUA_1G15020 AFUA_1G15730 AFUA_1G17180 AFUA_1G17190 AFUA_2G00450 AFUA_2G01780 AFUA_2G02…

## Sheet: Carbon-starved vs. Glucose
Carbon-starved vs. Glucose
downregulated genes
Enrichment.FDR	nGenes	Pathway.Genes	Fold.Enrichment	Pathway	URL	Genes
2.10811875846475e-32	245	658	2.12017359882751	Mitochondrion	http://amigo.geneontology.org/amigo/term/GO:0005739	AFUA_1G01530 AFUA_1G02070 AFUA_1G02730 AFUA_1G03100 AFUA_1G03510 AFUA_1G03720 AFUA_1G04090 AFUA_1G04120 AFUA_1G04540 AFUA_1G05390 AFUA_1G06570 AFUA_1G06610 AFUA_1G06620 AFUA_1G06810 AFUA_1G06950 AFUA_1G06960 AFUA_1G06980 AFUA_1G07480 AFUA_1G09050 AFUA_1G09410 AFUA_1G09420 AFUA_1G09660 AFUA_1G10490 AFUA_1G10750 AFUA_1G10780 AFUA_1G11180 AFUA_1G11870 AFUA_1G12170 AFUA_1G12250 AFUA_1G12290 AFUA_1G12…
2.21455169906714e-32	293	853	1.95591429438645	Small molecule metabolic process	http://amigo.geneontology.org/amigo/term/GO:0044281	AFUA_1G01430 AFUA_1G02070 AFUA_1G02780 AFUA_1G02900 AFUA_1G03020 AFUA_1G03100 AFUA_1G03150 AFUA_1G03510 AFUA_1G04120 AFUA_1G04540 AFUA_1G04560 AFUA_1G04870 AFUA_1G05520 AFUA_1G05620 AFUA_1G05720 AFUA_1G06620 AFUA_1G06940 AFUA_1G06960 AFUA_1G07260 AFUA_1G07380 AFUA_1G09470 AFUA_1G10130 AFUA_1G10350 AFUA_1G10380 AFUA_1G10630 AFUA_1G10750 AFUA_1G10780 AFUA_1G10820 AFUA_1G11590 AFUA_1G11890 AFUA_1G12…
6.71324212258658e-30	284	841	1.9228861693324	Organonitrogen compound biosynthetic process	http://amigo.geneontology.org/amigo/term/GO:1901566	AFUA_1G02070 AFUA_1G02900 AFUA_1G03020 AFUA_1G03100 AFUA_1G03390 AFUA_1G03510 AFUA_1G04040 AFUA_1G04190 AFUA_1G04320 AFUA_1G04530 AFUA_1G05060 AFUA_1G05080 AFUA_1G05200 AFUA_1G05340 AFUA_1G05500 AFUA_1G05620 AFUA_1G05630 AFUA_1G05990 AFUA_1G06340 AFUA_1G06390 AFUA_1G06570 AFUA_1G06770 AFUA_1G06810 AFUA_1G06830 AFUA_1G06940 AFUA_1G06960 AFUA_1G06980 AFUA_1G07380 AFUA_1G07480 AFUA_1G09050 AFUA_1G09…
4.55401929890487e-29	149	332	2.55552077669347	Small molecule biosynthetic process	http://amigo.geneontology.org/amigo/term/GO:0044283	AFUA_1G02900 AFUA_1G03150 AFUA_1G04540 AFUA_1G05720 AFUA_1G06620 AFUA_1G06940 AFUA_1G07380 AFUA_1G09470 AFUA_1G10350 AFUA_1G10380 AFUA_1G10820 AFUA_1G11590 AFUA_1G11890 AFUA_1G13300 AFUA_1G13740 AFUA_1G14090 AFUA_1G15260 AFUA_1G15780 AFUA_1G16710 AFUA_1G17190 AFUA_2G01010 AFUA_2G01890 AFUA_2G02100 AFUA_2G04310 AFUA_2G05090 AFUA_2G07680 AFUA_2G07810 AFUA_2G07940 AFUA_2G08670 AFUA_2G08890 AFUA_2G09…
1.85306979330061e-28	338	1089	1.76733977651706	Metabolic pathways	http://www.genome.jp/kegg-bin/show_pathway?afm01100	AFUA_1G02070 AFUA_1G02780 AFUA_1G02900 AFUA_1G03020 AFUA_1G03100 AFUA_1G03150 AFUA_1G03510 AFUA_1G03600 AFUA_1G03950 AFUA_1G04090 AFUA_1G04120 AFUA_1G05060 AFUA_1G05520 AFUA_1G05580 AFUA_1G05720 AFUA_1G06610 AFUA_1G06620 AFUA_1G06810 AFUA_1G06940 AFUA_1G06950 AFUA_1G06960 AFUA_1G07130 AFUA_1G07380 AFUA_1G07480 AFUA_1G09050 AFUA_1G09470 AFUA_1G10130 AFUA_1G10350 AFUA_1G10630 AFUA_1G10780 AFUA_1G10…
2.73760017409047e-26	83	139	3.400122182539	Structural constituent of ribosome	http://amigo.geneontology.org/amigo/term/GO:0003735	AFUA_1G03390 AFUA_1G04040 AFUA_1G04320 AFUA_1G04530 AFUA_1G05080 AFUA_1G05340 AFUA_1G05500 AFUA_1G05630 AFUA_1G05990 AFUA_1G06340 AFUA_1G06570 AFUA_1G06770 AFUA_1G06830 AFUA_1G06980 AFUA_1G09100 AFUA_1G09410 AFUA_1G09440 AFUA_1G11130 AFUA_1G12890 AFUA_1G14410 AFUA_1G15020 AFUA_1G15730 AFUA_2G01830 AFUA_2G02290 AFUA_2G03040 AFUA_2G03380 AFUA_2G03590 AFUA_2G04130 AFUA_2G08130 AFUA_2G09210 AFUA_2G09…
1.13757903956632e-24	88	159	3.15149613827515	Ribosome	http://amigo.geneontology.org/amigo/term/GO:0005840	AFUA_1G03390 AFUA_1G04040 AFUA_1G04320 AFUA_1G04530 AFUA_1G05080 AFUA_1G05340 AFUA_1G05500 AFUA_1G05630 AFUA_1G05990 AFUA_1G06340 AFUA_1G06570 AFUA_1G06770 AFUA_1G06830 AFUA_1G06980 AFUA_1G09100 AFUA_1G09410 AFUA_1G09440 AFUA_1G11130 AFUA_1G12730 AFUA_1G12890 AFUA_1G14410 AFUA_1G15020 AFUA_1G15730 AFUA_2G01830 AFUA_2G02290 AFUA_2G03040 AFUA_2G03380 AFUA_2G03590 AFUA_2G04130 AFUA_2G08130 AFUA_2G09…
7.62640620090752e-24	173	455	2.16504006682154	Biosynthesis of secondary metabolites	http://www.genome.jp/kegg-bin/show_pathway?afm01110	AFUA_1G02780 AFUA_1G03150 AFUA_1G03950 AFUA_1G05060 AFUA_1G05580 AFUA_1G05720 AFUA_1G06810 AFUA_1G06940 AFUA_1G06960 AFUA_1G07380 AFUA_1G07480 AFUA_1G09050 AFUA_1G09470 AFUA_1G10350 AFUA_1G10630 AFUA_1G10780 AFUA_1G12800 AFUA_1G13300 AFUA_1G13500 AFUA_1G13740 AFUA_1G14090 AFUA_1G14610 AFUA_1G15590 AFUA_1G15780 AFUA_1G17340 AFUA_2G00720 AFUA_2G01010 AFUA_2G01240 AFUA_2G01890 AFUA_2G02100 AFUA_2G02…
5.65187635926058e-23	76	131	3.30349404362568	Ribosomal subunit	http://amigo.geneontology.org/amigo/term/GO:0044391	AFUA_1G03390 AFUA_1G04320 AFUA_1G04530 AFUA_1G05080 AFUA_1G05340 AFUA_1G05500 AFUA_1G05630 AFUA_1G05990 AFUA_1G06340 AFUA_1G06570 AFUA_1G06770 AFUA_1G06830 AFUA_1G06980 AFUA_1G09100 AFUA_1G09410 AFUA_1G09440 AFUA_1G11130 AFUA_1G12890 AFUA_1G14410 AFUA_1G15020 AFUA_1G15730 AFUA_2G01830 AFUA_2G02290 AFUA_2G03040 AFUA_2G03380 AFUA_2G03590 AFUA_2G04130 AFUA_2G08130 AFUA_2G09210 AFUA_2G09760 AFUA_2G10…
4.82378188454531e-21	92	187	2.80141501644925	Structural molecule activity	http://amigo.geneontology.org/amigo/term/GO:0005198	AFUA_1G02550 AFUA_1G03390 AFUA_1G04040 AFUA_1G04320 AFUA_1G04530 AFUA_1G05080 AFUA_1G05340 AFUA_1G05500 AFUA_1G05630 AFUA_1G05990 AFUA_1G06340 AFUA_1G06570 AFUA_1G06770 AFUA_1G06830 AFUA_1G06980 AFUA_1G09100 AFUA_1G09410 AFUA_1G09440 AFUA_1G10910 AFUA_1G11130 AFUA_1G12890 AFUA_1G14410 AFUA_1G15020 AFUA_1G15730 AFUA_2G01830 AFUA_2G02290 AFUA_2G02560 AFUA_2G03040 AFUA_2G03380 AFUA_2G03590 AFUA_2G04…
6.31913753477312e-21	172	476	2.05756102916226	Organic acid metabolic process	http://amigo.geneontology.org/amigo/term/GO:0006082	AFUA_1G01430 AFUA_1G02780 AFUA_1G05520 AFUA_1G05620 AFUA_1G06620 AFUA_1G06940 AFUA_1G06960 AFUA_1G07380 AFUA_1G09470 AFUA_1G10130 AFUA_1G10350 AFUA_1G10380 AFUA_1G10750 AFUA_1G10780 AFUA_1G10820 AFUA_1G11590 AFUA_1G12800 AFUA_1G12830 AFUA_1G12840 AFUA_1G12850 AFUA_1G13740 AFUA_1G14090 AFUA_1G14610 AFUA_1G15260 AFUA_1G15780 AFUA_1G15820 AFUA_1G16210 AFUA_1G16710 AFUA_1G17190 AFUA_1G17470 AFUA_2G02…
6.80391550647681e-21	64	105	3.47073860423029	Ribosome	http://www.genome.jp/kegg-bin/show_pathway?afm03010	AFUA_1G03390 AFUA_1G04040 AFUA_1G04320 AFUA_1G04530 AFUA_1G05080 AFUA_1G05340 AFUA_1G05500 AFUA_1G05630 AFUA_1G05990 AFUA_1G06340 AFUA_1G06570 AFUA_1G06770 AFUA_1G06830 AFUA_1G09100 AFUA_1G09410 AFUA_1G09440 AFUA_1G11130 AFUA_1G12890 AFUA_1G14410 AFUA_1G15020 AFUA_1G15730 AFUA_2G03040 AFUA_2G03380 AFUA_2G03590 AFUA_2G04130 AFUA_2G08130 AFUA_2G09210 AFUA_2G10100 AFUA_2G10440 AFUA_2G10500 AFUA_2G10…
6.40714171138435e-20	165	458	2.05139691315126	Oxoacid metabolic process	http://amigo.geneontology.org/amigo/term/GO:0043436	AFUA_1G01430 AFUA_1G02780 AFUA_1G05520 AFUA_1G05620 AFUA_1G06620 AFUA_1G06940 AFUA_1G06960 AFUA_1G07380 AFUA_1G09470 AFUA_1G10130 AFUA_1G10350 AFUA_1G10380 AFUA_1G10750 AFUA_1G10780 AFUA_1G10820 AFUA_1G11590 AFUA_1G12800 AFUA_1G12830 AFUA_1G12840 AFUA_1G12850 AFUA_1G13740 AFUA_1G14090 AFUA_1G14610 AFUA_1G15260 AFUA_1G15780 AFUA_1G15820 AFUA_1G16210 AFUA_1G16710 AFUA_1G17190 AFUA_1G17470 AFUA_2G02…
6.40714171138435e-20	150	400	2.135317695962	Amide biosynthetic process	http://amigo.geneontology.org/amigo/term/GO:0043604	AFUA_1G03390 AFUA_1G04040 AFUA_1G04190 AFUA_1G04320 AFUA_1G04530 AFUA_1G05080 AFUA_1G05200 AFUA_1G05340 AFUA_1G05500 AFUA_1G05620 AFUA_1G05630 AFUA_1G05990 AFUA_1G06340 AFUA_1G06390 AFUA_1G06570 AFUA_1G06770 AFUA_1G06810 AFUA_1G06830 AFUA_1G06960 AFUA_1G06980 AFUA_1G09100 AFUA_1G09410 AFUA_1G09440 AFUA_1G10750 AFUA_1G11130 AFUA_1G11890 AFUA_1G12170 AFUA_1G12890 AFUA_1G14410 AFUA_1G15020 AFUA_1G15…
1.00029929366567e-19	166	464	2.03714216971087	Cellular amide metabolic process	http://amigo.geneontology.org/amigo/term/GO:0043603	AFUA_1G03390 AFUA_1G04040 AFUA_1G04190 AFUA_1G04320 AFUA_1G04530 AFUA_1G04560 AFUA_1G04870 AFUA_1G05080 AFUA_1G05200 AFUA_1G05340 AFUA_1G05500 AFUA_1G05620 AFUA_1G05630 AFUA_1G05990 AFUA_1G06340 AFUA_1G06390 AFUA_1G06570 AFUA_1G06770 AFUA_1G06810 AFUA_1G06830 AFUA_1G06960 AFUA_1G06980 AFUA_1G09100 AFUA_1G09410 AFUA_1G09440 AFUA_1G10750 AFUA_1G11130 AFUA_1G11890 AFUA_1G12170 AFUA_1G12890 AFUA_1G14…
3.15079911341917e-19	160	445	2.04734580586618	Carboxylic acid metabolic process	http://amigo.geneontology.org/amigo/term/GO:0019752	AFUA_1G01430 AFUA_1G02780 AFUA_1G05520 AFUA_1G05620 AFUA_1G06620 AFUA_1G06940 AFUA_1G06960 AFUA_1G07380 AFUA_1G09470 AFUA_1G10130 AFUA_1G10350 AFUA_1G10380 AFUA_1G10750 AFUA_1G10780 AFUA_1G10820 AFUA_1G11590 AFUA_1G12800 AFUA_1G13740 AFUA_1G14090 AFUA_1G14610 AFUA_1G15260 AFUA_1G15780 AFUA_1G15820 AFUA_1G16210 AFUA_1G16710 AFUA_1G17190 AFUA_2G02100 AFUA_2G02590 AFUA_2G04310 AFUA_2G05650 AFUA_2G05…
3.76386481876848e-19	48	69	3.96116905917588	ATP metabolic process	http://amigo.geneontology.org/amigo/term/GO:0046034	AFUA_1G02070 AFUA_1G03100 AFUA_1G03510 AFUA_1G06610 AFUA_1G10350 AFUA_1G12290 AFUA_1G13480 AFUA_1G15590 AFUA_1G16280 AFUA_2G03010 AFUA_2G05450 AFUA_2G05910 AFUA_2G09790 AFUA_2G10580 AFUA_2G11020 AFUA_2G12400 AFUA_2G13110 AFUA_2G13710 AFUA_3G06190 AFUA_3G07640 AFUA_3G07810 AFUA_3G09290 AFUA_3G10630 AFUA_3G11070 AFUA_3G11690 AFUA_3G14440 AFUA_4G00960 AFUA_4G06790 AFUA_4G07150 AFUA_4G09360 AFUA_4G11…
1.47634183685197e-18	51	78	3.72311803398502	Energy derivation by oxidation of organic compounds	http://amigo.geneontology.org/amigo/term/GO:0015980	AFUA_1G02070 AFUA_1G05580 AFUA_1G06610 AFUA_1G06810 AFUA_1G10350 AFUA_1G12290 AFUA_1G12800 AFUA_1G13300 AFUA_1G13480 AFUA_1G15590 AFUA_1G17180 AFUA_2G03010 AFUA_2G05060 AFUA_2G05450 AFUA_2G09130 AFUA_2G10580 AFUA_2G10600 AFUA_2G12400 AFUA_2G13110 AFUA_2G13710 AFUA_2G13850 AFUA_3G05370 AFUA_3G06190 AFUA_3G07810 AFUA_3G11070 AFUA_3G14440 AFUA_4G06790 AFUA_4G07150 AFUA_4G08340 AFUA_4G11050 AFUA_4G11…
1.60927155708337e-18	44	61	4.10727775398154	Cellular respiration	http://amigo.geneontology.org/amigo/term/GO:0045333	AFUA_1G02070 AFUA_1G06610 AFUA_1G06810 AFUA_1G10350 AFUA_1G12290 AFUA_1G12800 AFUA_1G13300 AFUA_1G13480 AFUA_1G15590 AFUA_1G17180 AFUA_2G03010 AFUA_2G05060 AFUA_2G05450 AFUA_2G09130 AFUA_2G10580 AFUA_2G10600 AFUA_2G12400 AFUA_2G13110 AFUA_2G13710 AFUA_3G05370 AFUA_3G06190 AFUA_3G07810 AFUA_3G14440 AFUA_4G06790 AFUA_4G07150 AFUA_4G08340 AFUA_4G11050 AFUA_4G11390 AFUA_4G13180 AFUA_4G13510 AFUA_5G02…
1.91019600068868e-18	52	81	3.655523298437	Cytosolic ribosome	http://amigo.geneontology.org/amigo/term/GO:0022626	AFUA_1G03390 AFUA_1G04320 AFUA_1G04530 AFUA_1G05080 AFUA_1G05340 AFUA_1G05500 AFUA_1G05630 AFUA_1G05990 AFUA_1G06340 AFUA_1G06770 AFUA_1G06830 AFUA_1G09100 AFUA_1G09440 AFUA_1G11130 AFUA_1G12890 AFUA_1G14410 AFUA_1G15020 AFUA_1G15730 AFUA_2G03040 AFUA_2G03380 AFUA_2G03590 AFUA_2G04130 AFUA_2G08130 AFUA_2G09210 AFUA_2G10500 AFUA_2G11850 AFUA_2G16370 AFUA_3G05600 AFUA_3G06840 AFUA_3G06970 AFUA_3G08…
4.10158477116363e-18	108	259	2.37440732215079	Mitochondrial envelope	http://amigo.geneontology.org/amigo/term/GO:0005740	AFUA_1G01530 AFUA_1G02070 AFUA_1G02730 AFUA_1G03100 AFUA_1G03510 AFUA_1G03720 AFUA_1G04540 AFUA_1G05390 AFUA_1G07480 AFUA_1G09050 AFUA_1G09420 AFUA_1G09660 AFUA_1G10490 AFUA_1G12250 AFUA_1G12290 AFUA_1G12830 AFUA_1G13180 AFUA_1G13195 AFUA_1G13300 AFUA_1G13470 AFUA_1G13480 AFUA_1G15140 AFUA_1G15590 AFUA_1G16280 AFUA_2G01890 AFUA_2G02430 AFUA_2G03010 AFUA_2G03840 AFUA_2G04270 AFUA_2G05060 AFUA_2G05…
1.93760032019175e-17	71	139	2.90853825253337	Generation of precursor metabolites and energy	http://amigo.geneontology.org/amigo/term/GO:0006091	AFUA_1G02070 AFUA_1G04120 AFUA_1G05580 AFUA_1G06610 AFUA_1G06810 AFUA_1G10350 AFUA_1G12290 AFUA_1G12800 AFUA_1G13300 AFUA_1G13480 AFUA_1G13500 AFUA_1G15590 AFUA_1G17180 AFUA_2G03010 AFUA_2G05060 AFUA_2G05450 AFUA_2G05500 AFUA_2G05910 AFUA_2G09130 AFUA_2G09790 AFUA_2G10580 AFUA_2G10600 AFUA_2G11020 AFUA_2G12400 AFUA_2G13110 AFUA_2G13710 AFUA_2G13850 AFUA_2G14960 AFUA_2G15190 AFUA_3G03180 AFUA_3G05…
2.17783166727924e-17	39	52	4.27063539192399	Aerobic respiration	http://amigo.geneontology.org/amigo/term/GO:0009060	AFUA_1G02070 AFUA_1G06610 AFUA_1G06810 AFUA_1G10350 AFUA_1G12290 AFUA_1G12800 AFUA_1G13300 AFUA_1G13480 AFUA_1G15590 AFUA_2G03010 AFUA_2G05060 AFUA_2G05450 AFUA_2G10580 AFUA_2G12400 AFUA_2G13110 AFUA_2G13710 AFUA_3G05370 AFUA_3G06190 AFUA_3G07810 AFUA_3G14440 AFUA_4G06790 AFUA_4G07150 AFUA_4G11050 AFUA_4G11390 AFUA_4G13180 AFUA_4G13510 AFUA_5G02080 AFUA_5G02750 AFUA_5G04230 AFUA_5G04370 AFUA_5G06…
3.7570056977072e-17	134	363	2.10198399455579	Peptide biosynthetic process	http://amigo.geneontology.org/amigo/term/GO:0043043	AFUA_1G03390 AFUA_1G04040 AFUA_1G04190 AFUA_1G04320 AFUA_1G04530 AFUA_1G05080 AFUA_1G05200 AFUA_1G05340 AFUA_1G05500 AFUA_1G05620 AFUA_1G05630 AFUA_1G05990 AFUA_1G06340 AFUA_1G06390 AFUA_1G06570 AFUA_1G06770 AFUA_1G06810 AFUA_1G06830 AFUA_1G06980 AFUA_1G09100 AFUA_1G09410 AFUA_1G09440 AFUA_1G10750 AFUA_1G11130 AFUA_1G12170 AFUA_1G12890 AFUA_1G14410 AFUA_1G15020 AFUA_1G15730 AFUA_1G16210 AFUA_1G17…
5.69861195049893e-17	101	242	2.37649682966569	Mitochondrial membrane	http://amigo.geneontology.org/amigo/term/GO:0031966	AFUA_1G01530 AFUA_1G02070 AFUA_1G02730 AFUA_1G03100 AFUA_1G03510 AFUA_1G03720 AFUA_1G04540 AFUA_1G05390 AFUA_1G09050 AFUA_1G09420 AFUA_1G09660 AFUA_1G10490 AFUA_1G12250 AFUA_1G12290 AFUA_1G12830 AFUA_1G13180 AFUA_1G13195 AFUA_1G13470 AFUA_1G13480 AFUA_1G15140 AFUA_1G15590 AFUA_1G16280 AFUA_2G01890 AFUA_2G02430 AFUA_2G03840 AFUA_2G04270 AFUA_2G05060 AFUA_2G05450 AFUA_2G05500 AFUA_2G07940 AFUA_2G09…
3.40694828608814e-16	46	72	3.63794866719451	Oxidative phosphorylation	http://www.genome.jp/kegg-bin/show_pathway?afm00190	AFUA_1G03100 AFUA_1G03510 AFUA_1G06610 AFUA_1G06620 AFUA_1G12290 AFUA_1G13480 AFUA_1G15590 AFUA_1G16280 AFUA_2G03010 AFUA_2G05450 AFUA_2G05500 AFUA_2G09130 AFUA_2G10600 AFUA_2G12260 AFUA_2G12400 AFUA_2G13010 AFUA_2G13110 AFUA_2G13710 AFUA_3G06190 AFUA_3G07640 AFUA_3G07690 AFUA_3G07810 AFUA_3G08380 AFUA_3G10630 AFUA_3G14440 AFUA_4G06790 AFUA_4G07150 AFUA_4G08340 AFUA_4G09360 AFUA_4G11050 AFUA_4G11…
6.79730305206993e-16	26	28	5.28745334238208	Oxidative phosphorylation	http://amigo.geneontology.org/amigo/term/GO:0006119	AFUA_1G02070 AFUA_1G06610 AFUA_1G10350 AFUA_1G12290 AFUA_1G13480 AFUA_1G15590 AFUA_2G03010 AFUA_2G05450 AFUA_2G10580 AFUA_2G12400 AFUA_2G13110 AFUA_2G13710 AFUA_3G06190 AFUA_3G07810 AFUA_3G14440 AFUA_4G06790 AFUA_4G07150 AFUA_4G11050 AFUA_4G11390 AFUA_4G13180 AFUA_5G02080 AFUA_5G02750 AFUA_5G04370 AFUA_5G10550 AFUA_5G10560 AFUA_5G10610
1.40890786667715e-15	137	389	2.00540547966953	Peptide metabolic process	http://amigo.geneontology.org/amigo/term/GO:0006518	AFUA_1G03390 AFUA_1G04040 AFUA_1G04190 AFUA_1G04320 AFUA_1G04530 AFUA_1G05080 AFUA_1G05200 AFUA_1G05340 AFUA_1G05500 AFUA_1G05620 AFUA_1G05630 AFUA_1G05990 AFUA_1G06340 AFUA_1G06390 AFUA_1G06570 AFUA_1G06770 AFUA_1G06810 AFUA_1G06830 AFUA_1G06980 AFUA_1G09100 AFUA_1G09410 AFUA_1G09440 AFUA_1G10750 AFUA_1G11130 AFUA_1G12170 AFUA_1G12890 AFUA_1G14410 AFUA_1G15020 AFUA_1G15730 AFUA_1G16210 AFUA_1G17…
6.89179807373428e-15	28	33	4.83142589793421	Respiratory electron transport chain	http://amigo.geneontology.org/amigo/term/GO:0022904	AFUA_1G02070 AFUA_1G06610 AFUA_1G12290 AFUA_1G13480 AFUA_1G15590 AFUA_1G17180 AFUA_2G03010 AFUA_2G05450 AFUA_2G09130 AFUA_2G10580 AFUA_2G10600 AFUA_2G13110 AFUA_2G13710 AFUA_3G06190 AFUA_3G07810 AFUA_3G14440 AFUA_4G06790 AFUA_4G07150 AFUA_4G11050 AFUA_4G11390 AFUA_4G13180 AFUA_5G02080 AFUA_5G02750 AFUA_5G04370 AFUA_5G10370 AFUA_5G10560 AFUA_5G10610 AFUA_7G05220
1.50480612462962e-14	80	184	2.47573066198492	Mitochondrial inner membrane	http://amigo.geneontology.org/amigo/term/GO:0005743	AFUA_1G01530 AFUA_1G02070 AFUA_1G02730 AFUA_1G03100 AFUA_1G03510 AFUA_1G05390 AFUA_1G09420 AFUA_1G09660 AFUA_1G10490 AFUA_1G12250 AFUA_1G12290 AFUA_1G13195 AFUA_1G13470 AFUA_1G13480 AFUA_1G15140 AFUA_1G15590 AFUA_1G16280 AFUA_2G01890 AFUA_2G02430 AFUA_2G04270 AFUA_2G05060 AFUA_2G05450 AFUA_2G05500 AFUA_2G09290 AFUA_2G10580 AFUA_2G10600 AFUA_2G11010 AFUA_2G12260 AFUA_2G12400 AFUA_2G13010 AFUA_2G13…
1.73613540278094e-14	63	128	2.80260447595012	Mitochondrial protein-containing complex	http://amigo.geneontology.org/amigo/term/GO:0098798	AFUA_1G02070 AFUA_1G03100 AFUA_1G03510 AFUA_1G06570 AFUA_1G06960 AFUA_1G06980 AFUA_1G09410 AFUA_1G09420 AFUA_1G12290 AFUA_1G13180 AFUA_1G13195 AFUA_1G13480 AFUA_1G14200 AFUA_1G15590 AFUA_1G16280 AFUA_2G02100 AFUA_2G02290 AFUA_2G02430 AFUA_2G03840 AFUA_2G04270 AFUA_2G09760 AFUA_2G10290 AFUA_2G10510 AFUA_2G10580 AFUA_2G12400 AFUA_2G13010 AFUA_2G13040 AFUA_2G16970 AFUA_3G04170 AFUA_3G06190 AFUA_3G07…
3.23067227039509e-14	61	123	2.82394318598768	Biosynthesis of amino acids	http://www.genome.jp/kegg-bin/show_pathway?afm01230	AFUA_1G06810 AFUA_1G06940 AFUA_1G07380 AFUA_1G10350 AFUA_1G10630 AFUA_1G12800 AFUA_1G13500 AFUA_1G13740 AFUA_1G14090 AFUA_1G15780 AFUA_2G04310 AFUA_2G07810 AFUA_2G09650 AFUA_2G11020 AFUA_2G11260 AFUA_2G12470 AFUA_2G13250 AFUA_2G14210 AFUA_2G15190 AFUA_3G07790 AFUA_3G08980 AFUA_3G09290 AFUA_3G09320 AFUA_3G10310 AFUA_3G11640 AFUA_3G11690 AFUA_3G11710 AFUA_3G14470 AFUA_3G14490 AFUA_4G00960 AFUA_4G06…
6.17424279490572e-14	80	188	2.42305554151716	Organelle inner membrane	http://amigo.geneontology.org/amigo/term/GO:0019866	AFUA_1G01530 AFUA_1G02070 AFUA_1G02730 AFUA_1G03100 AFUA_1G03510 AFUA_1G05390 AFUA_1G09420 AFUA_1G09660 AFUA_1G10490 AFUA_1G12250 AFUA_1G12290 AFUA_1G13195 AFUA_1G13470 AFUA_1G13480 AFUA_1G15140 AFUA_1G15590 AFUA_1G16280 AFUA_2G01890 AFUA_2G02430 AFUA_2G04270 AFUA_2G05060 AFUA_2G05450 AFUA_2G05500 AFUA_2G09290 AFUA_2G10580 AFUA_2G10600 AFUA_2G11010 AFUA_2G12260 AFUA_2G12400 AFUA_2G13010 AFUA_2G13…
7.16771412618135e-14	81	192	2.40223240795724	Organic acid biosynthetic process	http://amigo.geneontology.org/amigo/term/GO:0016053	AFUA_1G06620 AFUA_1G06940 AFUA_1G07380 AFUA_1G09470 AFUA_1G10380 AFUA_1G10820 AFUA_1G11590 AFUA_1G13740 AFUA_1G14090 AFUA_1G15260 AFUA_1G15780 AFUA_1G16710 AFUA_2G02100 AFUA_2G04310 AFUA_2G07810 AFUA_2G08670 AFUA_2G08890 AFUA_2G09650 AFUA_2G10070 AFUA_2G11260 AFUA_2G11300 AFUA_2G11540 AFUA_2G12470 AFUA_2G13250 AFUA_2G14210 AFUA_2G15590 AFUA_3G04210 AFUA_3G04220 AFUA_3G06530 AFUA_3G07140 AFUA_3G07…
1.0229447779115e-13	450	1871	1.36952497870358	Organic substance biosynthetic process	http://amigo.geneontology.org/amigo/term/GO:1901576	AFUA_1G01650 AFUA_1G02070 AFUA_1G02900 AFUA_1G03020 AFUA_1G03100 AFUA_1G03150 AFUA_1G03390 AFUA_1G03510 AFUA_1G03800 AFUA_1G04040 AFUA_1G04190 AFUA_1G04320 AFUA_1G04530 AFUA_1G04540 AFUA_1G05060 AFUA_1G05080 AFUA_1G05200 AFUA_1G05340 AFUA_1G05370 AFUA_1G05500 AFUA_1G05580 AFUA_1G05620 AFUA_1G05630 AFUA_1G05720 AFUA_1G05990 AFUA_1G06340 AFUA_1G06390 AFUA_1G06450 AFUA_1G06570 AFUA_1G06620 AFUA_1G06…
1.0915160426295e-13	56	110	2.89885553876053	Purine ribonucleotide metabolic process	http://amigo.geneontology.org/amigo/term/GO:0009150	AFUA_1G02070 AFUA_1G03100 AFUA_1G03510 AFUA_1G06960 AFUA_1G07260 AFUA_1G10350 AFUA_1G15450 AFUA_1G16280 AFUA_2G03010 AFUA_2G05910 AFUA_2G08670 AFUA_2G09790 AFUA_2G11020 AFUA_2G11940 AFUA_2G12400 AFUA_3G04170 AFUA_3G05370 AFUA_3G06040 AFUA_3G07230 AFUA_3G07640 AFUA_3G08270 AFUA_3G09290 AFUA_3G10630 AFUA_3G10660 AFUA_3G11690 AFUA_4G00960 AFUA_4G03090 AFUA_4G07060 AFUA_4G07130 AFUA_4G07690 AFUA_4G09…
1.33145141559362e-13	44	75	3.34058590657165	Large ribosomal subunit	http://amigo.geneontology.org/amigo/term/GO:0015934	AFUA_1G03390 AFUA_1G04530 AFUA_1G05080 AFUA_1G05990 AFUA_1G06340 AFUA_1G06830 AFUA_1G09100 AFUA_1G09410 AFUA_1G11130 AFUA_1G12890 AFUA_1G14410 AFUA_2G01830 AFUA_2G03040 AFUA_2G03380 AFUA_2G08130 AFUA_2G09210 AFUA_2G10510 AFUA_2G11850 AFUA_2G16370 AFUA_2G16970 AFUA_3G05600 AFUA_3G07920 AFUA_3G08080 AFUA_3G08460 AFUA_3G11370 AFUA_4G03880 AFUA_4G04460 AFUA_4G07435 AFUA_4G09000 AFUA_4G11990 AFUA_4G12…
1.45007573864631e-13	462	1936	1.358838533794	Biosynthetic process	http://amigo.geneontology.org/amigo/term/GO:0009058	AFUA_1G01650 AFUA_1G02070 AFUA_1G02900 AFUA_1G03020 AFUA_1G03100 AFUA_1G03150 AFUA_1G03390 AFUA_1G03510 AFUA_1G03800 AFUA_1G04040 AFUA_1G04190 AFUA_1G04320 AFUA_1G04530 AFUA_1G04540 AFUA_1G05060 AFUA_1G05080 AFUA_1G05200 AFUA_1G05340 AFUA_1G05370 AFUA_1G05500 AFUA_1G05580 AFUA_1G05620 AFUA_1G05630 AFUA_1G05720 AFUA_1G05990 AFUA_1G06340 AFUA_1G06390 AFUA_1G06450 AFUA_1G06570 AFUA_1G06620 AFUA_1G06…
1.54149891945184e-13	115	322	2.03363590091619	Translation	http://amigo.geneontology.org/amigo/term/GO:0006412	AFUA_1G03390 AFUA_1G04040 AFUA_1G04190 AFUA_1G04320 AFUA_1G04530 AFUA_1G05080 AFUA_1G05200 AFUA_1G05340 AFUA_1G05500 AFUA_1G05620 AFUA_1G05630 AFUA_1G05990 AFUA_1G06340 AFUA_1G06390 AFUA_1G06570 AFUA_1G06770 AFUA_1G06810 AFUA_1G06830 AFUA_1G06980 AFUA_1G09100 AFUA_1G09410 AFUA_1G09440 AFUA_1G10750 AFUA_1G11130 AFUA_1G12170 AFUA_1G12890 AFUA_1G14410 AFUA_1G15020 AFUA_1G15730 AFUA_1G16210 AFUA_2G01…
1.77260545894439e-13	112	311	2.05063735860873	Organelle envelope	http://amigo.geneontology.org/amigo/term/GO:0031967	AFUA_1G01530 AFUA_1G02070 AFUA_1G02730 AFUA_1G03100 AFUA_1G03510 AFUA_1G03720 AFUA_1G04540 AFUA_1G05390 AFUA_1G07480 AFUA_1G09020 AFUA_1G09050 AFUA_1G09420 AFUA_1G09660 AFUA_1G10490 AFUA_1G12250 AFUA_1G12290 AFUA_1G12830 AFUA_1G13180 AFUA_1G13195 AFUA_1G13300 AFUA_1G13470 AFUA_1G13480 AFUA_1G15140 AFUA_1G15270 AFUA_1G15590 AFUA_1G16280 AFUA_2G01260 AFUA_2G01890 AFUA_2G02430 AFUA_2G03010 AFUA_2G03…
1.77260545894439e-13	112	311	2.05063735860873	Envelope	http://amigo.geneontology.org/amigo/term/GO:0031975	AFUA_1G01530 AFUA_1G02070 AFUA_1G02730 AFUA_1G03100 AFUA_1G03510 AFUA_1G03720 AFUA_1G04540 AFUA_1G05390 AFUA_1G07480 AFUA_1G09020 AFUA_1G09050 AFUA_1G09420 AFUA_1G09660 AFUA_1G10490 AFUA_1G12250 AFUA_1G12290 AFUA_1G12830 AFUA_1G13180 AFUA_1G13195 AFUA_1G13300 AFUA_1G13470 AFUA_1G13480 AFUA_1G15140 AFUA_1G15270 AFUA_1G15590 AFUA_1G16280 AFUA_2G01260 AFUA_2G01890 AFUA_2G02430 AFUA_2G03010 AFUA_2G03…
2.43268025440263e-13	57	115	2.82233295466281	Purine nucleotide metabolic process	http://amigo.geneontology.org/amigo/term/GO:0006163	AFUA_1G02070 AFUA_1G03100 AFUA_1G03510 AFUA_1G06960 AFUA_1G07260 AFUA_1G10350 AFUA_1G15450 AFUA_1G16280 AFUA_2G03010 AFUA_2G05910 AFUA_2G08670 AFUA_2G09790 AFUA_2G11020 AFUA_2G11940 AFUA_2G12400 AFUA_3G04170 AFUA_3G05370 AFUA_3G06040 AFUA_3G07230 AFUA_3G07640 AFUA_3G08270 AFUA_3G09290 AFUA_3G10630 AFUA_3G10660 AFUA_3G11690 AFUA_4G00960 AFUA_4G03090 AFUA_4G07060 AFUA_4G07130 AFUA_4G07690 AFUA_4G09…
3.23742177598804e-13	59	122	2.75374303960126	Ribonucleotide metabolic process	http://amigo.geneontology.org/amigo/term/GO:0009259	AFUA_1G02070 AFUA_1G03100 AFUA_1G03510 AFUA_1G06960 AFUA_1G07260 AFUA_1G10350 AFUA_1G15450 AFUA_1G16280 AFUA_2G03010 AFUA_2G05910 AFUA_2G08670 AFUA_2G09790 AFUA_2G10070 AFUA_2G11010 AFUA_2G11020 AFUA_2G11940 AFUA_2G12400 AFUA_3G04170 AFUA_3G05370 AFUA_3G06040 AFUA_3G07230 AFUA_3G07640 AFUA_3G08270 AFUA_3G09290 AFUA_3G10630 AFUA_3G10660 AFUA_3G11690 AFUA_4G00960 AFUA_4G03090 AFUA_4G07060 AFUA_4G07…
3.28555605248164e-13	22	24	5.21966547901821	Aerobic electron transport chain	http://amigo.geneontology.org/amigo/term/GO:0019646	AFUA_1G02070 AFUA_1G06610 AFUA_1G12290 AFUA_1G13480 AFUA_1G15590 AFUA_2G03010 AFUA_2G05450 AFUA_2G10580 AFUA_2G13110 AFUA_2G13710 AFUA_3G06190 AFUA_3G07810 AFUA_3G14440 AFUA_4G06790 AFUA_4G07150 AFUA_4G11050 AFUA_4G11390 AFUA_4G13180 AFUA_5G02080 AFUA_5G02750 AFUA_5G10560 AFUA_5G10610
3.28555605248164e-13	22	24	5.21966547901821	ATP synthesis coupled electron transport	http://amigo.geneontology.org/amigo/term/GO:0042773	AFUA_1G02070 AFUA_1G06610 AFUA_1G12290 AFUA_1G13480 AFUA_1G15590 AFUA_2G03010 AFUA_2G10580 AFUA_2G13110 AFUA_2G13710 AFUA_3G06190 AFUA_3G07810 AFUA_3G14440 AFUA_4G06790 AFUA_4G07150 AFUA_4G11050 AFUA_4G11390 AFUA_4G13180 AFUA_5G02080 AFUA_5G02750 AFUA_5G04370 AFUA_5G10560 AFUA_5G10610
1.45833001271608e-12	73	173	2.40274669449288	Carboxylic acid biosynthetic process	http://amigo.geneontology.org/amigo/term/GO:0046394	AFUA_1G06620 AFUA_1G06940 AFUA_1G07380 AFUA_1G09470 AFUA_1G10380 AFUA_1G10820 AFUA_1G11590 AFUA_1G13740 AFUA_1G14090 AFUA_1G15780 AFUA_1G16710 AFUA_2G02100 AFUA_2G04310 AFUA_2G07810 AFUA_2G08670 AFUA_2G08890 AFUA_2G09650 AFUA_2G10070 AFUA_2G11260 AFUA_2G11300 AFUA_2G11540 AFUA_2G12470 AFUA_2G13250 AFUA_2G14210 AFUA_2G15590 AFUA_3G04210 AFUA_3G04220 AFUA_3G06530 AFUA_3G07140 AFUA_3G07790 AFUA_3G08…
1.66011648809899e-12	21	23	5.19903439016834	Mitochondrial ATP synthesis coupled electron transport	http://amigo.geneontology.org/amigo/term/GO:0042775	AFUA_1G02070 AFUA_1G06610 AFUA_1G12290 AFUA_1G13480 AFUA_1G15590 AFUA_2G03010 AFUA_2G10580 AFUA_2G13110 AFUA_2G13710 AFUA_3G06190 AFUA_3G07810 AFUA_3G14440 AFUA_4G06790 AFUA_4G07150 AFUA_4G11050 AFUA_4G11390 AFUA_4G13180 AFUA_5G02080 AFUA_5G02750 AFUA_5G10560 AFUA_5G10610
2.17998084581715e-12	435	1829	1.35427475523013	Cellular biosynthetic process	http://amigo.geneontology.org/amigo/term/GO:0044249	AFUA_1G01650 AFUA_1G02070 AFUA_1G02900 AFUA_1G03020 AFUA_1G03100 AFUA_1G03150 AFUA_1G03390 AFUA_1G03510 AFUA_1G03800 AFUA_1G04040 AFUA_1G04190 AFUA_1G04320 AFUA_1G04530 AFUA_1G04540 AFUA_1G05060 AFUA_1G05080 AFUA_1G05200 AFUA_1G05340 AFUA_1G05370 AFUA_1G05500 AFUA_1G05580 AFUA_1G05620 AFUA_1G05630 AFUA_1G05720 AFUA_1G05990 AFUA_1G06340 AFUA_1G06390 AFUA_1G06570 AFUA_1G06620 AFUA_1G06770 AFUA_1G06…
2.2398092303783e-12	256	954	1.52799812764856	Oxidoreductase activity	http://amigo.geneontology.org/amigo/term/GO:0016491	AFUA_1G00990 AFUA_1G01630 AFUA_1G01670 AFUA_1G02070 AFUA_1G03150 AFUA_1G03950 AFUA_1G04090 AFUA_1G04150 AFUA_1G04540 AFUA_1G05720 AFUA_1G06450 AFUA_1G06610 AFUA_1G06960 AFUA_1G07380 AFUA_1G07480 AFUA_1G07520 AFUA_1G07570 AFUA_1G11390 AFUA_1G11590 AFUA_1G11960 AFUA_1G12210 AFUA_1G12290 AFUA_1G12800 AFUA_1G12830 AFUA_1G12840 AFUA_1G13220 AFUA_1G13320 AFUA_1G13480 AFUA_1G13740 AFUA_1G14340 AFUA_1G15…
6.40513647122313e-12	59	129	2.60431512272367	Ribose phosphate metabolic process	http://amigo.geneontology.org/amigo/term/GO:0019693	AFUA_1G02070 AFUA_1G03100 AFUA_1G03510 AFUA_1G06960 AFUA_1G07260 AFUA_1G10350 AFUA_1G15450 AFUA_1G16280 AFUA_2G03010 AFUA_2G05910 AFUA_2G08670 AFUA_2G09790 AFUA_2G10070 AFUA_2G11010 AFUA_2G11020 AFUA_2G11940 AFUA_2G12400 AFUA_3G04170 AFUA_3G05370 AFUA_3G06040 AFUA_3G07230 AFUA_3G07640 AFUA_3G08270 AFUA_3G09290 AFUA_3G10630 AFUA_3G10660 AFUA_3G11690 AFUA_4G00960 AFUA_4G03090 AFUA_4G07060 AFUA_4G07…
9.96492758814994e-12	95	261	2.07259444307933	Cellular amino acid metabolic process	http://amigo.geneontology.org/amigo/term/GO:0006520	AFUA_1G02780 AFUA_1G05520 AFUA_1G05620 AFUA_1G06940 AFUA_1G07380 AFUA_1G09470 AFUA_1G10130 AFUA_1G10750 AFUA_1G10780 AFUA_1G10820 AFUA_1G13740 AFUA_1G14090 AFUA_1G15260 AFUA_1G15780 AFUA_1G16210 AFUA_2G02100 AFUA_2G02590 AFUA_2G04310 AFUA_2G05650 AFUA_2G07810 AFUA_2G08890 AFUA_2G09650 AFUA_2G10070 AFUA_2G11260 AFUA_2G11300 AFUA_2G12470 AFUA_2G13030 AFUA_2G13250 AFUA_2G14210 AFUA_2G15590 AFUA_2G16…
1.0733659872474e-11	30	44	3.88239581083999	Cytosolic large ribosomal subunit	http://amigo.geneontology.org/amigo/term/GO:0022625	AFUA_1G03390 AFUA_1G04530 AFUA_1G05080 AFUA_1G05990 AFUA_1G06340 AFUA_1G06830 AFUA_1G09100 AFUA_1G11130 AFUA_1G12890 AFUA_1G14410 AFUA_2G03040 AFUA_2G03380 AFUA_2G08130 AFUA_2G09210 AFUA_2G11850 AFUA_2G16370 AFUA_3G05600 AFUA_3G08460 AFUA_4G03880 AFUA_4G04460 AFUA_4G07435 AFUA_5G03020 AFUA_5G05630 AFUA_5G06360 AFUA_5G06430 AFUA_6G02440 AFUA_6G03830 AFUA_6G05200 AFUA_6G12990 AFUA_6G13250
2.6312513862543e-11	30	45	3.79612034837688	Secondary alcohol metabolic process	http://amigo.geneontology.org/amigo/term/GO:1902652	AFUA_1G03150 AFUA_1G04540 AFUA_1G05720 AFUA_1G12800 AFUA_1G17190 AFUA_2G07680 AFUA_2G07940 AFUA_2G15030 AFUA_2G15930 AFUA_2G17400 AFUA_3G03400 AFUA_3G03410 AFUA_3G03420 AFUA_3G10660 AFUA_4G00340 AFUA_4G03630 AFUA_4G04820 AFUA_4G06890 AFUA_4G09190 AFUA_4G11500 AFUA_4G14770 AFUA_5G04080 AFUA_5G07780 AFUA_5G10670 AFUA_6G04980 AFUA_6G06370 AFUA_6G10990 AFUA_7G03740 AFUA_8G02440 AFUA_8G07210
3.18873922552274e-11	37	64	3.29194811460808	Purine ribonucleotide biosynthetic process	http://amigo.geneontology.org/amigo/term/GO:0009152	AFUA_1G02070 AFUA_1G03100 AFUA_1G03510 AFUA_1G06960 AFUA_1G15450 AFUA_1G16280 AFUA_2G03010 AFUA_2G08670 AFUA_2G11940 AFUA_2G12400 AFUA_3G04170 AFUA_3G06040 AFUA_3G07230 AFUA_3G07640 AFUA_3G08270 AFUA_3G10630 AFUA_4G03090 AFUA_4G07690 AFUA_4G09360 AFUA_4G11080 AFUA_4G12600 AFUA_5G02720 AFUA_5G03490 AFUA_5G06390 AFUA_5G07730 AFUA_5G10550 AFUA_6G03810 AFUA_6G04730 AFUA_6G09100 AFUA_6G10650 AFUA_6G10…
3.7539092753655e-11	39	70	3.17247200542925	Alcohol biosynthetic process	http://amigo.geneontology.org/amigo/term/GO:0046165	AFUA_1G03150 AFUA_1G04540 AFUA_1G05720 AFUA_1G11890 AFUA_1G17190 AFUA_2G01010 AFUA_2G07680 AFUA_2G07940 AFUA_2G12560 AFUA_2G15030 AFUA_2G15930 AFUA_2G17400 AFUA_3G03400 AFUA_3G03410 AFUA_3G03420 AFUA_3G10660 AFUA_3G11070 AFUA_4G00340 AFUA_4G03630 AFUA_4G04820 AFUA_4G06890 AFUA_4G09190 AFUA_4G11350 AFUA_4G11500 AFUA_4G14770 AFUA_5G02470 AFUA_5G03140 AFUA_5G04080 AFUA_5G06240 AFUA_5G07780 AFUA_5G10…
4.40947175145406e-11	59	134	2.50713918530861	Purine-containing compound metabolic process	http://amigo.geneontology.org/amigo/term/GO:0072521	AFUA_1G02070 AFUA_1G03100 AFUA_1G03510 AFUA_1G06960 AFUA_1G07260 AFUA_1G10130 AFUA_1G10350 AFUA_1G15450 AFUA_1G16280 AFUA_2G03010 AFUA_2G05910 AFUA_2G08670 AFUA_2G09790 AFUA_2G11020 AFUA_2G11940 AFUA_2G12400 AFUA_3G04170 AFUA_3G05370 AFUA_3G06040 AFUA_3G07230 AFUA_3G07640 AFUA_3G08270 AFUA_3G09290 AFUA_3G10630 AFUA_3G10660 AFUA_3G11690 AFUA_4G00960 AFUA_4G03090 AFUA_4G07060 AFUA_4G07130 AFUA_4G07…
4.42754079339991e-11	617	2815	1.24806727617151	Cytoplasm	http://amigo.geneontology.org/amigo/term/GO:0005737	AFUA_1G01530 AFUA_1G01670 AFUA_1G02070 AFUA_1G02550 AFUA_1G02730 AFUA_1G02900 AFUA_1G03020 AFUA_1G03100 AFUA_1G03150 AFUA_1G03390 AFUA_1G03510 AFUA_1G03720 AFUA_1G03940 AFUA_1G04040 AFUA_1G04090 AFUA_1G04120 AFUA_1G04190 AFUA_1G04320 AFUA_1G04450 AFUA_1G04530 AFUA_1G04540 AFUA_1G04560 AFUA_1G04580 AFUA_1G04940 AFUA_1G05060 AFUA_1G05070 AFUA_1G05080 AFUA_1G05200 AFUA_1G05340 AFUA_1G05390 AFUA_1G05…
4.63762630839819e-11	196	700	1.59437054631829	Transmembrane transporter activity	http://amigo.geneontology.org/amigo/term/GO:0022857	AFUA_1G02070 AFUA_1G02130 AFUA_1G02350 AFUA_1G02530 AFUA_1G02730 AFUA_1G03100 AFUA_1G03200 AFUA_1G03510 AFUA_1G04870 AFUA_1G05020 AFUA_1G05390 AFUA_1G06440 AFUA_1G06610 AFUA_1G07300 AFUA_1G07450 AFUA_1G09660 AFUA_1G10370 AFUA_1G10390 AFUA_1G10880 AFUA_1G10930 AFUA_1G12690 AFUA_1G12850 AFUA_1G13210 AFUA_1G13480 AFUA_1G14330 AFUA_1G15140 AFUA_1G16230 AFUA_1G16280 AFUA_1G16690 AFUA_1G17470 AFUA_1G17…
5.82933665401141e-11	28	41	3.8887086495568	Secondary alcohol biosynthetic process	http://amigo.geneontology.org/amigo/term/GO:1902653	AFUA_1G03150 AFUA_1G04540 AFUA_1G05720 AFUA_1G17190 AFUA_2G07680 AFUA_2G07940 AFUA_2G15030 AFUA_2G15930 AFUA_2G17400 AFUA_3G03400 AFUA_3G03410 AFUA_3G03420 AFUA_3G10660 AFUA_4G00340 AFUA_4G03630 AFUA_4G04820 AFUA_4G06890 AFUA_4G09190 AFUA_4G11500 AFUA_4G14770 AFUA_5G04080 AFUA_5G07780 AFUA_5G10670 AFUA_6G04980 AFUA_6G10990 AFUA_7G03740 AFUA_8G02440 AFUA_8G07210
7.18728625662925e-11	71	178	2.2712742533828	Nucleotide metabolic process	http://amigo.geneontology.org/amigo/term/GO:0009117	AFUA_1G02070 AFUA_1G03100 AFUA_1G03510 AFUA_1G06960 AFUA_1G07260 AFUA_1G10350 AFUA_1G15450 AFUA_1G16280 AFUA_2G03010 AFUA_2G05910 AFUA_2G08670 AFUA_2G08890 AFUA_2G09790 AFUA_2G10070 AFUA_2G11010 AFUA_2G11020 AFUA_2G11940 AFUA_2G12400 AFUA_3G03600 AFUA_3G04170 AFUA_3G05370 AFUA_3G05730 AFUA_3G06040 AFUA_3G07230 AFUA_3G07640 AFUA_3G08270 AFUA_3G09290 AFUA_3G10630 AFUA_3G10660 AFUA_3G11690 AFUA_3G14…
7.56836734043099e-11	52	112	2.64372667119104	Carbon metabolism	http://www.genome.jp/kegg-bin/show_pathway?afm01200	AFUA_1G06960 AFUA_1G09470 AFUA_1G10350 AFUA_1G10780 AFUA_1G12800 AFUA_1G13500 AFUA_1G15590 AFUA_2G02100 AFUA_2G05910 AFUA_2G07810 AFUA_2G08280 AFUA_2G09650 AFUA_2G09790 AFUA_2G11020 AFUA_2G15190 AFUA_3G00790 AFUA_3G02270 AFUA_3G04170 AFUA_3G05370 AFUA_3G07810 AFUA_3G09290 AFUA_3G09320 AFUA_3G11690 AFUA_3G14470 AFUA_4G00960 AFUA_4G03760 AFUA_4G07710 AFUA_4G08140 AFUA_4G10410 AFUA_4G11080 AFUA_4G13…
9.18623159415036e-11	24	32	4.27063539192399	Oxidoreduction-driven active transmembrane transporter activity	http://amigo.geneontology.org/amigo/term/GO:0015453	AFUA_1G02070 AFUA_1G06610 AFUA_1G13480 AFUA_2G03010 AFUA_2G05500 AFUA_2G09130 AFUA_2G10600 AFUA_2G13010 AFUA_2G13710 AFUA_2G14905 AFUA_3G06190 AFUA_3G14440 AFUA_4G07150 AFUA_4G09870 AFUA_4G11050 AFUA_4G11390 AFUA_5G02750 AFUA_5G04210 AFUA_5G04370 AFUA_5G10560 AFUA_5G10610 AFUA_6G08810 AFUA_6G12790 AFUA_7G02360
9.83388341837904e-11	53	116	2.60165144565484	Cellular amino acid biosynthetic process	http://amigo.geneontology.org/amigo/term/GO:0008652	AFUA_1G06940 AFUA_1G07380 AFUA_1G09470 AFUA_1G10820 AFUA_1G13740 AFUA_1G14090 AFUA_1G15780 AFUA_2G02100 AFUA_2G04310 AFUA_2G07810 AFUA_2G08890 AFUA_2G09650 AFUA_2G10070 AFUA_2G11260 AFUA_2G11300 AFUA_2G12470 AFUA_2G13250 AFUA_2G14210 AFUA_2G15590 AFUA_3G06530 AFUA_3G07140 AFUA_3G07790 AFUA_3G08980 AFUA_3G09320 AFUA_3G10310 AFUA_3G11640 AFUA_3G11710 AFUA_3G14470 AFUA_3G14490 AFUA_4G06160 AFUA_4G06…
1.09688370309519e-10	40	75	3.0368962787015	Ribonucleotide biosynthetic process	http://amigo.geneontology.org/amigo/term/GO:0009260	AFUA_1G02070 AFUA_1G03100 AFUA_1G03510 AFUA_1G06960 AFUA_1G15450 AFUA_1G16280 AFUA_2G03010 AFUA_2G08670 AFUA_2G10070 AFUA_2G11010 AFUA_2G11940 AFUA_2G12400 AFUA_3G04170 AFUA_3G06040 AFUA_3G07230 AFUA_3G07640 AFUA_3G08270 AFUA_3G10630 AFUA_4G03090 AFUA_4G07690 AFUA_4G09360 AFUA_4G11080 AFUA_4G12600 AFUA_5G02720 AFUA_5G03490 AFUA_5G06390 AFUA_5G07730 AFUA_5G10550 AFUA_6G03810 AFUA_6G04730 AFUA_6G09…
1.18931324556068e-10	199	721	1.57162541468863	Transporter activity	http://amigo.geneontology.org/amigo/term/GO:0005215	AFUA_1G02070 AFUA_1G02130 AFUA_1G02350 AFUA_1G02530 AFUA_1G02730 AFUA_1G03100 AFUA_1G03200 AFUA_1G03510 AFUA_1G04870 AFUA_1G05020 AFUA_1G05390 AFUA_1G06440 AFUA_1G06610 AFUA_1G07300 AFUA_1G07450 AFUA_1G09660 AFUA_1G10370 AFUA_1G10390 AFUA_1G10880 AFUA_1G10930 AFUA_1G12690 AFUA_1G12850 AFUA_1G13210 AFUA_1G13480 AFUA_1G14330 AFUA_1G15140 AFUA_1G16230 AFUA_1G16280 AFUA_1G16690 AFUA_1G17470 AFUA_1G17…
1.52022994362599e-10	35	61	3.26715275884895	Steroid biosynthetic process	http://amigo.geneontology.org/amigo/term/GO:0006694	AFUA_1G03150 AFUA_1G04540 AFUA_1G05720 AFUA_1G06450 AFUA_1G11390 AFUA_1G17190 AFUA_2G00320 AFUA_2G07680 AFUA_2G07940 AFUA_2G15030 AFUA_2G17400 AFUA_3G00810 AFUA_3G03400 AFUA_3G03410 AFUA_3G03420 AFUA_3G10660 AFUA_4G00340 AFUA_4G03630 AFUA_4G04820 AFUA_4G06890 AFUA_4G07130 AFUA_4G09190 AFUA_4G11500 AFUA_4G14770 AFUA_5G04080 AFUA_5G07780 AFUA_5G10670 AFUA_6G04980 AFUA_6G05140 AFUA_6G10990 AFUA_7G03…
1.74897998685214e-10	37	67	3.14454745275995	Purine nucleotide biosynthetic process	http://amigo.geneontology.org/amigo/term/GO:0006164	AFUA_1G02070 AFUA_1G03100 AFUA_1G03510 AFUA_1G06960 AFUA_1G15450 AFUA_1G16280 AFUA_2G03010 AFUA_2G08670 AFUA_2G11940 AFUA_2G12400 AFUA_3G04170 AFUA_3G06040 AFUA_3G07230 AFUA_3G07640 AFUA_3G08270 AFUA_3G10630 AFUA_4G03090 AFUA_4G07690 AFUA_4G09360 AFUA_4G11080 AFUA_4G12600 AFUA_5G02720 AFUA_5G03490 AFUA_5G06390 AFUA_5G07730 AFUA_5G10550 AFUA_6G03810 AFUA_6G04730 AFUA_6G09100 AFUA_6G10650 AFUA_6G10…
1.91345906839945e-10	27	40	3.84357185273159	Phytosteroid biosynthetic process	http://amigo.geneontology.org/amigo/term/GO:0016129	AFUA_1G03150 AFUA_1G04540 AFUA_1G05720 AFUA_1G17190 AFUA_2G07680 AFUA_2G07940 AFUA_2G15030 AFUA_2G17400 AFUA_3G03400 AFUA_3G03410 AFUA_3G03420 AFUA_3G10660 AFUA_4G00340 AFUA_4G03630 AFUA_4G04820 AFUA_4G06890 AFUA_4G09190 AFUA_4G11500 AFUA_4G14770 AFUA_5G04080 AFUA_5G07780 AFUA_5G10670 AFUA_6G04980 AFUA_6G10990 AFUA_7G03740 AFUA_8G02440 AFUA_8G07210
1.91345906839945e-10	27	40	3.84357185273159	Cellular alcohol biosynthetic process	http://amigo.geneontology.org/amigo/term/GO:0044108	AFUA_1G03150 AFUA_1G04540 AFUA_1G05720 AFUA_1G17190 AFUA_2G07680 AFUA_2G07940 AFUA_2G15030 AFUA_2G17400 AFUA_3G03400 AFUA_3G03410 AFUA_3G03420 AFUA_3G10660 AFUA_4G00340 AFUA_4G03630 AFUA_4G04820 AFUA_4G06890 AFUA_4G09190 AFUA_4G11500 AFUA_4G14770 AFUA_5G04080 AFUA_5G07780 AFUA_5G10670 AFUA_6G04980 AFUA_6G10990 AFUA_7G03740 AFUA_8G02440 AFUA_8G07210
1.91345906839945e-10	27	40	3.84357185273159	Cellular lipid biosynthetic process	http://amigo.geneontology.org/amigo/term/GO:0097384	AFUA_1G03150 AFUA_1G04540 AFUA_1G05720 AFUA_1G17190 AFUA_2G07680 AFUA_2G07940 AFUA_2G15030 AFUA_2G17400 AFUA_3G03400 AFUA_3G03410 AFUA_3G03420 AFUA_3G10660 AFUA_4G00340 AFUA_4G03630 AFUA_4G04820 AFUA_4G06890 AFUA_4G09190 AFUA_4G11500 AFUA_4G14770 AFUA_5G04080 AFUA_5G07780 AFUA_5G10670 AFUA_6G04980 AFUA_6G10990 AFUA_7G03740 AFUA_8G02440 AFUA_8G07210
1.91345906839945e-10	27	40	3.84357185273159	Ergosterol biosynthetic process	http://amigo.geneontology.org/amigo/term/GO:0006696	AFUA_1G03150 AFUA_1G04540 AFUA_1G05720 AFUA_1G17190 AFUA_2G07680 AFUA_2G07940 AFUA_2G15030 AFUA_2G17400 AFUA_3G03400 AFUA_3G03410 AFUA_3G03420 AFUA_3G10660 AFUA_4G00340 AFUA_4G03630 AFUA_4G04820 AFUA_4G06890 AFUA_4G09190 AFUA_4G11500 AFUA_4G14770 AFUA_5G04080 AFUA_5G07780 AFUA_5G10670 AFUA_6G04980 AFUA_6G10990 AFUA_7G03740 AFUA_8G02440 AFUA_8G07210
2.119378476774e-10	71	182	2.22135613792383	Nucleoside phosphate metabolic process	http://amigo.geneontology.org/amigo/term/GO:0006753	AFUA_1G02070 AFUA_1G03100 AFUA_1G03510 AFUA_1G06960 AFUA_1G07260 AFUA_1G10350 AFUA_1G15450 AFUA_1G16280 AFUA_2G03010 AFUA_2G05910 AFUA_2G08670 AFUA_2G08890 AFUA_2G09790 AFUA_2G10070 AFUA_2G11010 AFUA_2G11020 AFUA_2G11940 AFUA_2G12400 AFUA_3G03600 AFUA_3G04170 AFUA_3G05370 AFUA_3G05730 AFUA_3G06040 AFUA_3G07230 AFUA_3G07640 AFUA_3G08270 AFUA_3G09290 AFUA_3G10630 AFUA_3G10660 AFUA_3G11690 AFUA_3G14…
2.16786567929705e-10	45	92	2.78519699473304	Alpha-amino acid biosynthetic process	http://amigo.geneontology.org/amigo/term/GO:1901607	AFUA_1G07380 AFUA_1G09470 AFUA_1G10820 AFUA_2G02100 AFUA_2G04310 AFUA_2G07810 AFUA_2G08890 AFUA_2G09650 AFUA_2G10070 AFUA_2G11300 AFUA_2G12470 AFUA_2G13250 AFUA_2G15590 AFUA_3G06530 AFUA_3G07140 AFUA_3G07790 AFUA_3G08980 AFUA_3G09320 AFUA_3G10310 AFUA_3G11640 AFUA_3G11710 AFUA_3G14470 AFUA_3G14490 AFUA_4G06620 AFUA_4G06900 AFUA_4G07210 AFUA_4G07360 AFUA_4G08140 AFUA_4G11340 AFUA_4G12840 AFUA_4G13…
2.8914876601498e-10	37	68	3.09830410786642	Steroid metabolic process	http://amigo.geneontology.org/amigo/term/GO:0008202	AFUA_1G03150 AFUA_1G03950 AFUA_1G04540 AFUA_1G05720 AFUA_1G06450 AFUA_1G11390 AFUA_1G17190 AFUA_2G00320 AFUA_2G01260 AFUA_2G07680 AFUA_2G07940 AFUA_2G15030 AFUA_2G17400 AFUA_3G00810 AFUA_3G03400 AFUA_3G03410 AFUA_3G03420 AFUA_3G10660 AFUA_4G00340 AFUA_4G03630 AFUA_4G04820 AFUA_4G06890 AFUA_4G07130 AFUA_4G09190 AFUA_4G11500 AFUA_4G14770 AFUA_5G04080 AFUA_5G07780 AFUA_5G10670 AFUA_6G04980 AFUA_6G05…
2.8919717596602e-10	31	51	3.46116855293186	Inner mitochondrial membrane protein complex	http://amigo.geneontology.org/amigo/term/GO:0098800	AFUA_1G02070 AFUA_1G03100 AFUA_1G03510 AFUA_1G09420 AFUA_1G12290 AFUA_1G13195 AFUA_1G13480 AFUA_1G15590 AFUA_1G16280 AFUA_2G02430 AFUA_2G04270 AFUA_2G10580 AFUA_2G12400 AFUA_2G13010 AFUA_2G13040 AFUA_3G06190 AFUA_3G07810 AFUA_3G10630 AFUA_4G06790 AFUA_4G08030 AFUA_4G09360 AFUA_4G11390 AFUA_5G02750 AFUA_5G10550 AFUA_5G10560 AFUA_5G10610 AFUA_5G12820 AFUA_6G03810 AFUA_6G08630 AFUA_8G05320 AFUA_8G05…
4.22981813348128e-10	34	60	3.22670229612035	Sterol metabolic process	http://amigo.geneontology.org/amigo/term/GO:0016125	AFUA_1G03150 AFUA_1G03950 AFUA_1G04540 AFUA_1G05720 AFUA_1G17190 AFUA_2G00320 AFUA_2G01260 AFUA_2G07680 AFUA_2G07940 AFUA_2G15030 AFUA_2G17400 AFUA_3G00810 AFUA_3G03400 AFUA_3G03410 AFUA_3G03420 AFUA_3G10660 AFUA_4G00340 AFUA_4G03630 AFUA_4G04820 AFUA_4G06890 AFUA_4G07130 AFUA_4G09190 AFUA_4G11500 AFUA_4G14770 AFUA_5G04080 AFUA_5G07780 AFUA_5G10670 AFUA_6G04980 AFUA_6G05140 AFUA_6G10990 AFUA_7G03…
4.22981813348128e-10	27	41	3.74982619778692	Phytosteroid metabolic process	http://amigo.geneontology.org/amigo/term/GO:0016128	AFUA_1G03150 AFUA_1G04540 AFUA_1G05720 AFUA_1G17190 AFUA_2G07680 AFUA_2G07940 AFUA_2G15030 AFUA_2G17400 AFUA_3G03400 AFUA_3G03410 AFUA_3G03420 AFUA_3G10660 AFUA_4G00340 AFUA_4G03630 AFUA_4G04820 AFUA_4G06890 AFUA_4G09190 AFUA_4G11500 AFUA_4G14770 AFUA_5G04080 AFUA_5G07780 AFUA_5G10670 AFUA_6G04980 AFUA_6G10990 AFUA_7G03740 AFUA_8G02440 AFUA_8G07210
4.22981813348128e-10	27	41	3.74982619778692	Cellular alcohol metabolic process	http://amigo.geneontology.org/amigo/term/GO:0044107	AFUA_1G03150 AFUA_1G04540 AFUA_1G05720 AFUA_1G17190 AFUA_2G07680 AFUA_2G07940 AFUA_2G15030 AFUA_2G17400 AFUA_3G03400 AFUA_3G03410 AFUA_3G03420 AFUA_3G10660 AFUA_4G00340 AFUA_4G03630 AFUA_4G04820 AFUA_4G06890 AFUA_4G09190 AFUA_4G11500 AFUA_4G14770 AFUA_5G04080 AFUA_5G07780 AFUA_5G10670 AFUA_6G04980 AFUA_6G10990 AFUA_7G03740 AFUA_8G02440 AFUA_8G07210
4.22981813348128e-10	27	41	3.74982619778692	Ergosterol metabolic process	http://amigo.geneontology.org/amigo/term/GO:0008204	AFUA_1G03150 AFUA_1G04540 AFUA_1G05720 AFUA_1G17190 AFUA_2G07680 AFUA_2G07940 AFUA_2G15030 AFUA_2G17400 AFUA_3G03400 AFUA_3G03410 AFUA_3G03420 AFUA_3G10660 AFUA_4G00340 AFUA_4G03630 AFUA_4G04820 AFUA_4G06890 AFUA_4G09190 AFUA_4G11500 AFUA_4G14770 AFUA_5G04080 AFUA_5G07780 AFUA_5G10670 AFUA_6G04980 AFUA_6G10990 AFUA_7G03740 AFUA_8G02440 AFUA_8G07210
5.59144156274919e-10	31	52	3.39460761922163	Electron transport chain	http://amigo.geneontology.org/amigo/term/GO:0022900	AFUA_1G02070 AFUA_1G06610 AFUA_1G12290 AFUA_1G13480 AFUA_1G15590 AFUA_1G17180 AFUA_2G03010 AFUA_2G05450 AFUA_2G05500 AFUA_2G09130 AFUA_2G10580 AFUA_2G10600 AFUA_2G13110 AFUA_2G13710 AFUA_2G14960 AFUA_3G06190 AFUA_3G07810 AFUA_3G14440 AFUA_4G06790 AFUA_4G07150 AFUA_4G11050 AFUA_4G11390 AFUA_4G13180 AFUA_5G02080 AFUA_5G02750 AFUA_5G04210 AFUA_5G04370 AFUA_5G10370 AFUA_5G10560 AFUA_5G10610 AFUA_7G05…
6.42250052828942e-10	32	55	3.31297775858346	Sterol biosynthetic process	http://amigo.geneontology.org/amigo/term/GO:0016126	AFUA_1G03150 AFUA_1G04540 AFUA_1G05720 AFUA_1G17190 AFUA_2G00320 AFUA_2G07680 AFUA_2G07940 AFUA_2G15030 AFUA_2G17400 AFUA_3G00810 AFUA_3G03400 AFUA_3G03410 AFUA_3G03420 AFUA_3G10660 AFUA_4G00340 AFUA_4G03630 AFUA_4G04820 AFUA_4G06890 AFUA_4G07130 AFUA_4G09190 AFUA_4G11500 AFUA_4G14770 AFUA_5G04080 AFUA_5G07780 AFUA_5G10670 AFUA_6G04980 AFUA_6G05140 AFUA_6G10990 AFUA_7G03740 AFUA_8G01070 AFUA_8G02…
7.18305889349241e-10	49	108	2.58347079264538	Alcohol metabolic process	http://amigo.geneontology.org/amigo/term/GO:0006066	AFUA_1G03020 AFUA_1G03150 AFUA_1G04540 AFUA_1G05720 AFUA_1G11890 AFUA_1G12800 AFUA_1G17190 AFUA_2G01010 AFUA_2G07680 AFUA_2G07940 AFUA_2G10660 AFUA_2G11020 AFUA_2G12560 AFUA_2G15030 AFUA_2G15930 AFUA_2G17400 AFUA_3G03400 AFUA_3G03410 AFUA_3G03420 AFUA_3G10660 AFUA_3G11070 AFUA_4G00340 AFUA_4G03630 AFUA_4G04200 AFUA_4G04820 AFUA_4G06890 AFUA_4G09190 AFUA_4G11350 AFUA_4G11500 AFUA_4G14450 AFUA_4G14…
8.14959924473844e-10	36	67	3.05955968376644	Sulfur compound biosynthetic process	http://amigo.geneontology.org/amigo/term/GO:0044272	AFUA_1G06960 AFUA_1G10630 AFUA_1G10820 AFUA_2G08670 AFUA_2G11300 AFUA_2G15590 AFUA_3G04170 AFUA_3G06040 AFUA_3G06530 AFUA_3G06540 AFUA_3G08270 AFUA_3G11640 AFUA_4G07360 AFUA_4G11080 AFUA_4G12840 AFUA_5G02180 AFUA_5G02470 AFUA_5G04250 AFUA_5G06610 AFUA_5G07210 AFUA_5G08600 AFUA_6G03640 AFUA_6G03660 AFUA_6G03670 AFUA_6G08360 AFUA_6G08720 AFUA_6G09630 AFUA_6G09660 AFUA_6G09690 AFUA_6G09700 AFUA_6G09…
1.20345912411512e-09	32	56	3.2538174414659	Small ribosomal subunit	http://amigo.geneontology.org/amigo/term/GO:0015935	AFUA_1G04320 AFUA_1G05340 AFUA_1G05500 AFUA_1G05630 AFUA_1G06570 AFUA_1G06770 AFUA_1G06980 AFUA_1G09440 AFUA_1G15020 AFUA_1G15730 AFUA_2G02290 AFUA_2G03590 AFUA_2G04130 AFUA_2G09760 AFUA_2G10290 AFUA_2G10500 AFUA_3G06840 AFUA_3G06970 AFUA_3G10730 AFUA_3G13320 AFUA_4G13170 AFUA_4G13410 AFUA_5G05450 AFUA_5G08380 AFUA_5G11540 AFUA_6G12660 AFUA_6G12960 AFUA_6G13550 AFUA_7G01460 AFUA_7G04420 AFUA_7G04…
1.20512163253499e-09	40	80	2.84709026128266	Ribose phosphate biosynthetic process	http://amigo.geneontology.org/amigo/term/GO:0046390	AFUA_1G02070 AFUA_1G03100 AFUA_1G03510 AFUA_1G06960 AFUA_1G15450 AFUA_1G16280 AFUA_2G03010 AFUA_2G08670 AFUA_2G10070 AFUA_2G11010 AFUA_2G11940 AFUA_2G12400 AFUA_3G04170 AFUA_3G06040 AFUA_3G07230 AFUA_3G07640 AFUA_3G08270 AFUA_3G10630 AFUA_4G03090 AFUA_4G07690 AFUA_4G09360 AFUA_4G11080 AFUA_4G12600 AFUA_5G02720 AFUA_5G03490 AFUA_5G06390 AFUA_5G07730 AFUA_5G10550 AFUA_6G03810 AFUA_6G04730 AFUA_6G09…
1.22725343065452e-09	22	30	4.17573238321457	Respirasome	http://amigo.geneontology.org/amigo/term/GO:0070469	AFUA_1G02070 AFUA_1G12250 AFUA_1G12290 AFUA_1G13480 AFUA_1G15590 AFUA_2G05060 AFUA_2G05500 AFUA_2G10580 AFUA_2G13010 AFUA_2G13110 AFUA_2G14905 AFUA_3G06190 AFUA_3G07810 AFUA_3G14440 AFUA_4G06790 AFUA_4G09870 AFUA_4G11050 AFUA_4G11390 AFUA_5G02750 AFUA_5G10560 AFUA_5G10610 AFUA_6G02960
1.80166437360202e-09	63	160	2.2420835807601	Alpha-amino acid metabolic process	http://amigo.geneontology.org/amigo/term/GO:1901605	AFUA_1G02780 AFUA_1G07380 AFUA_1G09470 AFUA_1G10130 AFUA_1G10780 AFUA_1G10820 AFUA_2G02100 AFUA_2G04310 AFUA_2G07810 AFUA_2G08890 AFUA_2G09650 AFUA_2G10070 AFUA_2G11300 AFUA_2G12470 AFUA_2G13250 AFUA_2G15590 AFUA_3G00790 AFUA_3G05370 AFUA_3G06530 AFUA_3G07140 AFUA_3G07790 AFUA_3G08980 AFUA_3G09320 AFUA_3G10310 AFUA_3G11640 AFUA_3G11710 AFUA_3G14250 AFUA_3G14470 AFUA_3G14490 AFUA_4G03760 AFUA_4G06…
2.1890865922379e-09	38	75	2.88505146476643	Purine-containing compound biosynthetic process	http://amigo.geneontology.org/amigo/term/GO:0072522	AFUA_1G02070 AFUA_1G03100 AFUA_1G03510 AFUA_1G06960 AFUA_1G15450 AFUA_1G16280 AFUA_2G03010 AFUA_2G08670 AFUA_2G11940 AFUA_2G12400 AFUA_3G04170 AFUA_3G06040 AFUA_3G07230 AFUA_3G07640 AFUA_3G08270 AFUA_3G10630 AFUA_4G03090 AFUA_4G07690 AFUA_4G09360 AFUA_4G11080 AFUA_4G12600 AFUA_5G02720 AFUA_5G03490 AFUA_5G06390 AFUA_5G07730 AFUA_5G10550 AFUA_6G03810 AFUA_6G04730 AFUA_6G08720 AFUA_6G09100 AFUA_6G10…
2.23607519608531e-09	49	111	2.51364725770902	Nucleotide biosynthetic process	http://amigo.geneontology.org/amigo/term/GO:0009165	AFUA_1G02070 AFUA_1G03100 AFUA_1G03510 AFUA_1G06960 AFUA_1G15450 AFUA_1G16280 AFUA_2G03010 AFUA_2G08670 AFUA_2G08890 AFUA_2G10070 AFUA_2G11010 AFUA_2G11940 AFUA_2G12400 AFUA_3G03600 AFUA_3G04170 AFUA_3G05730 AFUA_3G06040 AFUA_3G07230 AFUA_3G07640 AFUA_3G08270 AFUA_3G10630 AFUA_3G14250 AFUA_4G03090 AFUA_4G07690 AFUA_4G09360 AFUA_4G11080 AFUA_4G12600 AFUA_5G02720 AFUA_5G03460 AFUA_5G03490 AFUA_5G06…
2.59477088909062e-09	48	108	2.53074689891792	Organic hydroxy compound biosynthetic process	http://amigo.geneontology.org/amigo/term/GO:1901617	AFUA_1G02900 AFUA_1G03150 AFUA_1G04540 AFUA_1G05720 AFUA_1G11890 AFUA_1G17190 AFUA_2G00320 AFUA_2G01010 AFUA_2G07680 AFUA_2G07940 AFUA_2G12560 AFUA_2G15030 AFUA_2G15930 AFUA_2G17400 AFUA_3G00810 AFUA_3G03400 AFUA_3G03410 AFUA_3G03420 AFUA_3G08490 AFUA_3G10660 AFUA_3G11070 AFUA_4G00340 AFUA_4G03630 AFUA_4G04820 AFUA_4G06890 AFUA_4G07130 AFUA_4G09190 AFUA_4G11350 AFUA_4G11500 AFUA_4G14770 AFUA_5G02…
3.22440121923267e-09	49	112	2.49120397862233	Nucleoside phosphate biosynthetic process	http://amigo.geneontology.org/amigo/term/GO:1901293	AFUA_1G02070 AFUA_1G03100 AFUA_1G03510 AFUA_1G06960 AFUA_1G15450 AFUA_1G16280 AFUA_2G03010 AFUA_2G08670 AFUA_2G08890 AFUA_2G10070 AFUA_2G11010 AFUA_2G11940 AFUA_2G12400 AFUA_3G03600 AFUA_3G04170 AFUA_3G05730 AFUA_3G06040 AFUA_3G07230 AFUA_3G07640 AFUA_3G08270 AFUA_3G10630 AFUA_3G14250 AFUA_4G03090 AFUA_4G07690 AFUA_4G09360 AFUA_4G11080 AFUA_4G12600 AFUA_5G02720 AFUA_5G03460 AFUA_5G03490 AFUA_5G06…
3.22440121923267e-09	16	18	5.06149379783584	Mitochondrial respirasome	http://amigo.geneontology.org/amigo/term/GO:0005746	AFUA_1G02070 AFUA_1G12250 AFUA_1G12290 AFUA_1G13480 AFUA_1G15590 AFUA_2G10580 AFUA_2G13010 AFUA_3G06190 AFUA_3G07810 AFUA_3G14440 AFUA_4G06790 AFUA_4G09870 AFUA_4G11390 AFUA_5G02750 AFUA_5G10560 AFUA_5G10610
3.8348156865444e-09	32	58	3.14161684003604	Electron transfer activity	http://amigo.geneontology.org/amigo/term/GO:0009055	AFUA_1G02070 AFUA_1G06610 AFUA_1G13480 AFUA_1G17180 AFUA_2G02100 AFUA_2G03010 AFUA_2G05500 AFUA_2G07940 AFUA_2G09130 AFUA_2G10600 AFUA_2G13010 AFUA_2G13110 AFUA_2G13710 AFUA_2G14905 AFUA_2G14960 AFUA_3G06190 AFUA_3G07810 AFUA_3G14440 AFUA_4G07150 AFUA_4G09870 AFUA_4G11050 AFUA_4G11390 AFUA_5G02750 AFUA_5G04210 AFUA_5G04370 AFUA_5G10370 AFUA_5G10560 AFUA_5G10610 AFUA_6G08810 AFUA_6G12790 AFUA_7G02…
8.61337772672738e-09	22	32	3.91474910926366	Pyruvate metabolic process	http://amigo.geneontology.org/amigo/term/GO:0006090	AFUA_1G06960 AFUA_1G10350 AFUA_2G02100 AFUA_2G05910 AFUA_2G08280 AFUA_2G09790 AFUA_2G11020 AFUA_3G04170 AFUA_3G08270 AFUA_3G09290 AFUA_3G11690 AFUA_3G14470 AFUA_4G00960 AFUA_4G07710 AFUA_5G01970 AFUA_5G10290 AFUA_5G13450 AFUA_5G14790 AFUA_6G06770 AFUA_7G02420 AFUA_7G05720 AFUA_8G02560
1.38780820185966e-08	49	116	2.40530039315259	Mitochondrial matrix	http://amigo.geneontology.org/amigo/term/GO:0005759	AFUA_1G06570 AFUA_1G06960 AFUA_1G06980 AFUA_1G09410 AFUA_1G11180 AFUA_1G14200 AFUA_2G02100 AFUA_2G02290 AFUA_2G05090 AFUA_2G09290 AFUA_2G09760 AFUA_2G10290 AFUA_2G10510 AFUA_2G11900 AFUA_2G12470 AFUA_2G13030 AFUA_2G13040 AFUA_2G16970 AFUA_3G04170 AFUA_3G07920 AFUA_3G08080 AFUA_3G08270 AFUA_3G09030 AFUA_3G11370 AFUA_3G14490 AFUA_4G07210 AFUA_4G09000 AFUA_4G11990 AFUA_4G12170 AFUA_4G12810 AFUA_4G13…
1.78596030068954e-08	63	168	2.135317695962	Organic hydroxy compound metabolic process	http://amigo.geneontology.org/amigo/term/GO:1901615	AFUA_1G02900 AFUA_1G03020 AFUA_1G03150 AFUA_1G03950 AFUA_1G04540 AFUA_1G05720 AFUA_1G11590 AFUA_1G11890 AFUA_1G12800 AFUA_1G15440 AFUA_1G17190 AFUA_2G00320 AFUA_2G01010 AFUA_2G01260 AFUA_2G07680 AFUA_2G07940 AFUA_2G10660 AFUA_2G11020 AFUA_2G12560 AFUA_2G15030 AFUA_2G15930 AFUA_2G17400 AFUA_3G00810 AFUA_3G03400 AFUA_3G03410 AFUA_3G03420 AFUA_3G08490 AFUA_3G10660 AFUA_3G11070 AFUA_4G00340 AFUA_4G03…
2.089266822046e-08	22	33	3.79612034837688	Cytosolic small ribosomal subunit	http://amigo.geneontology.org/amigo/term/GO:0022627	AFUA_1G04320 AFUA_1G05340 AFUA_1G05500 AFUA_1G05630 AFUA_1G06770 AFUA_1G09440 AFUA_1G15020 AFUA_1G15730 AFUA_2G03590 AFUA_2G04130 AFUA_2G10500 AFUA_3G06840 AFUA_3G06970 AFUA_3G10730 AFUA_3G13320 AFUA_4G13170 AFUA_5G05450 AFUA_6G12660 AFUA_6G12960 AFUA_7G01460 AFUA_7G04490 AFUA_7G05290
2.2211895197789e-08	55	139	2.25309301252585	Biosynthesis of cofactors	http://www.genome.jp/kegg-bin/show_pathway?afm01240	AFUA_1G02900 AFUA_1G05060 AFUA_1G06950 AFUA_1G07480 AFUA_1G10630 AFUA_1G13300 AFUA_1G15450 AFUA_2G00720 AFUA_2G01650 AFUA_2G01890 AFUA_2G02100 AFUA_2G07810 AFUA_2G08890 AFUA_2G10070 AFUA_2G11010 AFUA_2G11940 AFUA_2G16280 AFUA_3G05730 AFUA_3G06600 AFUA_3G06680 AFUA_3G07230 AFUA_3G08650 AFUA_3G09320 AFUA_3G13120 AFUA_3G14250 AFUA_4G06160 AFUA_4G08340 AFUA_4G10370 AFUA_4G12930 AFUA_5G02470 AFUA_5G03…
2.47392659059183e-08	164	602	1.5512385476756	Cytosol	http://amigo.geneontology.org/amigo/term/GO:0005829	AFUA_1G02900 AFUA_1G03390 AFUA_1G04190 AFUA_1G04320 AFUA_1G04450 AFUA_1G04530 AFUA_1G04560 AFUA_1G05060 AFUA_1G05070 AFUA_1G05080 AFUA_1G05340 AFUA_1G05500 AFUA_1G05630 AFUA_1G05990 AFUA_1G06340 AFUA_1G06770 AFUA_1G06810 AFUA_1G06830 AFUA_1G06940 AFUA_1G08930 AFUA_1G09100 AFUA_1G09440 AFUA_1G09480 AFUA_1G10130 AFUA_1G10350 AFUA_1G10630 AFUA_1G11130 AFUA_1G11880 AFUA_1G12890 AFUA_1G13500 AFUA_1G13…
3.68354480428369e-08	54	137	2.24442151984327	Sulfur compound metabolic process	http://amigo.geneontology.org/amigo/term/GO:0006790	AFUA_1G06960 AFUA_1G08930 AFUA_1G10130 AFUA_1G10630 AFUA_1G10820 AFUA_1G17170 AFUA_2G08670 AFUA_2G10370 AFUA_2G11300 AFUA_2G15590 AFUA_3G04170 AFUA_3G05370 AFUA_3G06040 AFUA_3G06530 AFUA_3G06540 AFUA_3G06600 AFUA_3G08270 AFUA_3G08560 AFUA_3G10660 AFUA_3G11640 AFUA_4G04200 AFUA_4G07060 AFUA_4G07130 AFUA_4G07360 AFUA_4G10690 AFUA_4G11080 AFUA_4G12840 AFUA_5G02180 AFUA_5G02470 AFUA_5G04250 AFUA_5G06…
6.0457162797465e-08	80	240	1.89806017418844	Lipid biosynthetic process	http://amigo.geneontology.org/amigo/term/GO:0008610	AFUA_1G03020 AFUA_1G03150 AFUA_1G04540 AFUA_1G05720 AFUA_1G06450 AFUA_1G06620 AFUA_1G09050 AFUA_1G10380 AFUA_1G11390 AFUA_1G11890 AFUA_1G14610 AFUA_1G15820 AFUA_1G16710 AFUA_1G16850 AFUA_1G17190 AFUA_2G00320 AFUA_2G01010 AFUA_2G01070 AFUA_2G02580 AFUA_2G07680 AFUA_2G07940 AFUA_2G08080 AFUA_2G08380 AFUA_2G08670 AFUA_2G11540 AFUA_2G15030 AFUA_2G17400 AFUA_3G00810 AFUA_3G03400 AFUA_3G03410 AFUA_3G03…
6.3211540160696e-08	186	712	1.48752468707465	Transmembrane transport	http://amigo.geneontology.org/amigo/term/GO:0055085	AFUA_1G02070 AFUA_1G02130 AFUA_1G02350 AFUA_1G02530 AFUA_1G02730 AFUA_1G03100 AFUA_1G03200 AFUA_1G03510 AFUA_1G04870 AFUA_1G05020 AFUA_1G05390 AFUA_1G06440 AFUA_1G07300 AFUA_1G07450 AFUA_1G09660 AFUA_1G10370 AFUA_1G10390 AFUA_1G10880 AFUA_1G10930 AFUA_1G12690 AFUA_1G12850 AFUA_1G13210 AFUA_1G13620 AFUA_1G14330 AFUA_1G15140 AFUA_1G16230 AFUA_1G16280 AFUA_1G16690 AFUA_1G17470 AFUA_1G17480 AFUA_2G00…
1.08271316376903e-07	62	171	2.0645566806962	Monocarboxylic acid metabolic process	http://amigo.geneontology.org/amigo/term/GO:0032787	AFUA_1G01430 AFUA_1G05520 AFUA_1G06620 AFUA_1G06960 AFUA_1G10350 AFUA_1G10380 AFUA_1G11590 AFUA_1G14610 AFUA_1G15820 AFUA_1G16710 AFUA_1G17190 AFUA_2G02100 AFUA_2G05910 AFUA_2G08280 AFUA_2G08670 AFUA_2G09790 AFUA_2G11020 AFUA_2G11540 AFUA_3G03330 AFUA_3G03570 AFUA_3G04170 AFUA_3G04210 AFUA_3G04220 AFUA_3G06040 AFUA_3G08270 AFUA_3G08490 AFUA_3G09290 AFUA_3G11480 AFUA_3G11690 AFUA_3G14470 AFUA_4G00…
1.42629704532645e-07	79	240	1.87433442201108	Nucleobase-containing small molecule metabolic process	http://amigo.geneontology.org/amigo/term/GO:0055086	AFUA_1G02070 AFUA_1G03100 AFUA_1G03510 AFUA_1G06960 AFUA_1G07260 AFUA_1G10130 AFUA_1G10350 AFUA_1G15450 AFUA_1G16280 AFUA_2G03010 AFUA_2G05910 AFUA_2G08670 AFUA_2G08890 AFUA_2G09790 AFUA_2G10070 AFUA_2G11010 AFUA_2G11020 AFUA_2G11940 AFUA_2G12400 AFUA_3G03600 AFUA_3G04170 AFUA_3G05370 AFUA_3G05730 AFUA_3G06040 AFUA_3G07230 AFUA_3G07640 AFUA_3G08270 AFUA_3G09290 AFUA_3G10630 AFUA_3G10660 AFUA_3G11…
1.44148434707055e-07	78	236	1.88197491847498	Organophosphate biosynthetic process	http://amigo.geneontology.org/amigo/term/GO:0090407	AFUA_1G02070 AFUA_1G02900 AFUA_1G03020 AFUA_1G03100 AFUA_1G03510 AFUA_1G06960 AFUA_1G09050 AFUA_1G15450 AFUA_1G16280 AFUA_2G01010 AFUA_2G01070 AFUA_2G02580 AFUA_2G03010 AFUA_2G08080 AFUA_2G08670 AFUA_2G08890 AFUA_2G10070 AFUA_2G11010 AFUA_2G11020 AFUA_2G11940 AFUA_2G12400 AFUA_3G03600 AFUA_3G04170 AFUA_3G05730 AFUA_3G06040 AFUA_3G07230 AFUA_3G07640 AFUA_3G08270 AFUA_3G10630 AFUA_3G10660 AFUA_3G12…
2.03490057654395e-07	414	1865	1.26401648061236	Organonitrogen compound metabolic process	http://amigo.geneontology.org/amigo/term/GO:1901564	AFUA_1G01600 AFUA_1G02070 AFUA_1G02780 AFUA_1G02900 AFUA_1G03020 AFUA_1G03100 AFUA_1G03390 AFUA_1G03510 AFUA_1G04040 AFUA_1G04190 AFUA_1G04320 AFUA_1G04530 AFUA_1G04560 AFUA_1G04870 AFUA_1G05060 AFUA_1G05080 AFUA_1G05200 AFUA_1G05340 AFUA_1G05500 AFUA_1G05520 AFUA_1G05620 AFUA_1G05630 AFUA_1G05930 AFUA_1G05960 AFUA_1G05990 AFUA_1G06340 AFUA_1G06390 AFUA_1G06570 AFUA_1G06770 AFUA_1G06810 AFUA_1G06…
3.60307668739279e-07	13	15	4.93495645288994	Respiratory chain complex	http://amigo.geneontology.org/amigo/term/GO:0098803	AFUA_1G02070 AFUA_1G12290 AFUA_1G13480 AFUA_1G15590 AFUA_2G10580 AFUA_2G13010 AFUA_3G06190 AFUA_3G07810 AFUA_4G06790 AFUA_4G11390 AFUA_5G02750 AFUA_5G10560 AFUA_5G10610
3.62109078108813e-07	21	34	3.5169938521727	2-Oxocarboxylic acid metabolism	http://www.genome.jp/kegg-bin/show_pathway?afm01210	AFUA_1G06810 AFUA_1G12800 AFUA_1G15780 AFUA_2G09650 AFUA_2G11260 AFUA_2G12470 AFUA_2G14210 AFUA_3G10310 AFUA_3G14490 AFUA_4G06160 AFUA_4G07210 AFUA_4G10410 AFUA_5G04230 AFUA_5G05590 AFUA_5G08120 AFUA_5G08890 AFUA_6G02910 AFUA_6G06370 AFUA_6G06800 AFUA_6G07390 AFUA_6G07770
5.78515134613019e-07	510	2387	1.21660329556276	Membrane	http://amigo.geneontology.org/amigo/term/GO:0016020	AFUA_1G00990 AFUA_1G01530 AFUA_1G01620 AFUA_1G01730 AFUA_1G02070 AFUA_1G02130 AFUA_1G02350 AFUA_1G02530 AFUA_1G02730 AFUA_1G03020 AFUA_1G03100 AFUA_1G03150 AFUA_1G03200 AFUA_1G03320 AFUA_1G03510 AFUA_1G03720 AFUA_1G03950 AFUA_1G04315 AFUA_1G04540 AFUA_1G04580 AFUA_1G04870 AFUA_1G04940 AFUA_1G05020 AFUA_1G05390 AFUA_1G05720 AFUA_1G05920 AFUA_1G05960 AFUA_1G06110 AFUA_1G06320 AFUA_1G06440 AFUA_1G06…
8.11354658875918e-07	431	1974	1.24325825999273	Intrinsic component of membrane	http://amigo.geneontology.org/amigo/term/GO:0031224	AFUA_1G01620 AFUA_1G01730 AFUA_1G02070 AFUA_1G02130 AFUA_1G02350 AFUA_1G02530 AFUA_1G02730 AFUA_1G03020 AFUA_1G03150 AFUA_1G03200 AFUA_1G03320 AFUA_1G03720 AFUA_1G03950 AFUA_1G04315 AFUA_1G04540 AFUA_1G04870 AFUA_1G05020 AFUA_1G05390 AFUA_1G05720 AFUA_1G05920 AFUA_1G05960 AFUA_1G06110 AFUA_1G06320 AFUA_1G06440 AFUA_1G06780 AFUA_1G07210 AFUA_1G07250 AFUA_1G07260 AFUA_1G07300 AFUA_1G07450 AFUA_1G09…
8.30233522888713e-07	103	352	1.66619486881883	Organophosphate metabolic process	http://amigo.geneontology.org/amigo/term/GO:0019637	AFUA_1G02070 AFUA_1G02900 AFUA_1G03020 AFUA_1G03100 AFUA_1G03510 AFUA_1G06960 AFUA_1G07260 AFUA_1G09050 AFUA_1G10350 AFUA_1G13500 AFUA_1G15450 AFUA_1G16280 AFUA_2G01010 AFUA_2G01070 AFUA_2G02580 AFUA_2G03010 AFUA_2G05910 AFUA_2G08080 AFUA_2G08670 AFUA_2G08890 AFUA_2G09790 AFUA_2G10070 AFUA_2G11010 AFUA_2G11020 AFUA_2G11940 AFUA_2G12400 AFUA_2G15190 AFUA_2G15580 AFUA_3G03600 AFUA_3G04170 AFUA_3G05…
8.7590974588227e-07	10	10	5.69418052256532	Cytochrome complex	http://amigo.geneontology.org/amigo/term/GO:0070069	AFUA_1G02070 AFUA_1G13480 AFUA_2G10580 AFUA_2G13010 AFUA_3G06190 AFUA_4G06790 AFUA_4G11390 AFUA_5G02750 AFUA_5G10560 AFUA_5G10610
5.92244537087674e-06	418	1936	1.22942534009933	Integral component of membrane	http://amigo.geneontology.org/amigo/term/GO:0016021	AFUA_1G01620 AFUA_1G01730 AFUA_1G02070 AFUA_1G02130 AFUA_1G02350 AFUA_1G02530 AFUA_1G02730 AFUA_1G03020 AFUA_1G03150 AFUA_1G03200 AFUA_1G03320 AFUA_1G03720 AFUA_1G03950 AFUA_1G04315 AFUA_1G04540 AFUA_1G04870 AFUA_1G05020 AFUA_1G05390 AFUA_1G05720 AFUA_1G05920 AFUA_1G05960 AFUA_1G06110 AFUA_1G06320 AFUA_1G06440 AFUA_1G06780 AFUA_1G07210 AFUA_1G07250 AFUA_1G07260 AFUA_1G07300 AFUA_1G07450 AFUA_1G09…
8.93356287821649e-06	23	45	2.91035893375561	Aspartate family amino acid metabolic process	http://amigo.geneontology.org/amigo/term/GO:0009066	AFUA_1G02780 AFUA_1G10820 AFUA_2G09650 AFUA_2G11300 AFUA_3G05370 AFUA_3G06530 AFUA_3G08980 AFUA_3G11640 AFUA_3G11710 AFUA_4G06900 AFUA_4G07360 AFUA_4G08140 AFUA_4G10410 AFUA_4G11340 AFUA_4G12840 AFUA_5G04250 AFUA_5G05590 AFUA_5G05820 AFUA_5G07210 AFUA_5G08600 AFUA_5G08890 AFUA_6G07390 AFUA_6G08720
9.02350738794982e-06	20	36	3.1634336236474	Serine family amino acid metabolic process	http://amigo.geneontology.org/amigo/term/GO:0009069	AFUA_1G09470 AFUA_1G10780 AFUA_1G10820 AFUA_2G02100 AFUA_2G07810 AFUA_2G08890 AFUA_2G15590 AFUA_3G06530 AFUA_3G09320 AFUA_3G11640 AFUA_3G14470 AFUA_4G03760 AFUA_5G02180 AFUA_5G04250 AFUA_5G05500 AFUA_5G05590 AFUA_5G07210 AFUA_5G08600 AFUA_6G04970 AFUA_8G01800
1.30066261784506e-05	779	3917	1.13243978225131	Catalytic activity	http://amigo.geneontology.org/amigo/term/GO:0003824	AFUA_1G00990 AFUA_1G01430 AFUA_1G01600 AFUA_1G01630 AFUA_1G01660 AFUA_1G01670 AFUA_1G01730 AFUA_1G02070 AFUA_1G02550 AFUA_1G02780 AFUA_1G02900 AFUA_1G03020 AFUA_1G03035 AFUA_1G03100 AFUA_1G03150 AFUA_1G03180 AFUA_1G03352 AFUA_1G03510 AFUA_1G03600 AFUA_1G03950 AFUA_1G04090 AFUA_1G04120 AFUA_1G04150 AFUA_1G04450 AFUA_1G04540 AFUA_1G04560 AFUA_1G04940 AFUA_1G05060 AFUA_1G05070 AFUA_1G05520 AFUA_1G05…
1.56065080938683e-05	19	34	3.18204205672768	Oxidoreductase complex	http://amigo.geneontology.org/amigo/term/GO:1990204	AFUA_1G02070 AFUA_1G06960 AFUA_1G12290 AFUA_1G13480 AFUA_1G15590 AFUA_2G02100 AFUA_2G10580 AFUA_3G04170 AFUA_3G05370 AFUA_3G07810 AFUA_3G08270 AFUA_4G03760 AFUA_4G06790 AFUA_4G11390 AFUA_5G03790 AFUA_5G03800 AFUA_5G10610 AFUA_6G06840 AFUA_7G05720
2.2154863369905e-05	39	103	2.15604893572862	Primary active transmembrane transporter activity	http://amigo.geneontology.org/amigo/term/GO:0015399	AFUA_1G02070 AFUA_1G06610 AFUA_1G10390 AFUA_1G10880 AFUA_1G12690 AFUA_1G13480 AFUA_1G14330 AFUA_2G03010 AFUA_2G05500 AFUA_2G09130 AFUA_2G10600 AFUA_2G13010 AFUA_2G13710 AFUA_2G14905 AFUA_3G03430 AFUA_3G03670 AFUA_3G06190 AFUA_3G07640 AFUA_3G14440 AFUA_4G07150 AFUA_4G09440 AFUA_4G09870 AFUA_4G11050 AFUA_4G11390 AFUA_4G12620 AFUA_5G00340 AFUA_5G00730 AFUA_5G02750 AFUA_5G04210 AFUA_5G04370 AFUA_5G08…
2.25156123200561e-05	12	16	4.27063539192399	Energy coupled proton transport, down electrochemical gradient	http://amigo.geneontology.org/amigo/term/GO:0015985	AFUA_1G02070 AFUA_1G03100 AFUA_1G03510 AFUA_1G16280 AFUA_2G03010 AFUA_2G12400 AFUA_3G10630 AFUA_4G09360 AFUA_5G10550 AFUA_6G03810 AFUA_8G05320 AFUA_8G05440
2.25156123200561e-05	12	16	4.27063539192399	ATP synthesis coupled proton transport	http://amigo.geneontology.org/amigo/term/GO:0015986	AFUA_1G02070 AFUA_1G03100 AFUA_1G03510 AFUA_1G16280 AFUA_2G03010 AFUA_2G12400 AFUA_3G10630 AFUA_4G09360 AFUA_5G10550 AFUA_6G03810 AFUA_8G05320 AFUA_8G05440
2.53592033698124e-05	14	21	3.79612034837688	Serine family amino acid biosynthetic process	http://amigo.geneontology.org/amigo/term/GO:0009070	AFUA_1G09470 AFUA_1G10820 AFUA_2G02100 AFUA_2G07810 AFUA_2G08890 AFUA_2G15590 AFUA_3G06530 AFUA_3G09320 AFUA_3G11640 AFUA_3G14470 AFUA_5G02180 AFUA_5G05500 AFUA_5G05590 AFUA_6G04970
2.60771300802692e-05	8	8	5.69418052256532	Cytochrome-c oxidase activity	http://amigo.geneontology.org/amigo/term/GO:0004129	AFUA_2G03010 AFUA_2G13010 AFUA_3G06190 AFUA_3G14440 AFUA_4G07150 AFUA_4G09870 AFUA_5G02750 AFUA_5G10560
2.60771300802692e-05	8	8	5.69418052256532	Oxidoreductase activity, acting on a heme group of donors	http://amigo.geneontology.org/amigo/term/GO:0016675	AFUA_2G03010 AFUA_2G13010 AFUA_3G06190 AFUA_3G14440 AFUA_4G07150 AFUA_4G09870 AFUA_5G02750 AFUA_5G10560
2.61993751825239e-05	77	260	1.68635346245204	Inorganic molecular entity transmembrane transporter activity	http://amigo.geneontology.org/amigo/term/GO:0015318	AFUA_1G02070 AFUA_1G02130 AFUA_1G02730 AFUA_1G03100 AFUA_1G03510 AFUA_1G05020 AFUA_1G10880 AFUA_1G10930 AFUA_1G12850 AFUA_1G13480 AFUA_1G15140 AFUA_1G16230 AFUA_1G16280 AFUA_1G17470 AFUA_2G01460 AFUA_2G01740 AFUA_2G03010 AFUA_2G03730 AFUA_2G03860 AFUA_2G05880 AFUA_2G07880 AFUA_2G09570 AFUA_2G11520 AFUA_2G12400 AFUA_2G13010 AFUA_2G14570 AFUA_2G14590 AFUA_2G17170 AFUA_3G03010 AFUA_3G06190 AFUA_3G07…
3.35675298242698e-05	15	24	3.55886282660333	Steroid biosynthesis	http://www.genome.jp/kegg-bin/show_pathway?afm00100	AFUA_1G03950 AFUA_1G05720 AFUA_2G15030 AFUA_2G17400 AFUA_3G00810 AFUA_4G03630 AFUA_4G04820 AFUA_4G06890 AFUA_4G09190 AFUA_4G11500 AFUA_5G04080 AFUA_5G07780 AFUA_6G05140 AFUA_7G03740 AFUA_8G01070
3.47482125965619e-05	111	415	1.5230217783247	Lipid metabolic process	http://amigo.geneontology.org/amigo/term/GO:0006629	AFUA_1G01430 AFUA_1G03020 AFUA_1G03150 AFUA_1G03950 AFUA_1G04540 AFUA_1G05720 AFUA_1G06450 AFUA_1G06620 AFUA_1G09050 AFUA_1G10380 AFUA_1G11390 AFUA_1G11880 AFUA_1G11890 AFUA_1G12530 AFUA_1G14610 AFUA_1G15820 AFUA_1G16710 AFUA_1G16850 AFUA_1G17190 AFUA_1G17340 AFUA_2G00320 AFUA_2G01010 AFUA_2G01070 AFUA_2G01260 AFUA_2G02580 AFUA_2G07680 AFUA_2G07940 AFUA_2G08080 AFUA_2G08380 AFUA_2G08670 AFUA_2G11…
4.49565373046265e-05	20	39	2.92009257567452	Hexose metabolic process	http://amigo.geneontology.org/amigo/term/GO:0019318	AFUA_1G10350 AFUA_2G05090 AFUA_2G09790 AFUA_2G11020 AFUA_2G11560 AFUA_2G13850 AFUA_3G07910 AFUA_3G08200 AFUA_3G09290 AFUA_3G11690 AFUA_3G11830 AFUA_4G00960 AFUA_4G07710 AFUA_4G14090 AFUA_5G01970 AFUA_5G10780 AFUA_5G13450 AFUA_5G14790 AFUA_7G05800 AFUA_8G02560
4.61751762904468e-05	19	36	3.00526194246503	Aspartate family amino acid biosynthetic process	http://amigo.geneontology.org/amigo/term/GO:0009067	AFUA_1G10820 AFUA_2G09650 AFUA_2G11300 AFUA_3G06530 AFUA_3G08980 AFUA_3G11640 AFUA_3G11710 AFUA_4G06900 AFUA_4G07360 AFUA_4G11340 AFUA_4G12840 AFUA_5G04250 AFUA_5G05590 AFUA_5G05820 AFUA_5G07210 AFUA_5G08600 AFUA_5G08890 AFUA_6G07390 AFUA_6G08720
5.44048534764175e-05	14	22	3.62356942345066	Purine nucleoside triphosphate biosynthetic process	http://amigo.geneontology.org/amigo/term/GO:0009145	AFUA_1G02070 AFUA_1G03100 AFUA_1G03510 AFUA_1G16280 AFUA_2G03010 AFUA_2G12400 AFUA_3G07640 AFUA_3G10630 AFUA_4G09360 AFUA_5G03490 AFUA_5G10550 AFUA_6G03810 AFUA_8G05320 AFUA_8G05440
5.44048534764175e-05	14	22	3.62356942345066	Purine ribonucleoside triphosphate biosynthetic process	http://amigo.geneontology.org/amigo/term/GO:0009206	AFUA_1G02070 AFUA_1G03100 AFUA_1G03510 AFUA_1G16280 AFUA_2G03010 AFUA_2G12400 AFUA_3G07640 AFUA_3G10630 AFUA_4G09360 AFUA_5G03490 AFUA_5G10550 AFUA_6G03810 AFUA_8G05320 AFUA_8G05440
5.88731961117844e-05	12	17	4.01942154534023	Acetyl-CoA metabolic process	http://amigo.geneontology.org/amigo/term/GO:0006084	AFUA_1G06960 AFUA_3G04170 AFUA_3G05370 AFUA_3G08270 AFUA_3G10660 AFUA_4G07130 AFUA_4G11080 AFUA_6G10650 AFUA_6G10660 AFUA_7G05720 AFUA_8G05580 AFUA_8G07210
6.0409037668699e-05	39	107	2.07544897551446	Metal ion homeostasis	http://amigo.geneontology.org/amigo/term/GO:0055065	AFUA_1G10880 AFUA_1G14340 AFUA_1G17190 AFUA_1G17270 AFUA_2G01190 AFUA_2G01260 AFUA_2G01460 AFUA_2G03730 AFUA_2G07680 AFUA_2G09570 AFUA_2G13060 AFUA_2G14570 AFUA_2G14960 AFUA_2G17170 AFUA_3G02270 AFUA_3G03410 AFUA_3G03420 AFUA_3G03440 AFUA_3G03640 AFUA_3G03660 AFUA_3G05790 AFUA_3G07360 AFUA_3G08230 AFUA_4G03320 AFUA_4G09560 AFUA_4G13540 AFUA_5G00730 AFUA_5G02290 AFUA_5G03290 AFUA_5G03790 AFUA_5G03…
6.8066773242181e-05	172	713	1.37363120600454	Organelle membrane	http://amigo.geneontology.org/amigo/term/GO:0031090	AFUA_1G01530 AFUA_1G02070 AFUA_1G02730 AFUA_1G03020 AFUA_1G03100 AFUA_1G03150 AFUA_1G03510 AFUA_1G03720 AFUA_1G04540 AFUA_1G04580 AFUA_1G04940 AFUA_1G05390 AFUA_1G05720 AFUA_1G05960 AFUA_1G06440 AFUA_1G07250 AFUA_1G09050 AFUA_1G09420 AFUA_1G09660 AFUA_1G10370 AFUA_1G10490 AFUA_1G11890 AFUA_1G12250 AFUA_1G12290 AFUA_1G12830 AFUA_1G13180 AFUA_1G13195 AFUA_1G13470 AFUA_1G13480 AFUA_1G15140 AFUA_1G15…
7.88263531465234e-05	87	312	1.58780033802302	Ion transmembrane transporter activity	http://amigo.geneontology.org/amigo/term/GO:0015075	AFUA_1G02070 AFUA_1G02130 AFUA_1G02730 AFUA_1G03100 AFUA_1G03510 AFUA_1G04870 AFUA_1G05020 AFUA_1G05390 AFUA_1G09660 AFUA_1G10880 AFUA_1G10930 AFUA_1G12850 AFUA_1G13480 AFUA_1G16230 AFUA_1G16280 AFUA_1G17470 AFUA_2G01460 AFUA_2G01740 AFUA_2G03010 AFUA_2G03730 AFUA_2G03860 AFUA_2G05880 AFUA_2G07880 AFUA_2G09570 AFUA_2G11520 AFUA_2G12400 AFUA_2G13010 AFUA_2G14570 AFUA_2G14590 AFUA_2G17170 AFUA_2G17…
8.03047735459349e-05	23	50	2.61932304038005	Glycolysis / Gluconeogenesis	http://www.genome.jp/kegg-bin/show_pathway?afm00010	AFUA_1G10350 AFUA_2G00720 AFUA_2G02100 AFUA_2G02120 AFUA_2G05910 AFUA_2G09790 AFUA_2G11020 AFUA_3G04170 AFUA_3G09290 AFUA_3G11070 AFUA_3G11690 AFUA_3G11830 AFUA_4G00960 AFUA_4G11080 AFUA_5G01970 AFUA_5G06240 AFUA_5G10290 AFUA_5G13450 AFUA_5G14790 AFUA_5G14800 AFUA_5G14810 AFUA_6G06770 AFUA_7G05720
8.67849561000447e-05	13	20	3.70121733966746	ATP biosynthetic process	http://amigo.geneontology.org/amigo/term/GO:0006754	AFUA_1G02070 AFUA_1G03100 AFUA_1G03510 AFUA_1G16280 AFUA_2G03010 AFUA_2G12400 AFUA_3G07640 AFUA_3G10630 AFUA_4G09360 AFUA_5G10550 AFUA_6G03810 AFUA_8G05320 AFUA_8G05440
0.000106704396800014	14	23	3.46602292677889	Nucleoside bisphosphate biosynthetic process	http://amigo.geneontology.org/amigo/term/GO:0033866	AFUA_1G06960 AFUA_2G08670 AFUA_3G04170 AFUA_3G06040 AFUA_3G07230 AFUA_3G08270 AFUA_4G03090 AFUA_4G11080 AFUA_5G07730 AFUA_6G09100 AFUA_6G10650 AFUA_6G10660 AFUA_7G00720 AFUA_7G05720
0.000106704396800014	14	23	3.46602292677889	Ribonucleoside bisphosphate biosynthetic process	http://amigo.geneontology.org/amigo/term/GO:0034030	AFUA_1G06960 AFUA_2G08670 AFUA_3G04170 AFUA_3G06040 AFUA_3G07230 AFUA_3G08270 AFUA_4G03090 AFUA_4G11080 AFUA_5G07730 AFUA_6G09100 AFUA_6G10650 AFUA_6G10660 AFUA_7G00720 AFUA_7G05720
0.000106704396800014	14	23	3.46602292677889	Purine nucleoside bisphosphate biosynthetic process	http://amigo.geneontology.org/amigo/term/GO:0034033	AFUA_1G06960 AFUA_2G08670 AFUA_3G04170 AFUA_3G06040 AFUA_3G07230 AFUA_3G08270 AFUA_4G03090 AFUA_4G11080 AFUA_5G07730 AFUA_6G09100 AFUA_6G10650 AFUA_6G10660 AFUA_7G00720 AFUA_7G05720
0.000106704396800014	14	23	3.46602292677889	Nucleoside diphosphate phosphorylation	http://amigo.geneontology.org/amigo/term/GO:0006165	AFUA_1G10350 AFUA_2G05910 AFUA_2G09790 AFUA_2G11020 AFUA_3G09290 AFUA_3G11690 AFUA_4G00960 AFUA_5G01970 AFUA_5G03460 AFUA_5G03490 AFUA_5G10290 AFUA_5G13450 AFUA_6G06770 AFUA_8G02560
0.000106704396800014	14	23	3.46602292677889	NADH dehydrogenase activity	http://amigo.geneontology.org/amigo/term/GO:0003954	AFUA_1G06610 AFUA_1G11960 AFUA_2G05450 AFUA_2G05500 AFUA_2G09130 AFUA_2G10600 AFUA_2G13710 AFUA_2G14905 AFUA_4G09810 AFUA_4G11050 AFUA_5G04370 AFUA_6G08810 AFUA_6G12790 AFUA_7G02360
0.000106704396800014	14	23	3.46602292677889	Purine ribonucleoside triphosphate metabolic process	http://amigo.geneontology.org/amigo/term/GO:0009205	AFUA_1G02070 AFUA_1G03100 AFUA_1G03510 AFUA_1G16280 AFUA_2G03010 AFUA_2G12400 AFUA_3G07640 AFUA_3G10630 AFUA_4G09360 AFUA_5G03490 AFUA_5G10550 AFUA_6G03810 AFUA_8G05320 AFUA_8G05440
0.000116047932336301	10	13	4.38013886351179	Mitochondrial proton-transporting ATP synthase complex	http://amigo.geneontology.org/amigo/term/GO:0005753	AFUA_1G03100 AFUA_1G03510 AFUA_1G16280 AFUA_2G12400 AFUA_3G10630 AFUA_4G09360 AFUA_5G10550 AFUA_6G03810 AFUA_8G05320 AFUA_8G05440
0.000116047932336301	10	13	4.38013886351179	Proton-transporting ATP synthase complex	http://amigo.geneontology.org/amigo/term/GO:0045259	AFUA_1G03100 AFUA_1G03510 AFUA_1G16280 AFUA_2G12400 AFUA_3G10630 AFUA_4G09360 AFUA_5G10550 AFUA_6G03810 AFUA_8G05320 AFUA_8G05440
0.000119999400055322	15	26	3.28510414763384	Ribonucleoside triphosphate biosynthetic process	http://amigo.geneontology.org/amigo/term/GO:0009201	AFUA_1G02070 AFUA_1G03100 AFUA_1G03510 AFUA_1G16280 AFUA_2G03010 AFUA_2G10070 AFUA_2G12400 AFUA_3G07640 AFUA_3G10630 AFUA_4G09360 AFUA_5G03490 AFUA_5G10550 AFUA_6G03810 AFUA_8G05320 AFUA_8G05440
0.000122891898636854	41	118	1.97848645275575	Cation homeostasis	http://amigo.geneontology.org/amigo/term/GO:0055080	AFUA_1G10880 AFUA_1G14340 AFUA_1G17190 AFUA_1G17270 AFUA_2G01190 AFUA_2G01260 AFUA_2G01460 AFUA_2G03730 AFUA_2G07680 AFUA_2G09570 AFUA_2G13060 AFUA_2G14570 AFUA_2G14960 AFUA_2G17170 AFUA_3G02270 AFUA_3G03410 AFUA_3G03420 AFUA_3G03440 AFUA_3G03640 AFUA_3G03660 AFUA_3G05790 AFUA_3G07360 AFUA_3G07640 AFUA_3G08230 AFUA_4G03320 AFUA_4G09560 AFUA_4G13540 AFUA_5G00730 AFUA_5G02290 AFUA_5G03290 AFUA_5G03…
0.000122999045246121	7	7	5.69418052256532	Mitochondrial electron transport, ubiquinol to cytochrome c	http://amigo.geneontology.org/amigo/term/GO:0006122	AFUA_1G02070 AFUA_1G13480 AFUA_2G10580 AFUA_2G13110 AFUA_4G06790 AFUA_4G11390 AFUA_5G10610
0.000122999045246121	7	7	5.69418052256532	Mitochondrial electron transport, cytochrome c to oxygen	http://amigo.geneontology.org/amigo/term/GO:0006123	AFUA_2G03010 AFUA_2G13110 AFUA_3G06190 AFUA_3G14440 AFUA_4G07150 AFUA_5G02750 AFUA_5G10560
0.000122999045246121	7	7	5.69418052256532	Staurosporine biosynthesis	http://www.genome.jp/kegg-bin/show_pathway?afm00404	AFUA_6G09670 AFUA_8G00170 AFUA_8G00190 AFUA_8G00200 AFUA_8G00220 AFUA_8G00230 AFUA_8G00240
0.000123478203930211	16	29	3.14161684003604	Nucleoside triphosphate biosynthetic process	http://amigo.geneontology.org/amigo/term/GO:0009142	AFUA_1G02070 AFUA_1G03100 AFUA_1G03510 AFUA_1G16280 AFUA_2G03010 AFUA_2G10070 AFUA_2G12400 AFUA_3G07640 AFUA_3G10630 AFUA_4G09360 AFUA_5G03460 AFUA_5G03490 AFUA_5G10550 AFUA_6G03810 AFUA_8G05320 AFUA_8G05440
0.000140668842719371	21	45	2.65728424386382	Nucleoside bisphosphate metabolic process	http://amigo.geneontology.org/amigo/term/GO:0033865	AFUA_1G06960 AFUA_1G07260 AFUA_2G08670 AFUA_3G04170 AFUA_3G05370 AFUA_3G06040 AFUA_3G07230 AFUA_3G08270 AFUA_3G10660 AFUA_4G03090 AFUA_4G07060 AFUA_4G07130 AFUA_4G11080 AFUA_5G07730 AFUA_6G09100 AFUA_6G10650 AFUA_6G10660 AFUA_7G00720 AFUA_7G05720 AFUA_8G05580 AFUA_8G07210
0.000140668842719371	21	45	2.65728424386382	Ribonucleoside bisphosphate metabolic process	http://amigo.geneontology.org/amigo/term/GO:0033875	AFUA_1G06960 AFUA_1G07260 AFUA_2G08670 AFUA_3G04170 AFUA_3G05370 AFUA_3G06040 AFUA_3G07230 AFUA_3G08270 AFUA_3G10660 AFUA_4G03090 AFUA_4G07060 AFUA_4G07130 AFUA_4G11080 AFUA_5G07730 AFUA_6G09100 AFUA_6G10650 AFUA_6G10660 AFUA_7G00720 AFUA_7G05720 AFUA_8G05580 AFUA_8G07210
0.000140668842719371	21	45	2.65728424386382	Purine nucleoside bisphosphate metabolic process	http://amigo.geneontology.org/amigo/term/GO:0034032	AFUA_1G06960 AFUA_1G07260 AFUA_2G08670 AFUA_3G04170 AFUA_3G05370 AFUA_3G06040 AFUA_3G07230 AFUA_3G08270 AFUA_3G10660 AFUA_4G03090 AFUA_4G07060 AFUA_4G07130 AFUA_4G11080 AFUA_5G07730 AFUA_6G09100 AFUA_6G10650 AFUA_6G10660 AFUA_7G00720 AFUA_7G05720 AFUA_8G05580 AFUA_8G07210
0.000140668842719371	9	11	4.65887497300799	Thioester biosynthetic process	http://amigo.geneontology.org/amigo/term/GO:0035384	AFUA_1G06960 AFUA_2G08670 AFUA_3G04170 AFUA_3G06040 AFUA_3G08270 AFUA_4G11080 AFUA_6G10650 AFUA_6G10660 AFUA_7G05720
0.000140668842719371	9	11	4.65887497300799	Acyl-CoA biosynthetic process	http://amigo.geneontology.org/amigo/term/GO:0071616	AFUA_1G06960 AFUA_2G08670 AFUA_3G04170 AFUA_3G06040 AFUA_3G08270 AFUA_4G11080 AFUA_6G10650 AFUA_6G10660 AFUA_7G05720
0.000140668842719371	70	241	1.65391135510196	Active transmembrane transporter activity	http://amigo.geneontology.org/amigo/term/GO:0022804	AFUA_1G02070 AFUA_1G02730 AFUA_1G05020 AFUA_1G05390 AFUA_1G06610 AFUA_1G10390 AFUA_1G10880 AFUA_1G12690 AFUA_1G13480 AFUA_1G14330 AFUA_1G15140 AFUA_1G16230 AFUA_2G03010 AFUA_2G05500 AFUA_2G09130 AFUA_2G10600 AFUA_2G11520 AFUA_2G13010 AFUA_2G13710 AFUA_2G14590 AFUA_2G14905 AFUA_2G17170 AFUA_3G03010 AFUA_3G03430 AFUA_3G03670 AFUA_3G06190 AFUA_3G07640 AFUA_3G11790 AFUA_3G14440 AFUA_4G00800 AFUA_4G02…
0.000146354806410445	52	164	1.80547187300852	Oxidoreductase activity, acting on paired donors, with incorporation or reduction of molecular oxygen	http://amigo.geneontology.org/amigo/term/GO:0016705	AFUA_1G03950 AFUA_1G07570 AFUA_1G11390 AFUA_1G13220 AFUA_1G16850 AFUA_1G17170 AFUA_2G00320 AFUA_2G01890 AFUA_2G07680 AFUA_2G07940 AFUA_2G14430 AFUA_3G01070 AFUA_3G02010 AFUA_3G12960 AFUA_4G00340 AFUA_4G03410 AFUA_4G04820 AFUA_4G06210 AFUA_4G06890 AFUA_4G06940 AFUA_4G12930 AFUA_4G14780 AFUA_4G14830 AFUA_5G03380 AFUA_5G03430 AFUA_5G07780 AFUA_5G10670 AFUA_5G14860 AFUA_5G15050 AFUA_6G01810 AFUA_6G01…
0.000149815565725434	283	1286	1.25307394081336	Cellular nitrogen compound biosynthetic process	http://amigo.geneontology.org/amigo/term/GO:0044271	AFUA_1G01650 AFUA_1G02070 AFUA_1G02900 AFUA_1G03100 AFUA_1G03390 AFUA_1G03510 AFUA_1G03800 AFUA_1G04040 AFUA_1G04190 AFUA_1G04320 AFUA_1G04530 AFUA_1G05060 AFUA_1G05080 AFUA_1G05200 AFUA_1G05340 AFUA_1G05370 AFUA_1G05500 AFUA_1G05620 AFUA_1G05630 AFUA_1G05990 AFUA_1G06340 AFUA_1G06390 AFUA_1G06570 AFUA_1G06770 AFUA_1G06810 AFUA_1G06830 AFUA_1G06960 AFUA_1G06980 AFUA_1G07480 AFUA_1G09100 AFUA_1G09…
0.000153325213763456	8	9	5.06149379783584	Oxidoreductase activity, acting on diphenols and related substances as donors	http://amigo.geneontology.org/amigo/term/GO:0016679	AFUA_1G02070 AFUA_1G13480 AFUA_1G15670 AFUA_2G05060 AFUA_4G11390 AFUA_5G03790 AFUA_5G04210 AFUA_5G10610
0.000154335316370952	23	52	2.51857984651928	Dicarboxylic acid metabolic process	http://amigo.geneontology.org/amigo/term/GO:0043648	AFUA_1G06940 AFUA_1G07380 AFUA_1G11590 AFUA_1G13740 AFUA_2G02100 AFUA_2G07810 AFUA_2G08280 AFUA_2G08890 AFUA_2G09650 AFUA_3G00790 AFUA_3G05730 AFUA_3G09320 AFUA_4G06620 AFUA_4G10410 AFUA_5G05590 AFUA_6G02470 AFUA_6G06840 AFUA_6G07340 AFUA_6G13490 AFUA_7G02420 AFUA_7G05740 AFUA_8G04650 AFUA_8G06020
0.000177892223029582	40	116	1.96351052502252	Inorganic ion homeostasis	http://amigo.geneontology.org/amigo/term/GO:0098771	AFUA_1G10880 AFUA_1G14340 AFUA_1G17190 AFUA_1G17270 AFUA_2G01190 AFUA_2G01260 AFUA_2G01460 AFUA_2G03730 AFUA_2G07680 AFUA_2G09570 AFUA_2G13060 AFUA_2G14570 AFUA_2G14960 AFUA_2G17170 AFUA_3G02270 AFUA_3G03410 AFUA_3G03420 AFUA_3G03440 AFUA_3G03640 AFUA_3G03660 AFUA_3G05790 AFUA_3G07360 AFUA_3G07640 AFUA_3G08230 AFUA_4G03320 AFUA_4G09560 AFUA_4G13540 AFUA_5G00730 AFUA_5G02290 AFUA_5G03290 AFUA_5G03…
0.000177892223029582	22	49	2.55657084686606	Organellar ribosome	http://amigo.geneontology.org/amigo/term/GO:0000313	AFUA_1G06570 AFUA_1G06980 AFUA_1G09410 AFUA_2G02290 AFUA_2G09760 AFUA_2G10290 AFUA_2G10510 AFUA_2G16970 AFUA_3G07920 AFUA_3G08080 AFUA_3G11370 AFUA_4G09000 AFUA_4G11990 AFUA_4G12170 AFUA_4G12810 AFUA_4G13410 AFUA_5G08380 AFUA_5G09490 AFUA_5G11540 AFUA_5G13330 AFUA_6G09060 AFUA_7G04420
0.000177892223029582	22	49	2.55657084686606	Mitochondrial ribosome	http://amigo.geneontology.org/amigo/term/GO:0005761	AFUA_1G06570 AFUA_1G06980 AFUA_1G09410 AFUA_2G02290 AFUA_2G09760 AFUA_2G10290 AFUA_2G10510 AFUA_2G16970 AFUA_3G07920 AFUA_3G08080 AFUA_3G11370 AFUA_4G09000 AFUA_4G11990 AFUA_4G12170 AFUA_4G12810 AFUA_4G13410 AFUA_5G08380 AFUA_5G09490 AFUA_5G11540 AFUA_5G13330 AFUA_6G09060 AFUA_7G04420
0.00018479115581938	14	24	3.32160530482977	Nucleotide phosphorylation	http://amigo.geneontology.org/amigo/term/GO:0046939	AFUA_1G10350 AFUA_2G05910 AFUA_2G09790 AFUA_2G11020 AFUA_3G09290 AFUA_3G11690 AFUA_4G00960 AFUA_5G01970 AFUA_5G03460 AFUA_5G03490 AFUA_5G10290 AFUA_5G13450 AFUA_6G06770 AFUA_8G02560
0.00018479115581938	14	24	3.32160530482977	Purine nucleoside triphosphate metabolic process	http://amigo.geneontology.org/amigo/term/GO:0009144	AFUA_1G02070 AFUA_1G03100 AFUA_1G03510 AFUA_1G16280 AFUA_2G03010 AFUA_2G12400 AFUA_3G07640 AFUA_3G10630 AFUA_4G09360 AFUA_5G03490 AFUA_5G10550 AFUA_6G03810 AFUA_8G05320 AFUA_8G05440
0.000195265505147265	15	27	3.1634336236474	Citrate cycle (TCA cycle)	http://www.genome.jp/kegg-bin/show_pathway?afm00020	AFUA_1G12800 AFUA_1G15590 AFUA_2G02100 AFUA_3G04170 AFUA_3G05370 AFUA_3G07810 AFUA_4G07710 AFUA_5G04230 AFUA_5G06130 AFUA_5G10370 AFUA_6G02470 AFUA_6G06370 AFUA_6G10650 AFUA_6G10660 AFUA_7G05720
0.000195265505147265	15	27	3.1634336236474	Nucleoside diphosphate metabolic process	http://amigo.geneontology.org/amigo/term/GO:0009132	AFUA_1G10350 AFUA_2G05910 AFUA_2G09790 AFUA_2G11020 AFUA_3G09290 AFUA_3G11690 AFUA_4G00960 AFUA_5G01970 AFUA_5G03460 AFUA_5G03490 AFUA_5G10290 AFUA_5G13450 AFUA_6G06770 AFUA_7G03990 AFUA_8G02560
0.000195265505147265	15	27	3.1634336236474	Ribonucleoside triphosphate metabolic process	http://amigo.geneontology.org/amigo/term/GO:0009199	AFUA_1G02070 AFUA_1G03100 AFUA_1G03510 AFUA_1G16280 AFUA_2G03010 AFUA_2G10070 AFUA_2G12400 AFUA_3G07640 AFUA_3G10630 AFUA_4G09360 AFUA_5G03490 AFUA_5G10550 AFUA_6G03810 AFUA_8G05320 AFUA_8G05440
0.000276145645504915	92	346	1.51405956091332	Ion transport	http://amigo.geneontology.org/amigo/term/GO:0006811	AFUA_1G02070 AFUA_1G02130 AFUA_1G02730 AFUA_1G03100 AFUA_1G03510 AFUA_1G04870 AFUA_1G05020 AFUA_1G05390 AFUA_1G09660 AFUA_1G10880 AFUA_1G10930 AFUA_1G12850 AFUA_1G14340 AFUA_1G15140 AFUA_1G16230 AFUA_1G16280 AFUA_1G17270 AFUA_1G17470 AFUA_2G01460 AFUA_2G01740 AFUA_2G03010 AFUA_2G03730 AFUA_2G03860 AFUA_2G05880 AFUA_2G07680 AFUA_2G07880 AFUA_2G09450 AFUA_2G09570 AFUA_2G11520 AFUA_2G12400 AFUA_2G14…
0.000335248813111519	41	123	1.89806017418844	Ion homeostasis	http://amigo.geneontology.org/amigo/term/GO:0050801	AFUA_1G10880 AFUA_1G14340 AFUA_1G17190 AFUA_1G17270 AFUA_2G01190 AFUA_2G01260 AFUA_2G01460 AFUA_2G03730 AFUA_2G07680 AFUA_2G09570 AFUA_2G13060 AFUA_2G14570 AFUA_2G14960 AFUA_2G17170 AFUA_3G02270 AFUA_3G03410 AFUA_3G03420 AFUA_3G03440 AFUA_3G03640 AFUA_3G03660 AFUA_3G05790 AFUA_3G07360 AFUA_3G07640 AFUA_3G08230 AFUA_4G03320 AFUA_4G09560 AFUA_4G13540 AFUA_5G00730 AFUA_5G02290 AFUA_5G03290 AFUA_5G03…
0.000336453934373275	16	31	2.93893188261436	Alanine, aspartate and glutamate metabolism	http://www.genome.jp/kegg-bin/show_pathway?afm00250	AFUA_1G07380 AFUA_1G09470 AFUA_1G15450 AFUA_2G04310 AFUA_2G09650 AFUA_2G10070 AFUA_2G11940 AFUA_3G07790 AFUA_4G06620 AFUA_4G06900 AFUA_4G10410 AFUA_4G13120 AFUA_5G06680 AFUA_5G06780 AFUA_6G07770 AFUA_6G13490
0.000342280386885731	15	28	3.05045385137428	Thioester metabolic process	http://amigo.geneontology.org/amigo/term/GO:0035383	AFUA_1G06960 AFUA_2G08670 AFUA_3G04170 AFUA_3G05370 AFUA_3G06040 AFUA_3G08270 AFUA_3G10660 AFUA_4G07060 AFUA_4G07130 AFUA_4G11080 AFUA_6G10650 AFUA_6G10660 AFUA_7G05720 AFUA_8G05580 AFUA_8G07210
0.000342280386885731	15	28	3.05045385137428	Acyl-CoA metabolic process	http://amigo.geneontology.org/amigo/term/GO:0006637	AFUA_1G06960 AFUA_2G08670 AFUA_3G04170 AFUA_3G05370 AFUA_3G06040 AFUA_3G08270 AFUA_3G10660 AFUA_4G07060 AFUA_4G07130 AFUA_4G11080 AFUA_6G10650 AFUA_6G10660 AFUA_7G05720 AFUA_8G05580 AFUA_8G07210
0.000357087461381801	51	165	1.76001943424746	Secondary metabolic process	http://amigo.geneontology.org/amigo/term/GO:0019748	AFUA_1G15440 AFUA_1G17190 AFUA_2G07680 AFUA_3G02530 AFUA_3G02570 AFUA_3G03400 AFUA_3G03410 AFUA_3G03420 AFUA_3G12890 AFUA_3G12900 AFUA_3G12910 AFUA_3G12920 AFUA_3G12930 AFUA_3G12950 AFUA_4G14380 AFUA_4G14460 AFUA_4G14770 AFUA_4G14780 AFUA_4G14800 AFUA_4G14820 AFUA_4G14830 AFUA_4G14840 AFUA_4G14850 AFUA_5G00352 AFUA_5G01200 AFUA_5G03920 AFUA_5G10120 AFUA_6G02910 AFUA_6G09630 AFUA_6G09660 AFUA_6G09…
0.000370912870270247	65	226	1.63770678746348	Inorganic cation transmembrane transporter activity	http://amigo.geneontology.org/amigo/term/GO:0022890	AFUA_1G02070 AFUA_1G02130 AFUA_1G03100 AFUA_1G03510 AFUA_1G10880 AFUA_1G10930 AFUA_1G13480 AFUA_1G16230 AFUA_1G16280 AFUA_2G01460 AFUA_2G03010 AFUA_2G03730 AFUA_2G03860 AFUA_2G05880 AFUA_2G07880 AFUA_2G09570 AFUA_2G11520 AFUA_2G12400 AFUA_2G13010 AFUA_2G14570 AFUA_2G14590 AFUA_2G17170 AFUA_3G03010 AFUA_3G06190 AFUA_3G07640 AFUA_3G11790 AFUA_3G14440 AFUA_4G00800 AFUA_4G02650 AFUA_4G03320 AFUA_4G07…
0.000424709485025152	11	17	3.68446974989521	Cellular response to iron ion starvation	http://amigo.geneontology.org/amigo/term/GO:0010106	AFUA_1G17190 AFUA_1G17270 AFUA_2G07680 AFUA_3G02270 AFUA_3G03410 AFUA_3G03420 AFUA_3G03440 AFUA_5G03790 AFUA_5G03800 AFUA_5G03920 AFUA_5G08890
0.000496452026184744	17	35	2.76574482524601	Mitochondrial translation	http://amigo.geneontology.org/amigo/term/GO:0032543	AFUA_1G06810 AFUA_1G12170 AFUA_1G16210 AFUA_2G09760 AFUA_2G10290 AFUA_3G09030 AFUA_3G10330 AFUA_3G12640 AFUA_4G08110 AFUA_4G12170 AFUA_4G12810 AFUA_4G12920 AFUA_4G13410 AFUA_5G07140 AFUA_5G08380 AFUA_7G01420 AFUA_7G02470
0.000503478672391909	20	45	2.53074689891792	Cysteine and methionine metabolism	http://www.genome.jp/kegg-bin/show_pathway?afm00270	AFUA_1G10130 AFUA_1G10630 AFUA_2G09650 AFUA_3G11640 AFUA_4G06160 AFUA_4G07360 AFUA_4G10410 AFUA_4G12840 AFUA_5G01500 AFUA_5G02180 AFUA_5G04250 AFUA_5G05500 AFUA_5G05590 AFUA_5G06610 AFUA_5G07210 AFUA_5G14800 AFUA_6G04970 AFUA_6G08720 AFUA_7G05740 AFUA_8G01800
0.000568815229932942	75	274	1.55862605544671	Ion transmembrane transport	http://amigo.geneontology.org/amigo/term/GO:0034220	AFUA_1G02070 AFUA_1G02130 AFUA_1G02730 AFUA_1G03100 AFUA_1G03510 AFUA_1G04870 AFUA_1G05020 AFUA_1G05390 AFUA_1G09660 AFUA_1G10880 AFUA_1G10930 AFUA_1G15140 AFUA_1G16230 AFUA_1G16280 AFUA_2G01460 AFUA_2G03010 AFUA_2G03730 AFUA_2G03860 AFUA_2G05880 AFUA_2G07880 AFUA_2G09570 AFUA_2G11520 AFUA_2G12400 AFUA_2G14570 AFUA_2G14590 AFUA_2G17170 AFUA_2G17660 AFUA_3G03010 AFUA_3G06190 AFUA_3G07640 AFUA_3G10…
0.000575077203822064	6	6	5.69418052256532	Mitochondrial respiratory chain complex III	http://amigo.geneontology.org/amigo/term/GO:0005750	AFUA_1G02070 AFUA_1G13480 AFUA_2G10580 AFUA_4G06790 AFUA_4G11390 AFUA_5G10610
0.000575077203822064	6	6	5.69418052256532	Respiratory chain complex III	http://amigo.geneontology.org/amigo/term/GO:0045275	AFUA_1G02070 AFUA_1G13480 AFUA_2G10580 AFUA_4G06790 AFUA_4G11390 AFUA_5G10610
0.000575077203822064	6	6	5.69418052256532	Oxidoreductase activity, acting on paired donors, with oxidation of a pair of donors resulting in the reduction of molecular oxygen to two molecules of water	http://amigo.geneontology.org/amigo/term/GO:0016717	AFUA_1G16850 AFUA_2G00320 AFUA_4G06940 AFUA_6G05140 AFUA_7G05920 AFUA_8G01070
0.000577117643235491	14	26	3.06609720445825	Glucose metabolic process	http://amigo.geneontology.org/amigo/term/GO:0006006	AFUA_1G10350 AFUA_2G05090 AFUA_2G09790 AFUA_2G11020 AFUA_2G13850 AFUA_3G09290 AFUA_3G11690 AFUA_3G11830 AFUA_4G00960 AFUA_4G07710 AFUA_5G01970 AFUA_5G13450 AFUA_5G14790 AFUA_8G02560
0.000597164726949982	26	67	2.20968199383132	Oxidoreductase activity, acting on NAD(P)H	http://amigo.geneontology.org/amigo/term/GO:0016651	AFUA_1G04540 AFUA_1G06610 AFUA_1G11960 AFUA_2G04060 AFUA_2G05450 AFUA_2G05500 AFUA_2G07940 AFUA_2G09130 AFUA_2G10600 AFUA_2G13710 AFUA_2G14060 AFUA_2G14905 AFUA_3G13610 AFUA_4G08710 AFUA_4G09810 AFUA_4G11050 AFUA_5G04370 AFUA_5G09400 AFUA_6G04980 AFUA_6G07340 AFUA_6G07670 AFUA_6G08810 AFUA_6G08920 AFUA_6G10990 AFUA_6G12790 AFUA_7G02360
0.000634497795152525	35	102	1.95388547342928	Cellular metal ion homeostasis	http://amigo.geneontology.org/amigo/term/GO:0006875	AFUA_1G10880 AFUA_1G14340 AFUA_1G17190 AFUA_1G17270 AFUA_2G01190 AFUA_2G01260 AFUA_2G01460 AFUA_2G03730 AFUA_2G07680 AFUA_2G09570 AFUA_2G14570 AFUA_2G14960 AFUA_2G17170 AFUA_3G02270 AFUA_3G03410 AFUA_3G03420 AFUA_3G03440 AFUA_3G03660 AFUA_3G05790 AFUA_3G07360 AFUA_3G08230 AFUA_4G03320 AFUA_4G13540 AFUA_5G00730 AFUA_5G02290 AFUA_5G03290 AFUA_5G03790 AFUA_5G03800 AFUA_5G03920 AFUA_5G08890 AFUA_6G02…
0.000667540069539059	7	8	4.98240795724466	Extrinsic component of mitochondrial inner membrane	http://amigo.geneontology.org/amigo/term/GO:0031314	AFUA_2G01890 AFUA_3G06410 AFUA_4G10370 AFUA_4G12930 AFUA_6G04380 AFUA_6G08850 AFUA_7G02470
0.000670204599418564	62	217	1.62690872073295	Inorganic ion transmembrane transport	http://amigo.geneontology.org/amigo/term/GO:0098660	AFUA_1G02070 AFUA_1G02730 AFUA_1G03100 AFUA_1G03510 AFUA_1G05020 AFUA_1G10880 AFUA_1G10930 AFUA_1G15140 AFUA_1G16230 AFUA_1G16280 AFUA_2G01460 AFUA_2G03010 AFUA_2G03730 AFUA_2G03860 AFUA_2G05880 AFUA_2G07880 AFUA_2G09570 AFUA_2G11520 AFUA_2G12400 AFUA_2G14570 AFUA_2G14590 AFUA_2G17170 AFUA_3G03010 AFUA_3G06190 AFUA_3G07640 AFUA_3G10630 AFUA_3G14440 AFUA_4G00800 AFUA_4G02650 AFUA_4G03320 AFUA_4G07…
0.000704475633643074	91	350	1.48048693586698	Cellular lipid metabolic process	http://amigo.geneontology.org/amigo/term/GO:0044255	AFUA_1G01430 AFUA_1G03020 AFUA_1G03150 AFUA_1G04540 AFUA_1G05720 AFUA_1G06620 AFUA_1G09050 AFUA_1G10380 AFUA_1G11890 AFUA_1G14610 AFUA_1G15820 AFUA_1G16710 AFUA_1G16850 AFUA_1G17190 AFUA_1G17340 AFUA_2G01010 AFUA_2G01070 AFUA_2G02580 AFUA_2G07680 AFUA_2G07940 AFUA_2G08080 AFUA_2G08380 AFUA_2G08670 AFUA_2G11540 AFUA_2G15030 AFUA_2G15580 AFUA_2G17400 AFUA_3G03330 AFUA_3G03400 AFUA_3G03410 AFUA_3G03…
0.000779086672223241	44	140	1.78959959280624	Mitochondrion organization	http://amigo.geneontology.org/amigo/term/GO:0007005	AFUA_1G06610 AFUA_1G09420 AFUA_1G10490 AFUA_1G11180 AFUA_1G11870 AFUA_1G12250 AFUA_1G13180 AFUA_1G14200 AFUA_2G02430 AFUA_2G03840 AFUA_2G04270 AFUA_2G05090 AFUA_2G07730 AFUA_2G09290 AFUA_2G13010 AFUA_2G13040 AFUA_3G07360 AFUA_3G07690 AFUA_3G09570 AFUA_3G10800 AFUA_3G14490 AFUA_4G04060 AFUA_4G04620 AFUA_4G06760 AFUA_4G06790 AFUA_4G08030 AFUA_4G08130 AFUA_4G13180 AFUA_4G14300 AFUA_5G01380 AFUA_5G03…
0.000780818163693809	57	196	1.65596066217461	Ligase activity	http://amigo.geneontology.org/amigo/term/GO:0016874	AFUA_1G01430 AFUA_1G03100 AFUA_1G03510 AFUA_1G05620 AFUA_1G06950 AFUA_1G10380 AFUA_1G10750 AFUA_1G11880 AFUA_1G15450 AFUA_1G16210 AFUA_1G17190 AFUA_2G02590 AFUA_2G04310 AFUA_2G05650 AFUA_2G08670 AFUA_2G10070 AFUA_2G12400 AFUA_2G13030 AFUA_2G15940 AFUA_2G16280 AFUA_3G03420 AFUA_3G06030 AFUA_3G06680 AFUA_3G07140 AFUA_3G07230 AFUA_3G08650 AFUA_3G12640 AFUA_3G12920 AFUA_4G06900 AFUA_4G07710 AFUA_4G08…
0.000820793492378735	16	33	2.76081479881955	FMN binding	http://amigo.geneontology.org/amigo/term/GO:0010181	AFUA_1G06940 AFUA_1G07380 AFUA_1G12210 AFUA_2G04060 AFUA_2G07940 AFUA_2G15590 AFUA_4G07050 AFUA_4G11050 AFUA_5G01450 AFUA_5G10650 AFUA_5G14330 AFUA_6G02720 AFUA_6G08920 AFUA_6G09100 AFUA_6G10990 AFUA_8G06000
0.000828033984928996	27	72	2.135317695962	Transition metal ion homeostasis	http://amigo.geneontology.org/amigo/term/GO:0055076	AFUA_1G14340 AFUA_1G17190 AFUA_1G17270 AFUA_2G01190 AFUA_2G01260 AFUA_2G01460 AFUA_2G03730 AFUA_2G07680 AFUA_2G14570 AFUA_2G14960 AFUA_3G02270 AFUA_3G03410 AFUA_3G03420 AFUA_3G03440 AFUA_3G03640 AFUA_3G03660 AFUA_3G07360 AFUA_4G09560 AFUA_5G03790 AFUA_5G03800 AFUA_5G03920 AFUA_5G08890 AFUA_6G02810 AFUA_6G07160 AFUA_6G08640 AFUA_7G04730 AFUA_7G06060
0.000940272499974016	12	21	3.2538174414659	Glycolytic process	http://amigo.geneontology.org/amigo/term/GO:0006096	AFUA_1G10350 AFUA_2G05910 AFUA_2G09790 AFUA_2G11020 AFUA_3G09290 AFUA_3G11690 AFUA_4G00960 AFUA_5G01970 AFUA_5G10290 AFUA_5G13450 AFUA_6G06770 AFUA_8G02560
0.000940272499974016	12	21	3.2538174414659	ATP generation from ADP	http://amigo.geneontology.org/amigo/term/GO:0006757	AFUA_1G10350 AFUA_2G05910 AFUA_2G09790 AFUA_2G11020 AFUA_3G09290 AFUA_3G11690 AFUA_4G00960 AFUA_5G01970 AFUA_5G10290 AFUA_5G13450 AFUA_6G06770 AFUA_8G02560
0.000967216345071414	13	24	3.08434778305622	Tricarboxylic acid cycle	http://amigo.geneontology.org/amigo/term/GO:0006099	AFUA_1G06810 AFUA_1G12800 AFUA_1G15590 AFUA_3G05370 AFUA_3G07810 AFUA_4G13180 AFUA_4G13510 AFUA_5G04230 AFUA_5G06130 AFUA_5G10370 AFUA_6G02470 AFUA_6G06370 AFUA_7G05740
0.00114632151457195	37	113	1.86446618880457	Cellular cation homeostasis	http://amigo.geneontology.org/amigo/term/GO:0030003	AFUA_1G10880 AFUA_1G14340 AFUA_1G17190 AFUA_1G17270 AFUA_2G01190 AFUA_2G01260 AFUA_2G01460 AFUA_2G03730 AFUA_2G07680 AFUA_2G09570 AFUA_2G14570 AFUA_2G14960 AFUA_2G17170 AFUA_3G02270 AFUA_3G03410 AFUA_3G03420 AFUA_3G03440 AFUA_3G03660 AFUA_3G05790 AFUA_3G07360 AFUA_3G07640 AFUA_3G08230 AFUA_4G03320 AFUA_4G13540 AFUA_5G00730 AFUA_5G02290 AFUA_5G03290 AFUA_5G03790 AFUA_5G03800 AFUA_5G03920 AFUA_5G08…
0.00125961995882401	16	34	2.67961436356015	Nucleoside triphosphate metabolic process	http://amigo.geneontology.org/amigo/term/GO:0009141	AFUA_1G02070 AFUA_1G03100 AFUA_1G03510 AFUA_1G16280 AFUA_2G03010 AFUA_2G10070 AFUA_2G12400 AFUA_3G07640 AFUA_3G10630 AFUA_4G09360 AFUA_5G03460 AFUA_5G03490 AFUA_5G10550 AFUA_6G03810 AFUA_8G05320 AFUA_8G05440
0.00130294104601912	58	204	1.61893367798426	Inorganic cation transmembrane transport	http://amigo.geneontology.org/amigo/term/GO:0098662	AFUA_1G02070 AFUA_1G03100 AFUA_1G03510 AFUA_1G10880 AFUA_1G10930 AFUA_1G16230 AFUA_1G16280 AFUA_2G01460 AFUA_2G03010 AFUA_2G03730 AFUA_2G03860 AFUA_2G05880 AFUA_2G07880 AFUA_2G09570 AFUA_2G11520 AFUA_2G12400 AFUA_2G14570 AFUA_2G14590 AFUA_2G17170 AFUA_3G03010 AFUA_3G06190 AFUA_3G07640 AFUA_3G10630 AFUA_3G14440 AFUA_4G00800 AFUA_4G02650 AFUA_4G03320 AFUA_4G07150 AFUA_4G09360 AFUA_4G09440 AFUA_4G09…
0.00139713544409958	10	16	3.55886282660333	Porphyrin and chlorophyll metabolism	http://www.genome.jp/kegg-bin/show_pathway?afm00860	AFUA_1G07480 AFUA_2G16280 AFUA_3G06600 AFUA_3G13120 AFUA_4G07120 AFUA_4G08340 AFUA_5G06270 AFUA_5G07750 AFUA_6G07670 AFUA_6G08440
0.00139713544409958	10	16	3.55886282660333	Sulfur metabolism	http://www.genome.jp/kegg-bin/show_pathway?afm00920	AFUA_2G15590 AFUA_3G06530 AFUA_3G06540 AFUA_4G04200 AFUA_5G02180 AFUA_5G04250 AFUA_5G07210 AFUA_6G08920 AFUA_7G00350 AFUA_8G01800
0.00146002330120026	68	250	1.54881710213777	Cation transmembrane transporter activity	http://amigo.geneontology.org/amigo/term/GO:0008324	AFUA_1G02070 AFUA_1G02130 AFUA_1G03100 AFUA_1G03510 AFUA_1G04870 AFUA_1G10880 AFUA_1G10930 AFUA_1G13480 AFUA_1G16230 AFUA_1G16280 AFUA_2G01460 AFUA_2G03010 AFUA_2G03730 AFUA_2G03860 AFUA_2G05880 AFUA_2G07880 AFUA_2G09570 AFUA_2G11520 AFUA_2G12400 AFUA_2G13010 AFUA_2G14570 AFUA_2G14590 AFUA_2G17170 AFUA_3G03010 AFUA_3G06190 AFUA_3G07640 AFUA_3G11790 AFUA_3G14440 AFUA_4G00800 AFUA_4G02650 AFUA_4G03…
0.00153152447262959	93	367	1.44293947847023	Ribonucleoprotein complex	http://amigo.geneontology.org/amigo/term/GO:1990904	AFUA_1G03390 AFUA_1G03940 AFUA_1G04190 AFUA_1G04320 AFUA_1G04530 AFUA_1G05080 AFUA_1G05200 AFUA_1G05340 AFUA_1G05500 AFUA_1G05630 AFUA_1G05990 AFUA_1G06080 AFUA_1G06340 AFUA_1G06570 AFUA_1G06770 AFUA_1G06830 AFUA_1G06980 AFUA_1G09100 AFUA_1G09410 AFUA_1G09440 AFUA_1G11130 AFUA_1G12890 AFUA_1G14410 AFUA_1G15020 AFUA_1G15730 AFUA_2G01830 AFUA_2G02290 AFUA_2G03040 AFUA_2G03380 AFUA_2G03590 AFUA_2G04…
0.00153286274918397	24	63	2.16921162764393	Monosaccharide metabolic process	http://amigo.geneontology.org/amigo/term/GO:0005996	AFUA_1G10350 AFUA_2G05090 AFUA_2G09790 AFUA_2G11020 AFUA_2G11560 AFUA_2G13850 AFUA_2G15190 AFUA_3G07910 AFUA_3G08200 AFUA_3G09190 AFUA_3G09290 AFUA_3G11690 AFUA_3G11830 AFUA_4G00960 AFUA_4G07710 AFUA_4G08610 AFUA_4G11730 AFUA_4G14090 AFUA_5G01970 AFUA_5G10780 AFUA_5G13450 AFUA_5G14790 AFUA_7G05800 AFUA_8G02560
0.00157602546723675	11	19	3.29663082885361	NADH dehydrogenase (ubiquinone) activity	http://amigo.geneontology.org/amigo/term/GO:0008137	AFUA_1G06610 AFUA_2G05500 AFUA_2G09130 AFUA_2G10600 AFUA_2G13710 AFUA_2G14905 AFUA_4G11050 AFUA_5G04370 AFUA_6G08810 AFUA_6G12790 AFUA_7G02360
0.00157602546723675	11	19	3.29663082885361	NADH dehydrogenase (quinone) activity	http://amigo.geneontology.org/amigo/term/GO:0050136	AFUA_1G06610 AFUA_2G05500 AFUA_2G09130 AFUA_2G10600 AFUA_2G13710 AFUA_2G14905 AFUA_4G11050 AFUA_5G04370 AFUA_6G08810 AFUA_6G12790 AFUA_7G02360
0.00160182245909968	13	25	2.96097387173397	Ribonucleoside diphosphate metabolic process	http://amigo.geneontology.org/amigo/term/GO:0009185	AFUA_1G10350 AFUA_2G05910 AFUA_2G09790 AFUA_2G11020 AFUA_3G09290 AFUA_3G11690 AFUA_4G00960 AFUA_5G01970 AFUA_5G10290 AFUA_5G13450 AFUA_6G06770 AFUA_7G03990 AFUA_8G02560
0.00194634304950006	38	120	1.80315716547902	Vitamin binding	http://amigo.geneontology.org/amigo/term/GO:0019842	AFUA_1G10380 AFUA_1G11890 AFUA_1G14090 AFUA_2G07810 AFUA_2G09650 AFUA_2G12470 AFUA_3G02570 AFUA_3G03420 AFUA_3G08980 AFUA_3G09320 AFUA_3G10310 AFUA_3G11070 AFUA_3G12920 AFUA_3G14470 AFUA_4G03760 AFUA_4G07710 AFUA_4G08140 AFUA_4G10410 AFUA_4G11190 AFUA_5G00352 AFUA_5G02180 AFUA_5G04250 AFUA_5G06270 AFUA_5G06680 AFUA_5G10120 AFUA_5G14810 AFUA_6G03640 AFUA_6G03660 AFUA_6G04970 AFUA_6G07770 AFUA_6G09…
0.00200610844562875	37	116	1.81624723564584	Cellular ion homeostasis	http://amigo.geneontology.org/amigo/term/GO:0006873	AFUA_1G10880 AFUA_1G14340 AFUA_1G17190 AFUA_1G17270 AFUA_2G01190 AFUA_2G01260 AFUA_2G01460 AFUA_2G03730 AFUA_2G07680 AFUA_2G09570 AFUA_2G14570 AFUA_2G14960 AFUA_2G17170 AFUA_3G02270 AFUA_3G03410 AFUA_3G03420 AFUA_3G03440 AFUA_3G03660 AFUA_3G05790 AFUA_3G07360 AFUA_3G07640 AFUA_3G08230 AFUA_4G03320 AFUA_4G13540 AFUA_5G00730 AFUA_5G02290 AFUA_5G03290 AFUA_5G03790 AFUA_5G03800 AFUA_5G03920 AFUA_5G08…
0.00224362823101814	7	9	4.42880707310636	Acetyl-CoA biosynthetic process	http://amigo.geneontology.org/amigo/term/GO:0006085	AFUA_1G06960 AFUA_3G04170 AFUA_3G08270 AFUA_4G11080 AFUA_6G10650 AFUA_6G10660 AFUA_7G05720
0.00224362823101814	7	9	4.42880707310636	Glycine metabolic process	http://amigo.geneontology.org/amigo/term/GO:0006544	AFUA_1G09470 AFUA_1G10780 AFUA_2G02100 AFUA_2G07810 AFUA_2G08890 AFUA_3G09320 AFUA_4G03760
0.00224362823101814	7	9	4.42880707310636	L-serine metabolic process	http://amigo.geneontology.org/amigo/term/GO:0006563	AFUA_2G02100 AFUA_2G07810 AFUA_3G09320 AFUA_3G14470 AFUA_5G02180 AFUA_5G05500 AFUA_6G04970
0.00224813151911858	9	14	3.66054462164913	Transmembrane transporter complex	http://amigo.geneontology.org/amigo/term/GO:1902495	AFUA_1G02070 AFUA_1G12290 AFUA_1G13480 AFUA_2G10580 AFUA_4G06790 AFUA_4G11390 AFUA_5G03790 AFUA_5G03800 AFUA_5G10610
0.00224813151911858	9	14	3.66054462164913	Valine, leucine and isoleucine biosynthesis	http://www.genome.jp/kegg-bin/show_pathway?afm00290	AFUA_1G15780 AFUA_2G11260 AFUA_2G14210 AFUA_3G10310 AFUA_3G14470 AFUA_3G14490 AFUA_4G06160 AFUA_4G07210 AFUA_4G08140
0.00255014617201297	20	50	2.27767220902613	Pyruvate metabolism	http://www.genome.jp/kegg-bin/show_pathway?afm00620	AFUA_1G06960 AFUA_1G17040 AFUA_2G00720 AFUA_2G02100 AFUA_2G08280 AFUA_2G08670 AFUA_3G04170 AFUA_4G03120 AFUA_4G07710 AFUA_4G11080 AFUA_5G02230 AFUA_5G06240 AFUA_5G14790 AFUA_5G14800 AFUA_6G02470 AFUA_6G02720 AFUA_7G02420 AFUA_7G05720 AFUA_7G05740 AFUA_8G05580
0.00258323092301044	91	363	1.42746674257147	Carbohydrate derivative metabolic process	http://amigo.geneontology.org/amigo/term/GO:1901135	AFUA_1G02070 AFUA_1G03020 AFUA_1G03100 AFUA_1G03510 AFUA_1G06960 AFUA_1G07260 AFUA_1G10130 AFUA_1G10350 AFUA_1G13500 AFUA_1G15450 AFUA_1G16280 AFUA_2G01070 AFUA_2G03010 AFUA_2G05910 AFUA_2G08670 AFUA_2G09790 AFUA_2G10070 AFUA_2G11010 AFUA_2G11020 AFUA_2G11940 AFUA_2G12400 AFUA_2G14070 AFUA_2G15190 AFUA_2G17320 AFUA_3G04170 AFUA_3G05370 AFUA_3G06040 AFUA_3G07230 AFUA_3G07640 AFUA_3G08270 AFUA_3G09…
0.00258744138092715	10	17	3.34951795445019	Tetrapyrrole metabolic process	http://amigo.geneontology.org/amigo/term/GO:0033013	AFUA_1G05060 AFUA_1G07480 AFUA_3G06600 AFUA_3G13120 AFUA_4G08340 AFUA_5G01210 AFUA_5G06270 AFUA_5G07750 AFUA_6G07670 AFUA_6G08440
0.00258744138092715	10	17	3.34951795445019	Tetrapyrrole biosynthetic process	http://amigo.geneontology.org/amigo/term/GO:0033014	AFUA_1G05060 AFUA_1G07480 AFUA_3G06600 AFUA_3G13120 AFUA_4G08340 AFUA_5G01210 AFUA_5G06270 AFUA_5G07750 AFUA_6G07670 AFUA_6G08440
0.00258744138092715	10	17	3.34951795445019	Heme metabolic process	http://amigo.geneontology.org/amigo/term/GO:0042168	AFUA_1G05060 AFUA_1G07480 AFUA_3G06600 AFUA_3G13120 AFUA_4G08340 AFUA_5G01210 AFUA_5G06270 AFUA_5G07750 AFUA_6G07670 AFUA_6G08440
0.00258744138092715	10	17	3.34951795445019	Porphyrin-containing compound metabolic process	http://amigo.geneontology.org/amigo/term/GO:0006778	AFUA_1G05060 AFUA_1G07480 AFUA_3G06600 AFUA_3G13120 AFUA_4G08340 AFUA_5G01210 AFUA_5G06270 AFUA_5G07750 AFUA_6G07670 AFUA_6G08440
0.00258744138092715	10	17	3.34951795445019	Porphyrin-containing compound biosynthetic process	http://amigo.geneontology.org/amigo/term/GO:0006779	AFUA_1G05060 AFUA_1G07480 AFUA_3G06600 AFUA_3G13120 AFUA_4G08340 AFUA_5G01210 AFUA_5G06270 AFUA_5G07750 AFUA_6G07670 AFUA_6G08440
0.00258744138092715	10	17	3.34951795445019	Heme biosynthetic process	http://amigo.geneontology.org/amigo/term/GO:0006783	AFUA_1G05060 AFUA_1G07480 AFUA_3G06600 AFUA_3G13120 AFUA_4G08340 AFUA_5G01210 AFUA_5G06270 AFUA_5G07750 AFUA_6G07670 AFUA_6G08440
0.00259223318275947	16	36	2.53074689891792	Vitamin metabolic process	http://amigo.geneontology.org/amigo/term/GO:0006766	AFUA_1G02900 AFUA_1G13300 AFUA_2G07810 AFUA_2G08890 AFUA_3G09320 AFUA_4G08610 AFUA_5G02470 AFUA_5G08090 AFUA_5G10650 AFUA_5G11040 AFUA_6G03640 AFUA_6G03660 AFUA_6G03670 AFUA_6G08360 AFUA_6G13140 AFUA_7G05410
0.00259223318275947	16	36	2.53074689891792	Water-soluble vitamin metabolic process	http://amigo.geneontology.org/amigo/term/GO:0006767	AFUA_1G02900 AFUA_1G13300 AFUA_2G07810 AFUA_2G08890 AFUA_3G09320 AFUA_4G08610 AFUA_5G02470 AFUA_5G08090 AFUA_5G10650 AFUA_5G11040 AFUA_6G03640 AFUA_6G03660 AFUA_6G03670 AFUA_6G08360 AFUA_6G13140 AFUA_7G05410
0.00262375836667048	12	23	2.97087679438191	Nonribosomal peptide biosynthetic process	http://amigo.geneontology.org/amigo/term/GO:0019184	AFUA_1G17190 AFUA_2G07680 AFUA_3G03400 AFUA_3G03420 AFUA_3G12920 AFUA_5G00352 AFUA_5G03920 AFUA_5G06610 AFUA_6G02910 AFUA_6G09660 AFUA_8G00170 AFUA_8G00540
0.00262375836667048	12	23	2.97087679438191	ADP metabolic process	http://amigo.geneontology.org/amigo/term/GO:0046031	AFUA_1G10350 AFUA_2G05910 AFUA_2G09790 AFUA_2G11020 AFUA_3G09290 AFUA_3G11690 AFUA_4G00960 AFUA_5G01970 AFUA_5G10290 AFUA_5G13450 AFUA_6G06770 AFUA_8G02560
0.00262375836667048	12	23	2.97087679438191	Sulfur amino acid biosynthetic process	http://amigo.geneontology.org/amigo/term/GO:0000097	AFUA_1G10820 AFUA_2G11300 AFUA_2G15590 AFUA_3G06530 AFUA_3G11640 AFUA_4G07360 AFUA_4G12840 AFUA_5G02180 AFUA_5G04250 AFUA_5G07210 AFUA_5G08600 AFUA_6G08720
0.00263189035245015	5	5	5.69418052256532	Ubiquinol-cytochrome-c reductase activity	http://amigo.geneontology.org/amigo/term/GO:0008121	AFUA_1G02070 AFUA_1G13480 AFUA_4G11390 AFUA_5G04210 AFUA_5G10610
0.00273108425973368	6	7	4.88072616219885	Sodium ion transmembrane transport	http://amigo.geneontology.org/amigo/term/GO:0035725	AFUA_2G17170 AFUA_3G03010 AFUA_5G00730 AFUA_7G04570 AFUA_7G06350 AFUA_8G01850
0.00286225527518921	46	157	1.66835862444589	Active ion transmembrane transporter activity	http://amigo.geneontology.org/amigo/term/GO:0022853	AFUA_1G02070 AFUA_1G05020 AFUA_1G05390 AFUA_1G10880 AFUA_1G13480 AFUA_1G16230 AFUA_2G03010 AFUA_2G11520 AFUA_2G13010 AFUA_2G14590 AFUA_2G17170 AFUA_3G03010 AFUA_3G06190 AFUA_3G07640 AFUA_3G11790 AFUA_3G14440 AFUA_4G00800 AFUA_4G02650 AFUA_4G03320 AFUA_4G03435 AFUA_4G07150 AFUA_4G09440 AFUA_4G09870 AFUA_4G11390 AFUA_4G12440 AFUA_4G12620 AFUA_4G13080 AFUA_4G13090 AFUA_5G00730 AFUA_5G02750 AFUA_5G02…
0.00304005538859241	42	140	1.7082541567696	Integral component of plasma membrane	http://amigo.geneontology.org/amigo/term/GO:0005887	AFUA_1G02350 AFUA_1G05020 AFUA_1G06440 AFUA_1G10370 AFUA_1G10930 AFUA_2G05880 AFUA_2G08910 AFUA_2G12550 AFUA_2G15240 AFUA_2G17840 AFUA_3G02060 AFUA_3G02520 AFUA_3G02610 AFUA_3G02780 AFUA_3G03010 AFUA_3G03440 AFUA_3G03640 AFUA_3G13670 AFUA_3G15250 AFUA_4G00570 AFUA_4G03435 AFUA_4G06230 AFUA_4G13090 AFUA_4G13540 AFUA_4G14230 AFUA_5G00980 AFUA_5G02290 AFUA_5G02700 AFUA_5G06580 AFUA_5G14490 AFUA_6G02…
0.0032524174350994	20	51	2.23301196963346	NAD binding	http://amigo.geneontology.org/amigo/term/GO:0051287	AFUA_1G04150 AFUA_1G10130 AFUA_1G12800 AFUA_1G13320 AFUA_1G15780 AFUA_1G17040 AFUA_2G08280 AFUA_2G10660 AFUA_2G13710 AFUA_4G11050 AFUA_4G11840 AFUA_4G14450 AFUA_5G01970 AFUA_5G05500 AFUA_6G02910 AFUA_6G06370 AFUA_6G07390 AFUA_6G10090 AFUA_7G02420 AFUA_8G02560
0.00328623442082175	64	239	1.52480147884594	Lyase activity	http://amigo.geneontology.org/amigo/term/GO:0016829	AFUA_1G01600 AFUA_1G03180 AFUA_1G05060 AFUA_1G05520 AFUA_1G06810 AFUA_1G06940 AFUA_1G10870 AFUA_1G13740 AFUA_2G11260 AFUA_2G11940 AFUA_2G12560 AFUA_2G13250 AFUA_2G14210 AFUA_2G14560 AFUA_2G17500 AFUA_3G00790 AFUA_3G00820 AFUA_3G03410 AFUA_3G03570 AFUA_3G03650 AFUA_3G04220 AFUA_3G06180 AFUA_3G07560 AFUA_3G07790 AFUA_3G08490 AFUA_3G08560 AFUA_3G08980 AFUA_3G10310 AFUA_3G11070 AFUA_3G11480 AFUA_3G11…
0.00347462959146161	8	12	3.79612034837688	Ether biosynthetic process	http://amigo.geneontology.org/amigo/term/GO:1901503	AFUA_8G00200 AFUA_8G00230 AFUA_8G00380 AFUA_8G00440 AFUA_8G00480 AFUA_8G00500 AFUA_8G00510 AFUA_8G00520
0.00372489547018821	44	150	1.67029295328583	Chemical homeostasis	http://amigo.geneontology.org/amigo/term/GO:0048878	AFUA_1G10880 AFUA_1G14340 AFUA_1G17190 AFUA_1G17270 AFUA_2G01190 AFUA_2G01260 AFUA_2G01460 AFUA_2G03730 AFUA_2G05910 AFUA_2G07680 AFUA_2G09570 AFUA_2G11900 AFUA_2G13060 AFUA_2G14570 AFUA_2G14960 AFUA_2G17170 AFUA_3G02270 AFUA_3G03410 AFUA_3G03420 AFUA_3G03440 AFUA_3G03640 AFUA_3G03660 AFUA_3G05790 AFUA_3G07360 AFUA_3G07640 AFUA_3G08230 AFUA_4G03320 AFUA_4G06760 AFUA_4G09560 AFUA_4G13540 AFUA_5G00…
0.00378089355685307	62	231	1.52830819220368	Cation transmembrane transport	http://amigo.geneontology.org/amigo/term/GO:0098655	AFUA_1G02070 AFUA_1G02130 AFUA_1G03100 AFUA_1G03510 AFUA_1G04870 AFUA_1G10880 AFUA_1G10930 AFUA_1G16230 AFUA_1G16280 AFUA_2G01460 AFUA_2G03010 AFUA_2G03730 AFUA_2G03860 AFUA_2G05880 AFUA_2G07880 AFUA_2G09570 AFUA_2G11520 AFUA_2G12400 AFUA_2G14570 AFUA_2G14590 AFUA_2G17170 AFUA_3G03010 AFUA_3G06190 AFUA_3G07640 AFUA_3G10630 AFUA_3G14440 AFUA_4G00800 AFUA_4G02650 AFUA_4G03320 AFUA_4G06230 AFUA_4G07…
0.00419046888422743	12	24	2.84709026128266	NAD(P)H dehydrogenase (quinone) activity	http://amigo.geneontology.org/amigo/term/GO:0003955	AFUA_1G06610 AFUA_2G05450 AFUA_2G05500 AFUA_2G09130 AFUA_2G10600 AFUA_2G13710 AFUA_2G14905 AFUA_4G11050 AFUA_5G04370 AFUA_6G08810 AFUA_6G12790 AFUA_7G02360
0.00419046888422743	12	24	2.84709026128266	Purine nucleoside diphosphate metabolic process	http://amigo.geneontology.org/amigo/term/GO:0009135	AFUA_1G10350 AFUA_2G05910 AFUA_2G09790 AFUA_2G11020 AFUA_3G09290 AFUA_3G11690 AFUA_4G00960 AFUA_5G01970 AFUA_5G10290 AFUA_5G13450 AFUA_6G06770 AFUA_8G02560
0.00419046888422743	12	24	2.84709026128266	Purine ribonucleoside diphosphate metabolic process	http://amigo.geneontology.org/amigo/term/GO:0009179	AFUA_1G10350 AFUA_2G05910 AFUA_2G09790 AFUA_2G11020 AFUA_3G09290 AFUA_3G11690 AFUA_4G00960 AFUA_5G01970 AFUA_5G10290 AFUA_5G13450 AFUA_6G06770 AFUA_8G02560
0.00422820394817456	9	15	3.41650831353919	Monosaccharide biosynthetic process	http://amigo.geneontology.org/amigo/term/GO:0046364	AFUA_1G10350 AFUA_2G05090 AFUA_2G09790 AFUA_2G11020 AFUA_3G11690 AFUA_4G07710 AFUA_4G08610 AFUA_5G13450 AFUA_5G14790
0.00423978075085075	20	52	2.19006943175589	Iron ion homeostasis	http://amigo.geneontology.org/amigo/term/GO:0055072	AFUA_1G14340 AFUA_1G17190 AFUA_1G17270 AFUA_2G01190 AFUA_2G01260 AFUA_2G07680 AFUA_2G14960 AFUA_3G02270 AFUA_3G03410 AFUA_3G03420 AFUA_3G03440 AFUA_3G03640 AFUA_3G03660 AFUA_5G03790 AFUA_5G03800 AFUA_5G03920 AFUA_5G08890 AFUA_6G08640 AFUA_7G04730 AFUA_7G06060
0.00423978075085075	20	52	2.19006943175589	Glycine, serine and threonine metabolism	http://www.genome.jp/kegg-bin/show_pathway?afm00260	AFUA_1G09470 AFUA_1G10780 AFUA_2G02100 AFUA_2G07810 AFUA_2G13250 AFUA_3G08980 AFUA_3G09290 AFUA_3G09320 AFUA_3G11640 AFUA_3G14470 AFUA_4G03760 AFUA_4G08140 AFUA_5G01470 AFUA_5G05500 AFUA_5G05590 AFUA_5G05820 AFUA_5G06270 AFUA_5G11240 AFUA_5G11290 AFUA_6G04970
0.00441444337156502	11	21	2.98266598801041	Branched-chain amino acid biosynthetic process	http://amigo.geneontology.org/amigo/term/GO:0009082	AFUA_1G15260 AFUA_1G15780 AFUA_2G11260 AFUA_2G14210 AFUA_3G10310 AFUA_3G11640 AFUA_3G14490 AFUA_4G06160 AFUA_4G07210 AFUA_4G08140 AFUA_5G00590
0.00444469360602967	10	18	3.1634336236474	Methionine metabolic process	http://amigo.geneontology.org/amigo/term/GO:0006555	AFUA_1G10820 AFUA_2G11300 AFUA_3G06530 AFUA_3G11640 AFUA_4G07360 AFUA_4G12840 AFUA_5G04250 AFUA_5G07210 AFUA_5G08600 AFUA_6G08720
0.00444469360602967	10	18	3.1634336236474	Methionine biosynthetic process	http://amigo.geneontology.org/amigo/term/GO:0009086	AFUA_1G10820 AFUA_2G11300 AFUA_3G06530 AFUA_3G11640 AFUA_4G07360 AFUA_4G12840 AFUA_5G04250 AFUA_5G07210 AFUA_5G08600 AFUA_6G08720
0.00520797409328562	19	49	2.20794754956614	Ligase activity, forming carbon-nitrogen bonds	http://amigo.geneontology.org/amigo/term/GO:0016879	AFUA_1G06950 AFUA_1G15450 AFUA_2G04310 AFUA_2G08670 AFUA_2G10070 AFUA_3G07140 AFUA_3G07230 AFUA_3G08650 AFUA_4G06900 AFUA_4G07710 AFUA_4G13120 AFUA_5G02720 AFUA_5G06610 AFUA_5G06780 AFUA_5G11040 AFUA_6G03660 AFUA_6G04730 AFUA_7G01880 AFUA_7G06010
0.00543791689234862	7	10	3.98592636579572	Arginine biosynthetic process	http://amigo.geneontology.org/amigo/term/GO:0006526	AFUA_2G04310 AFUA_2G10070 AFUA_2G12470 AFUA_3G07790 AFUA_5G06780 AFUA_5G08120 AFUA_6G02910
0.00552363116116187	42	144	1.66080265241489	Intrinsic component of plasma membrane	http://amigo.geneontology.org/amigo/term/GO:0031226	AFUA_1G02350 AFUA_1G05020 AFUA_1G06440 AFUA_1G10370 AFUA_1G10930 AFUA_2G05880 AFUA_2G08910 AFUA_2G12550 AFUA_2G15240 AFUA_2G17840 AFUA_3G02060 AFUA_3G02520 AFUA_3G02610 AFUA_3G02780 AFUA_3G03010 AFUA_3G03440 AFUA_3G03640 AFUA_3G13670 AFUA_3G15250 AFUA_4G00570 AFUA_4G03435 AFUA_4G06230 AFUA_4G13090 AFUA_4G13540 AFUA_4G14230 AFUA_5G00980 AFUA_5G02290 AFUA_5G02700 AFUA_5G06580 AFUA_5G14490 AFUA_6G02…
0.00575947769284452	17	42	2.30478735437168	Monocarboxylic acid biosynthetic process	http://amigo.geneontology.org/amigo/term/GO:0072330	AFUA_1G06620 AFUA_1G10380 AFUA_1G16710 AFUA_2G08670 AFUA_2G11540 AFUA_3G04210 AFUA_3G04220 AFUA_3G08490 AFUA_3G14470 AFUA_4G10270 AFUA_5G11040 AFUA_6G03640 AFUA_6G03660 AFUA_6G03670 AFUA_6G10650 AFUA_6G10660 AFUA_7G05920
0.00582530493934888	50	180	1.5817168118237	Homeostatic process	http://amigo.geneontology.org/amigo/term/GO:0042592	AFUA_1G10880 AFUA_1G14340 AFUA_1G17190 AFUA_1G17270 AFUA_2G01190 AFUA_2G01260 AFUA_2G01460 AFUA_2G02100 AFUA_2G03730 AFUA_2G05910 AFUA_2G07680 AFUA_2G09570 AFUA_2G11900 AFUA_2G13060 AFUA_2G14570 AFUA_2G14960 AFUA_2G17170 AFUA_3G02270 AFUA_3G03410 AFUA_3G03420 AFUA_3G03440 AFUA_3G03560 AFUA_3G03640 AFUA_3G03660 AFUA_3G05790 AFUA_3G07360 AFUA_3G07640 AFUA_3G08230 AFUA_4G03320 AFUA_4G06760 AFUA_4G08…
0.00624454361092803	24	69	1.98058452958794	Cellular transition metal ion homeostasis	http://amigo.geneontology.org/amigo/term/GO:0046916	AFUA_1G14340 AFUA_1G17190 AFUA_1G17270 AFUA_2G01190 AFUA_2G01260 AFUA_2G01460 AFUA_2G03730 AFUA_2G07680 AFUA_2G14570 AFUA_2G14960 AFUA_3G02270 AFUA_3G03410 AFUA_3G03420 AFUA_3G03440 AFUA_3G03660 AFUA_3G07360 AFUA_5G03790 AFUA_5G03800 AFUA_5G03920 AFUA_5G08890 AFUA_6G02810 AFUA_6G07160 AFUA_6G08640 AFUA_7G06060
0.00633875109302507	18	46	2.22815759578643	Mitochondrial gene expression	http://amigo.geneontology.org/amigo/term/GO:0140053	AFUA_1G06810 AFUA_1G12170 AFUA_1G16210 AFUA_2G09760 AFUA_2G10290 AFUA_3G08760 AFUA_3G09030 AFUA_3G10330 AFUA_3G12640 AFUA_4G08110 AFUA_4G12170 AFUA_4G12810 AFUA_4G12920 AFUA_4G13410 AFUA_5G07140 AFUA_5G08380 AFUA_7G01420 AFUA_7G02470
0.0068903106130383	38	128	1.69045984263658	Cellular chemical homeostasis	http://amigo.geneontology.org/amigo/term/GO:0055082	AFUA_1G10880 AFUA_1G14340 AFUA_1G17190 AFUA_1G17270 AFUA_2G01190 AFUA_2G01260 AFUA_2G01460 AFUA_2G03730 AFUA_2G05910 AFUA_2G07680 AFUA_2G09570 AFUA_2G14570 AFUA_2G14960 AFUA_2G17170 AFUA_3G02270 AFUA_3G03410 AFUA_3G03420 AFUA_3G03440 AFUA_3G03660 AFUA_3G05790 AFUA_3G07360 AFUA_3G07640 AFUA_3G08230 AFUA_4G03320 AFUA_4G13540 AFUA_5G00730 AFUA_5G02290 AFUA_5G03290 AFUA_5G03790 AFUA_5G03800 AFUA_5G03…
0.00702314377737248	8	13	3.50411109080943	Gluconeogenesis	http://amigo.geneontology.org/amigo/term/GO:0006094	AFUA_1G10350 AFUA_2G05090 AFUA_2G09790 AFUA_2G11020 AFUA_3G11690 AFUA_4G07710 AFUA_5G13450 AFUA_5G14790
0.00702314377737248	45	159	1.61156052525434	Flavin adenine dinucleotide binding	http://amigo.geneontology.org/amigo/term/GO:0050660	AFUA_1G01600 AFUA_1G07380 AFUA_1G12830 AFUA_1G17180 AFUA_1G17630 AFUA_2G00730 AFUA_2G01180 AFUA_2G02100 AFUA_2G07940 AFUA_2G11300 AFUA_3G00250 AFUA_3G00840 AFUA_3G01580 AFUA_3G03560 AFUA_3G03570 AFUA_3G06040 AFUA_3G07810 AFUA_3G10310 AFUA_3G12950 AFUA_4G00610 AFUA_4G03410 AFUA_4G12930 AFUA_4G14630 AFUA_5G02230 AFUA_5G03380 AFUA_5G07780 AFUA_5G09970 AFUA_5G09980 AFUA_5G11290 AFUA_6G01900 AFUA_6G03…
0.00734828300172194	42	146	1.63805193114893	Proton transmembrane transporter activity	http://amigo.geneontology.org/amigo/term/GO:0015078	AFUA_1G02070 AFUA_1G03100 AFUA_1G03510 AFUA_1G13480 AFUA_1G16230 AFUA_1G16280 AFUA_2G03010 AFUA_2G11520 AFUA_2G12400 AFUA_2G13010 AFUA_2G14590 AFUA_2G17170 AFUA_3G06190 AFUA_3G07640 AFUA_3G11790 AFUA_3G14440 AFUA_4G00800 AFUA_4G02650 AFUA_4G03320 AFUA_4G07150 AFUA_4G09360 AFUA_4G09440 AFUA_4G09870 AFUA_4G11390 AFUA_4G13080 AFUA_4G13090 AFUA_5G00730 AFUA_5G02750 AFUA_5G02840 AFUA_5G04210 AFUA_5G10…
0.00751178009066934	10	19	2.99693711713964	Arginine biosynthesis	http://www.genome.jp/kegg-bin/show_pathway?afm00220	AFUA_2G04310 AFUA_2G09650 AFUA_2G12470 AFUA_3G07790 AFUA_4G06620 AFUA_4G10410 AFUA_4G13120 AFUA_5G08120 AFUA_6G02910 AFUA_6G06800
0.00751178009066934	10	19	2.99693711713964	Methane metabolism	http://www.genome.jp/kegg-bin/show_pathway?afm00680	AFUA_2G07810 AFUA_3G09290 AFUA_3G09320 AFUA_3G11690 AFUA_4G00960 AFUA_4G11080 AFUA_5G05500 AFUA_5G10290 AFUA_5G14790 AFUA_6G04970
0.00753385300907797	22	62	2.02051566929737	Hydro-lyase activity	http://amigo.geneontology.org/amigo/term/GO:0016836	AFUA_1G05520 AFUA_1G06810 AFUA_1G13740 AFUA_2G11260 AFUA_2G12560 AFUA_2G13250 AFUA_2G14210 AFUA_2G17500 AFUA_3G03570 AFUA_3G04220 AFUA_3G08490 AFUA_3G11480 AFUA_4G02810 AFUA_4G10270 AFUA_4G11250 AFUA_4G12840 AFUA_5G08890 AFUA_5G09970 AFUA_6G02470 AFUA_6G03730 AFUA_6G06770 AFUA_8G06554
0.00753385300907797	22	62	2.02051566929737	Mitochondrial transport	http://amigo.geneontology.org/amigo/term/GO:0006839	AFUA_1G02070 AFUA_1G03720 AFUA_1G05390 AFUA_1G11870 AFUA_1G14200 AFUA_2G02430 AFUA_2G03010 AFUA_2G03840 AFUA_2G04270 AFUA_2G09290 AFUA_2G12400 AFUA_2G13040 AFUA_4G04620 AFUA_5G03640 AFUA_5G04220 AFUA_5G10550 AFUA_5G12820 AFUA_6G02970 AFUA_6G08640 AFUA_6G12550 AFUA_7G05220 AFUA_7G05420
0.00808496750410045	6	8	4.27063539192399	Mitochondrial proton-transporting ATP synthase complex, coupling factor F(o)	http://amigo.geneontology.org/amigo/term/GO:0000276	AFUA_1G16280 AFUA_2G12400 AFUA_3G10630 AFUA_4G09360 AFUA_6G03810 AFUA_8G05440
0.00808496750410045	6	8	4.27063539192399	Proton-transporting ATP synthase complex, coupling factor F(o)	http://amigo.geneontology.org/amigo/term/GO:0045263	AFUA_1G16280 AFUA_2G12400 AFUA_3G10630 AFUA_4G09360 AFUA_6G03810 AFUA_8G05440
0.00808496750410045	6	8	4.27063539192399	Sodium ion transport	http://amigo.geneontology.org/amigo/term/GO:0006814	AFUA_2G17170 AFUA_3G03010 AFUA_5G00730 AFUA_7G04570 AFUA_7G06350 AFUA_8G01850
0.00813128225226715	13	29	2.55256368252928	Organellar large ribosomal subunit	http://amigo.geneontology.org/amigo/term/GO:0000315	AFUA_1G09410 AFUA_2G10510 AFUA_2G16970 AFUA_3G07920 AFUA_3G08080 AFUA_3G11370 AFUA_4G09000 AFUA_4G11990 AFUA_4G12170 AFUA_4G12810 AFUA_5G09490 AFUA_5G13330 AFUA_6G09060
0.00813128225226715	13	29	2.55256368252928	Mitochondrial large ribosomal subunit	http://amigo.geneontology.org/amigo/term/GO:0005762	AFUA_1G09410 AFUA_2G10510 AFUA_2G16970 AFUA_3G07920 AFUA_3G08080 AFUA_3G11370 AFUA_4G09000 AFUA_4G11990 AFUA_4G12170 AFUA_4G12810 AFUA_5G09490 AFUA_5G13330 AFUA_6G09060
0.00840903947987238	46	165	1.58746850932124	Monooxygenase activity	http://amigo.geneontology.org/amigo/term/GO:0004497	AFUA_1G03950 AFUA_1G11390 AFUA_1G13220 AFUA_2G01890 AFUA_2G07680 AFUA_2G07940 AFUA_2G14430 AFUA_3G00250 AFUA_3G01070 AFUA_3G02010 AFUA_3G12960 AFUA_4G00340 AFUA_4G04820 AFUA_4G06890 AFUA_4G07050 AFUA_4G12930 AFUA_4G13780 AFUA_4G14780 AFUA_4G14830 AFUA_5G03380 AFUA_5G07780 AFUA_5G10670 AFUA_5G13750 AFUA_5G14860 AFUA_6G01810 AFUA_6G01900 AFUA_6G01920 AFUA_6G03490 AFUA_6G07340 AFUA_6G08920 AFUA_6G09…
0.00851849181680978	58	220	1.50119304685813	Carbohydrate derivative biosynthetic process	http://amigo.geneontology.org/amigo/term/GO:1901137	AFUA_1G02070 AFUA_1G03020 AFUA_1G03100 AFUA_1G03510 AFUA_1G06960 AFUA_1G15450 AFUA_1G16280 AFUA_2G01070 AFUA_2G03010 AFUA_2G08670 AFUA_2G10070 AFUA_2G11010 AFUA_2G11020 AFUA_2G11940 AFUA_2G12400 AFUA_2G17320 AFUA_3G04170 AFUA_3G06040 AFUA_3G07230 AFUA_3G07640 AFUA_3G08270 AFUA_3G10630 AFUA_3G13360 AFUA_4G03090 AFUA_4G07690 AFUA_4G09360 AFUA_4G10070 AFUA_4G11080 AFUA_4G11350 AFUA_4G11510 AFUA_4G12…
0.00914475966966847	796	4192	1.08124229388406	Metabolic process	http://amigo.geneontology.org/amigo/term/GO:0008152	AFUA_1G01430 AFUA_1G01600 AFUA_1G01650 AFUA_1G01730 AFUA_1G02070 AFUA_1G02780 AFUA_1G02900 AFUA_1G03020 AFUA_1G03100 AFUA_1G03150 AFUA_1G03180 AFUA_1G03352 AFUA_1G03390 AFUA_1G03510 AFUA_1G03600 AFUA_1G03800 AFUA_1G03950 AFUA_1G04040 AFUA_1G04120 AFUA_1G04190 AFUA_1G04320 AFUA_1G04530 AFUA_1G04540 AFUA_1G04560 AFUA_1G04580 AFUA_1G04870 AFUA_1G05060 AFUA_1G05070 AFUA_1G05080 AFUA_1G05200 AFUA_1G05…
0.00917664197398077	16	40	2.27767220902613	Ribosome assembly	http://amigo.geneontology.org/amigo/term/GO:0042255	AFUA_1G03390 AFUA_1G05080 AFUA_1G05340 AFUA_1G11130 AFUA_1G12890 AFUA_1G15020 AFUA_2G01830 AFUA_2G09210 AFUA_2G10440 AFUA_2G11850 AFUA_3G13320 AFUA_5G05630 AFUA_5G06430 AFUA_6G02440 AFUA_6G12660 AFUA_7G04490
0.00937204184579769	12	26	2.62808331810707	Branched-chain amino acid metabolic process	http://amigo.geneontology.org/amigo/term/GO:0009081	AFUA_1G15260 AFUA_1G15780 AFUA_2G02100 AFUA_2G11260 AFUA_2G14210 AFUA_3G10310 AFUA_3G11640 AFUA_3G14490 AFUA_4G06160 AFUA_4G07210 AFUA_4G08140 AFUA_5G00590
0.00951688002436057	68	268	1.44479207288971	Cation transport	http://amigo.geneontology.org/amigo/term/GO:0006812	AFUA_1G02070 AFUA_1G02130 AFUA_1G03100 AFUA_1G03510 AFUA_1G04870 AFUA_1G10880 AFUA_1G10930 AFUA_1G14340 AFUA_1G16230 AFUA_1G16280 AFUA_1G17270 AFUA_2G01460 AFUA_2G03010 AFUA_2G03730 AFUA_2G03860 AFUA_2G05880 AFUA_2G07680 AFUA_2G07880 AFUA_2G09570 AFUA_2G11520 AFUA_2G12400 AFUA_2G14570 AFUA_2G14590 AFUA_2G17170 AFUA_3G03010 AFUA_3G03660 AFUA_3G06190 AFUA_3G07360 AFUA_3G07640 AFUA_3G07690 AFUA_3G10…
0.0097068713502017	14	33	2.41571294896711	Galactose metabolism	http://www.genome.jp/kegg-bin/show_pathway?afm00052	AFUA_1G05520 AFUA_2G01240 AFUA_2G02120 AFUA_2G05910 AFUA_2G11560 AFUA_3G07910 AFUA_3G11830 AFUA_4G00960 AFUA_4G10150 AFUA_4G14090 AFUA_5G10780 AFUA_6G02560 AFUA_7G01830 AFUA_7G06380
0.0106412481588738	18	48	2.135317695962	Glutamine family amino acid metabolic process	http://amigo.geneontology.org/amigo/term/GO:0009064	AFUA_1G02780 AFUA_1G07380 AFUA_2G04310 AFUA_2G10070 AFUA_2G12470 AFUA_3G00790 AFUA_3G07140 AFUA_3G07790 AFUA_4G06620 AFUA_4G06900 AFUA_4G13120 AFUA_5G02720 AFUA_5G06780 AFUA_5G08120 AFUA_5G13180 AFUA_6G02910 AFUA_6G13490 AFUA_8G06020
0.0106412481588738	11	23	2.72330372818341	Glutamine family amino acid biosynthetic process	http://amigo.geneontology.org/amigo/term/GO:0009084	AFUA_1G07380 AFUA_2G04310 AFUA_2G10070 AFUA_2G12470 AFUA_3G07140 AFUA_3G07790 AFUA_4G06620 AFUA_4G13120 AFUA_5G06780 AFUA_5G08120 AFUA_6G02910
0.0107792760723909	5	6	4.7451504354711	Siderophore biosynthetic process	http://amigo.geneontology.org/amigo/term/GO:0019290	AFUA_1G17190 AFUA_2G07680 AFUA_3G03400 AFUA_5G03920 AFUA_6G02910
0.0107792760723909	5	6	4.7451504354711	Dicarboxylic acid catabolic process	http://amigo.geneontology.org/amigo/term/GO:0043649	AFUA_3G00790 AFUA_3G05730 AFUA_4G10410 AFUA_6G13490 AFUA_8G06020
0.0107792760723909	5	6	4.7451504354711	Aldehyde biosynthetic process	http://amigo.geneontology.org/amigo/term/GO:0046184	AFUA_1G02900 AFUA_2G11020 AFUA_5G08090 AFUA_5G10650 AFUA_5G13450
0.0107792760723909	5	6	4.7451504354711	Mitochondrial electron transport, NADH to ubiquinone	http://amigo.geneontology.org/amigo/term/GO:0006120	AFUA_1G06610 AFUA_1G12290 AFUA_2G13710 AFUA_4G11050 AFUA_5G02080
0.0107792760723909	5	6	4.7451504354711	N ,N ,N -triacetylfusarinine C metabolic process	http://amigo.geneontology.org/amigo/term/GO:1900549	AFUA_1G17190 AFUA_3G03400 AFUA_3G03410 AFUA_3G03420 AFUA_5G03920
0.0107792760723909	5	6	4.7451504354711	N ,N ,N -triacetylfusarinine C biosynthetic process	http://amigo.geneontology.org/amigo/term/GO:1900551	AFUA_1G17190 AFUA_3G03400 AFUA_3G03410 AFUA_3G03420 AFUA_5G03920
0.0107792760723909	5	6	4.7451504354711	Sulfate assimilation	http://amigo.geneontology.org/amigo/term/GO:0000103	AFUA_1G10820 AFUA_3G06530 AFUA_3G06540 AFUA_3G06600 AFUA_4G04200
0.0107792760723909	5	6	4.7451504354711	Proton-transporting ATP synthase complex, catalytic core F(1)	http://amigo.geneontology.org/amigo/term/GO:0045261	AFUA_1G03100 AFUA_1G03510 AFUA_2G12400 AFUA_5G10550 AFUA_8G05320
0.0107792760723909	5	6	4.7451504354711	Pyruvate dehydrogenase activity	http://amigo.geneontology.org/amigo/term/GO:0004738	AFUA_1G06960 AFUA_2G02100 AFUA_3G04170 AFUA_3G08270 AFUA_7G05720
0.0107792760723909	5	6	4.7451504354711	C-methyltransferase activity	http://amigo.geneontology.org/amigo/term/GO:0008169	AFUA_3G06600 AFUA_4G03630 AFUA_4G09190 AFUA_4G10370 AFUA_6G08850
0.0107792760723909	5	6	4.7451504354711	Siderophore metabolic process	http://amigo.geneontology.org/amigo/term/GO:0009237	AFUA_1G17190 AFUA_2G07680 AFUA_3G03400 AFUA_5G03920 AFUA_6G02910
0.0107812567107833	34	114	1.69826436637913	Heme binding	http://amigo.geneontology.org/amigo/term/GO:0020037	AFUA_1G02070 AFUA_1G03610 AFUA_1G03950 AFUA_1G11390 AFUA_1G12830 AFUA_1G12840 AFUA_1G13220 AFUA_1G15590 AFUA_1G15820 AFUA_2G13110 AFUA_2G14430 AFUA_2G15590 AFUA_3G02010 AFUA_3G02270 AFUA_3G12960 AFUA_3G14250 AFUA_4G03120 AFUA_4G03410 AFUA_4G06890 AFUA_4G14780 AFUA_4G14830 AFUA_5G14860 AFUA_5G15050 AFUA_6G01810 AFUA_6G09670 AFUA_6G09730 AFUA_7G03740 AFUA_7G05920 AFUA_7G06630 AFUA_8G00190 AFUA_8G00…
0.0109099280185545	7	11	3.62356942345066	Sodium ion transmembrane transporter activity	http://amigo.geneontology.org/amigo/term/GO:0015081	AFUA_2G17170 AFUA_3G03010 AFUA_4G09440 AFUA_5G00730 AFUA_7G04570 AFUA_7G06350 AFUA_8G01850
0.0109830039074024	21	60	1.99296318289786	Carbohydrate biosynthetic process	http://amigo.geneontology.org/amigo/term/GO:0016051	AFUA_1G05580 AFUA_1G10350 AFUA_1G15440 AFUA_2G01010 AFUA_2G01170 AFUA_2G05090 AFUA_2G05340 AFUA_2G09790 AFUA_2G11020 AFUA_2G13850 AFUA_3G00910 AFUA_3G05650 AFUA_3G11690 AFUA_4G07710 AFUA_4G08610 AFUA_5G13450 AFUA_5G14790 AFUA_6G00550 AFUA_6G12400 AFUA_6G12410 AFUA_8G01730
0.0109830039074024	13	30	2.46747822644497	Terpenoid biosynthetic process	http://amigo.geneontology.org/amigo/term/GO:0016114	AFUA_3G10660 AFUA_4G14770 AFUA_5G02450 AFUA_5G04080 AFUA_8G00370 AFUA_8G00380 AFUA_8G00390 AFUA_8G00400 AFUA_8G00480 AFUA_8G00490 AFUA_8G00510 AFUA_8G00520 AFUA_8G07210
0.0109830039074024	118	515	1.30468602264603	Plasma membrane	http://amigo.geneontology.org/amigo/term/GO:0005886	AFUA_1G02130 AFUA_1G02350 AFUA_1G02530 AFUA_1G04870 AFUA_1G05020 AFUA_1G06440 AFUA_1G07300 AFUA_1G10370 AFUA_1G10390 AFUA_1G10930 AFUA_1G12690 AFUA_1G12850 AFUA_1G13210 AFUA_1G13590 AFUA_1G14330 AFUA_1G14340 AFUA_1G16190 AFUA_1G16230 AFUA_1G17270 AFUA_1G17470 AFUA_2G01170 AFUA_2G03360 AFUA_2G03730 AFUA_2G03860 AFUA_2G04690 AFUA_2G05340 AFUA_2G05880 AFUA_2G07940 AFUA_2G08910 AFUA_2G09450 AFUA_2G10…
0.0109830039074024	13	30	2.46747822644497	RRNA binding	http://amigo.geneontology.org/amigo/term/GO:0019843	AFUA_1G03390 AFUA_1G05080 AFUA_1G06980 AFUA_1G09100 AFUA_1G12890 AFUA_1G15020 AFUA_2G03380 AFUA_2G10440 AFUA_3G06840 AFUA_3G06970 AFUA_6G09060 AFUA_7G01460 AFUA_7G05290
0.0110802919348074	36	123	1.66658942123863	Iron ion binding	http://amigo.geneontology.org/amigo/term/GO:0005506	AFUA_1G03950 AFUA_1G07380 AFUA_1G11390 AFUA_1G13220 AFUA_1G15820 AFUA_1G16850 AFUA_2G00320 AFUA_2G07680 AFUA_2G10370 AFUA_2G14430 AFUA_3G02010 AFUA_3G12960 AFUA_4G00340 AFUA_4G04820 AFUA_4G06890 AFUA_4G14780 AFUA_4G14830 AFUA_5G10670 AFUA_5G14860 AFUA_5G15050 AFUA_6G01810 AFUA_6G03070 AFUA_6G05140 AFUA_6G08360 AFUA_6G09670 AFUA_6G09730 AFUA_7G03740 AFUA_7G06630 AFUA_8G00190 AFUA_8G00220 AFUA_8G00…
0.0112121137732918	235	1119	1.19582879607046	Small molecule binding	http://amigo.geneontology.org/amigo/term/GO:0036094	AFUA_1G01600 AFUA_1G02550 AFUA_1G03610 AFUA_1G04150 AFUA_1G04940 AFUA_1G05620 AFUA_1G05830 AFUA_1G05930 AFUA_1G06390 AFUA_1G06940 AFUA_1G07380 AFUA_1G10130 AFUA_1G10350 AFUA_1G10380 AFUA_1G10390 AFUA_1G10630 AFUA_1G10750 AFUA_1G10820 AFUA_1G10880 AFUA_1G10910 AFUA_1G11080 AFUA_1G11180 AFUA_1G11890 AFUA_1G12170 AFUA_1G12210 AFUA_1G12690 AFUA_1G12800 AFUA_1G12830 AFUA_1G13300 AFUA_1G13320 AFUA_1G13…
0.0114767794400539	4	4	5.69418052256532	Mitochondrial ATP synthesis coupled proton transport	http://amigo.geneontology.org/amigo/term/GO:0042776	AFUA_1G02070 AFUA_2G03010 AFUA_2G12400 AFUA_5G10550
0.0114767794400539	4	4	5.69418052256532	Positive regulation of translational fidelity	http://amigo.geneontology.org/amigo/term/GO:0045903	AFUA_1G06980 AFUA_3G06970 AFUA_4G07580 AFUA_7G01460
0.0114767794400539	4	4	5.69418052256532	Malate metabolic process	http://amigo.geneontology.org/amigo/term/GO:0006108	AFUA_2G08280 AFUA_6G02470 AFUA_7G02420 AFUA_7G05740
0.0114767794400539	4	4	5.69418052256532	Mitochondrial respiratory chain complex IV	http://amigo.geneontology.org/amigo/term/GO:0005751	AFUA_2G13010 AFUA_3G06190 AFUA_5G02750 AFUA_5G10560
0.0114767794400539	4	4	5.69418052256532	Respiratory chain complex IV	http://amigo.geneontology.org/amigo/term/GO:0045277	AFUA_2G13010 AFUA_3G06190 AFUA_5G02750 AFUA_5G10560
0.0114797295029977	44	159	1.57574806913757	Cellular homeostasis	http://amigo.geneontology.org/amigo/term/GO:0019725	AFUA_1G10880 AFUA_1G14340 AFUA_1G17190 AFUA_1G17270 AFUA_2G01190 AFUA_2G01260 AFUA_2G01460 AFUA_2G02100 AFUA_2G03730 AFUA_2G05910 AFUA_2G07680 AFUA_2G09570 AFUA_2G14570 AFUA_2G14960 AFUA_2G17170 AFUA_3G02270 AFUA_3G03410 AFUA_3G03420 AFUA_3G03440 AFUA_3G03560 AFUA_3G03660 AFUA_3G05790 AFUA_3G07360 AFUA_3G07640 AFUA_3G08230 AFUA_4G03320 AFUA_4G08580 AFUA_4G13540 AFUA_5G00730 AFUA_5G02290 AFUA_5G03…
0.0117605134954505	8	14	3.2538174414659	Hexose biosynthetic process	http://amigo.geneontology.org/amigo/term/GO:0019319	AFUA_1G10350 AFUA_2G05090 AFUA_2G09790 AFUA_2G11020 AFUA_3G11690 AFUA_4G07710 AFUA_5G13450 AFUA_5G14790
0.0132224301698512	19	53	2.04130999865549	Amino acid activation	http://amigo.geneontology.org/amigo/term/GO:0043038	AFUA_1G05620 AFUA_1G10750 AFUA_1G16210 AFUA_2G02590 AFUA_2G05650 AFUA_2G13030 AFUA_2G16280 AFUA_3G03420 AFUA_3G12640 AFUA_3G12920 AFUA_4G08320 AFUA_4G08330 AFUA_4G12920 AFUA_5G00352 AFUA_6G09660 AFUA_6G12630 AFUA_7G01420 AFUA_8G00170 AFUA_8G04800
0.0132380367182682	23	69	1.89806017418844	Pyridoxal phosphate binding	http://amigo.geneontology.org/amigo/term/GO:0030170	AFUA_1G11890 AFUA_1G14090 AFUA_2G07810 AFUA_2G09650 AFUA_2G12470 AFUA_3G08980 AFUA_3G09320 AFUA_3G14470 AFUA_4G03760 AFUA_4G08140 AFUA_4G10410 AFUA_4G11190 AFUA_5G02180 AFUA_5G04250 AFUA_5G06270 AFUA_5G06680 AFUA_6G03640 AFUA_6G03660 AFUA_6G04970 AFUA_6G07770 AFUA_6G13490 AFUA_7G05900 AFUA_8G06020
0.0132380367182682	23	69	1.89806017418844	Vitamin B6 binding	http://amigo.geneontology.org/amigo/term/GO:0070279	AFUA_1G11890 AFUA_1G14090 AFUA_2G07810 AFUA_2G09650 AFUA_2G12470 AFUA_3G08980 AFUA_3G09320 AFUA_3G14470 AFUA_4G03760 AFUA_4G08140 AFUA_4G10410 AFUA_4G11190 AFUA_5G02180 AFUA_5G04250 AFUA_5G06270 AFUA_5G06680 AFUA_6G03640 AFUA_6G03660 AFUA_6G04970 AFUA_6G07770 AFUA_6G13490 AFUA_7G05900 AFUA_8G06020
0.0141896385805451	34	116	1.66898394626915	Tetrapyrrole binding	http://amigo.geneontology.org/amigo/term/GO:0046906	AFUA_1G02070 AFUA_1G03610 AFUA_1G03950 AFUA_1G11390 AFUA_1G12830 AFUA_1G12840 AFUA_1G13220 AFUA_1G15590 AFUA_1G15820 AFUA_2G13110 AFUA_2G14430 AFUA_2G15590 AFUA_3G02010 AFUA_3G02270 AFUA_3G12960 AFUA_3G14250 AFUA_4G03120 AFUA_4G03410 AFUA_4G06890 AFUA_4G14780 AFUA_4G14830 AFUA_5G14860 AFUA_5G15050 AFUA_6G01810 AFUA_6G09670 AFUA_6G09730 AFUA_7G03740 AFUA_7G05920 AFUA_7G06630 AFUA_8G00190 AFUA_8G00…
0.0148660957484904	11	24	2.60983273950911	Fatty acid biosynthetic process	http://amigo.geneontology.org/amigo/term/GO:0006633	AFUA_1G06620 AFUA_1G10380 AFUA_1G16710 AFUA_2G08670 AFUA_2G11540 AFUA_3G04210 AFUA_3G04220 AFUA_4G10270 AFUA_6G10650 AFUA_6G10660 AFUA_7G05920
0.0150758787770286	13	31	2.38788215462417	Sulfur amino acid metabolic process	http://amigo.geneontology.org/amigo/term/GO:0000096	AFUA_1G10820 AFUA_2G11300 AFUA_2G15590 AFUA_3G06530 AFUA_3G11640 AFUA_4G07360 AFUA_4G12840 AFUA_5G02180 AFUA_5G04250 AFUA_5G07210 AFUA_5G08600 AFUA_6G08720 AFUA_8G01800
0.0150758787770286	13	31	2.38788215462417	Terpenoid metabolic process	http://amigo.geneontology.org/amigo/term/GO:0006721	AFUA_3G10660 AFUA_4G14770 AFUA_5G02450 AFUA_5G04080 AFUA_8G00370 AFUA_8G00380 AFUA_8G00390 AFUA_8G00400 AFUA_8G00480 AFUA_8G00490 AFUA_8G00510 AFUA_8G00520 AFUA_8G07210
0.0163799061677905	18	50	2.04990498812352	Cellular iron ion homeostasis	http://amigo.geneontology.org/amigo/term/GO:0006879	AFUA_1G14340 AFUA_1G17190 AFUA_1G17270 AFUA_2G01190 AFUA_2G01260 AFUA_2G07680 AFUA_2G14960 AFUA_3G02270 AFUA_3G03410 AFUA_3G03420 AFUA_3G03440 AFUA_3G03660 AFUA_5G03790 AFUA_5G03800 AFUA_5G03920 AFUA_5G08890 AFUA_6G08640 AFUA_7G06060
0.0173889818158628	6	9	3.79612034837688	Hexose catabolic process	http://amigo.geneontology.org/amigo/term/GO:0019320	AFUA_2G11560 AFUA_3G07910 AFUA_3G09290 AFUA_4G00960 AFUA_4G14090 AFUA_5G10780
0.0173889818158628	6	9	3.79612034837688	de novo IMP biosynthetic process	http://amigo.geneontology.org/amigo/term/GO:0006189	AFUA_2G11940 AFUA_4G07690 AFUA_4G12600 AFUA_5G02720 AFUA_6G04730 AFUA_6G11620
0.0173889818158628	6	9	3.79612034837688	Proton channel activity	http://amigo.geneontology.org/amigo/term/GO:0015252	AFUA_1G03100 AFUA_1G03510 AFUA_2G12400 AFUA_4G09360 AFUA_5G10550 AFUA_8G05320
0.0173889818158628	6	9	3.79612034837688	Proton-transporting ATP synthase activity, rotational mechanism	http://amigo.geneontology.org/amigo/term/GO:0046933	AFUA_1G03100 AFUA_1G03510 AFUA_2G12400 AFUA_4G09360 AFUA_5G10550 AFUA_8G05320
0.0199382040527615	8	15	3.0368962787015	Mitochondrial cytochrome c oxidase assembly	http://amigo.geneontology.org/amigo/term/GO:0033617	AFUA_1G12250 AFUA_2G13010 AFUA_3G07360 AFUA_3G07690 AFUA_3G09570 AFUA_5G03640 AFUA_5G12000 AFUA_6G04030
0.0199382040527615	33	114	1.6483154144268	Secondary metabolite biosynthetic process	http://amigo.geneontology.org/amigo/term/GO:0044550	AFUA_1G17190 AFUA_2G07680 AFUA_3G03400 AFUA_3G03410 AFUA_3G03420 AFUA_3G12890 AFUA_3G12900 AFUA_3G12910 AFUA_3G12920 AFUA_3G12930 AFUA_3G12950 AFUA_4G14460 AFUA_4G14770 AFUA_5G00352 AFUA_5G01200 AFUA_5G03920 AFUA_6G02910 AFUA_6G09630 AFUA_6G09660 AFUA_6G09680 AFUA_6G09690 AFUA_6G09700 AFUA_6G09710 AFUA_6G09720 AFUA_6G09730 AFUA_6G09740 AFUA_7G00130 AFUA_7G00150 AFUA_8G00170 AFUA_8G00200 AFUA_8G00…
0.0199382040527615	7	12	3.32160530482977	IMP metabolic process	http://amigo.geneontology.org/amigo/term/GO:0046040	AFUA_1G15450 AFUA_2G11940 AFUA_4G07690 AFUA_4G12600 AFUA_5G02720 AFUA_6G04730 AFUA_6G11620
0.0199382040527615	7	12	3.32160530482977	Pentose-phosphate shunt	http://amigo.geneontology.org/amigo/term/GO:0006098	AFUA_1G13500 AFUA_2G09790 AFUA_2G11020 AFUA_2G15190 AFUA_5G09230 AFUA_5G13450 AFUA_6G08050
0.0199382040527615	7	12	3.32160530482977	Nitrogen cycle metabolic process	http://amigo.geneontology.org/amigo/term/GO:0071941	AFUA_1G04560 AFUA_1G04870 AFUA_1G12830 AFUA_1G12840 AFUA_1G12850 AFUA_1G17470 AFUA_2G04310
0.0199382040527615	8	15	3.0368962787015	Arginine metabolic process	http://amigo.geneontology.org/amigo/term/GO:0006525	AFUA_2G04310 AFUA_2G10070 AFUA_2G12470 AFUA_3G07790 AFUA_5G06780 AFUA_5G08120 AFUA_5G13180 AFUA_6G02910
0.0199382040527615	8	15	3.0368962787015	One-carbon metabolic process	http://amigo.geneontology.org/amigo/term/GO:0006730	AFUA_1G10130 AFUA_1G10630 AFUA_2G07810 AFUA_2G08890 AFUA_2G11300 AFUA_3G08650 AFUA_3G09320 AFUA_6G11620
0.0199382040527615	7	12	3.32160530482977	One carbon pool by folate	http://www.genome.jp/kegg-bin/show_pathway?afm00670	AFUA_2G07810 AFUA_2G08890 AFUA_2G11300 AFUA_3G08650 AFUA_3G09320 AFUA_4G07690 AFUA_6G11620
0.0199382040527615	8	15	3.0368962787015	Respiratory chain complex IV assembly	http://amigo.geneontology.org/amigo/term/GO:0008535	AFUA_1G12250 AFUA_2G13010 AFUA_3G07360 AFUA_3G07690 AFUA_3G09570 AFUA_5G03640 AFUA_5G12000 AFUA_6G04030
0.0201727877325453	13	32	2.31326083729216	Oxidoreductase activity, acting on NAD(P)H, quinone or similar compound as acceptor	http://amigo.geneontology.org/amigo/term/GO:0016655	AFUA_1G06610 AFUA_2G05450 AFUA_2G05500 AFUA_2G09130 AFUA_2G10600 AFUA_2G13710 AFUA_2G14905 AFUA_3G13610 AFUA_4G11050 AFUA_5G04370 AFUA_6G08810 AFUA_6G12790 AFUA_7G02360
0.0201727877325453	18	51	2.00971077267011	Isoprenoid metabolic process	http://amigo.geneontology.org/amigo/term/GO:0006720	AFUA_1G03020 AFUA_1G17340 AFUA_3G06120 AFUA_3G10660 AFUA_4G07130 AFUA_4G11350 AFUA_4G14770 AFUA_5G02450 AFUA_5G04080 AFUA_8G00370 AFUA_8G00380 AFUA_8G00390 AFUA_8G00400 AFUA_8G00480 AFUA_8G00490 AFUA_8G00510 AFUA_8G00520 AFUA_8G07210
0.0201727877325453	13	32	2.31326083729216	Ubiquinone metabolic process	http://amigo.geneontology.org/amigo/term/GO:0006743	AFUA_2G01890 AFUA_2G15860 AFUA_3G06120 AFUA_3G06410 AFUA_3G14920 AFUA_4G09810 AFUA_4G10370 AFUA_4G12930 AFUA_6G04380 AFUA_6G08850 AFUA_6G09720 AFUA_6G12310 AFUA_6G12790
0.0201727877325453	13	32	2.31326083729216	Ubiquinone biosynthetic process	http://amigo.geneontology.org/amigo/term/GO:0006744	AFUA_2G01890 AFUA_2G15860 AFUA_3G06120 AFUA_3G06410 AFUA_3G14920 AFUA_4G09810 AFUA_4G10370 AFUA_4G12930 AFUA_6G04380 AFUA_6G08850 AFUA_6G09720 AFUA_6G12310 AFUA_6G12790
0.0222749211876414	14	36	2.21440353655318	Pigment metabolic process	http://amigo.geneontology.org/amigo/term/GO:0042440	AFUA_1G05060 AFUA_1G07480 AFUA_1G15440 AFUA_3G06600 AFUA_3G13120 AFUA_4G08340 AFUA_4G12620 AFUA_5G01210 AFUA_5G06270 AFUA_5G07750 AFUA_6G04730 AFUA_6G07670 AFUA_6G08440 AFUA_7G02310
0.0237015400351437	15	40	2.135317695962	Aminoacyl-tRNA ligase activity	http://amigo.geneontology.org/amigo/term/GO:0004812	AFUA_1G05620 AFUA_1G10750 AFUA_1G16210 AFUA_2G02590 AFUA_2G05650 AFUA_2G13030 AFUA_2G15940 AFUA_2G16280 AFUA_3G12640 AFUA_4G08320 AFUA_4G08330 AFUA_4G12920 AFUA_6G12630 AFUA_7G01420 AFUA_8G04800
0.0237015400351437	15	40	2.135317695962	Ligase activity, forming carbon-oxygen bonds	http://amigo.geneontology.org/amigo/term/GO:0016875	AFUA_1G05620 AFUA_1G10750 AFUA_1G16210 AFUA_2G02590 AFUA_2G05650 AFUA_2G13030 AFUA_2G15940 AFUA_2G16280 AFUA_3G12640 AFUA_4G08320 AFUA_4G08330 AFUA_4G12920 AFUA_6G12630 AFUA_7G01420 AFUA_8G04800
0.0254061366051664	18	52	1.9710624885803	Iron-sulfur cluster binding	http://amigo.geneontology.org/amigo/term/GO:0051536	AFUA_1G06610 AFUA_1G06810 AFUA_1G07380 AFUA_1G12840 AFUA_2G09130 AFUA_2G10370 AFUA_2G11260 AFUA_2G14210 AFUA_2G14960 AFUA_2G15590 AFUA_4G10690 AFUA_4G11050 AFUA_5G04370 AFUA_5G08890 AFUA_5G10370 AFUA_5G10610 AFUA_6G03670 AFUA_6G03730
0.0254061366051664	18	52	1.9710624885803	Metal cluster binding	http://amigo.geneontology.org/amigo/term/GO:0051540	AFUA_1G06610 AFUA_1G06810 AFUA_1G07380 AFUA_1G12840 AFUA_2G09130 AFUA_2G10370 AFUA_2G11260 AFUA_2G14210 AFUA_2G14960 AFUA_2G15590 AFUA_4G10690 AFUA_4G11050 AFUA_5G04370 AFUA_5G08890 AFUA_5G10370 AFUA_5G10610 AFUA_6G03670 AFUA_6G03730
0.0274154288020564	13	33	2.24316202404088	Water-soluble vitamin biosynthetic process	http://amigo.geneontology.org/amigo/term/GO:0042364	AFUA_1G02900 AFUA_1G13300 AFUA_4G08610 AFUA_5G02470 AFUA_5G08090 AFUA_5G10650 AFUA_5G11040 AFUA_6G03640 AFUA_6G03660 AFUA_6G03670 AFUA_6G08360 AFUA_6G13140 AFUA_7G05410
0.0274154288020564	13	33	2.24316202404088	Vitamin biosynthetic process	http://amigo.geneontology.org/amigo/term/GO:0009110	AFUA_1G02900 AFUA_1G13300 AFUA_4G08610 AFUA_5G02470 AFUA_5G08090 AFUA_5G10650 AFUA_5G11040 AFUA_6G03640 AFUA_6G03660 AFUA_6G03670 AFUA_6G08360 AFUA_6G13140 AFUA_7G05410
0.0274188095446359	5	7	4.06727180183237	Cellular potassium ion homeostasis	http://amigo.geneontology.org/amigo/term/GO:0030007	AFUA_2G17170 AFUA_4G13540 AFUA_5G00730 AFUA_5G02290 AFUA_7G04570
0.0274188095446359	5	7	4.06727180183237	Mitochondrial pyruvate dehydrogenase complex	http://amigo.geneontology.org/amigo/term/GO:0005967	AFUA_1G06960 AFUA_2G02100 AFUA_3G04170 AFUA_3G08270 AFUA_7G05720
0.0274188095446359	5	7	4.06727180183237	Pyruvate dehydrogenase complex	http://amigo.geneontology.org/amigo/term/GO:0045254	AFUA_1G06960 AFUA_2G02100 AFUA_3G04170 AFUA_3G08270 AFUA_7G05720
0.0282138228254163	9	19	2.69724340542568	Carbon-nitrogen lyase activity	http://amigo.geneontology.org/amigo/term/GO:0016840	AFUA_2G11940 AFUA_3G00790 AFUA_3G07790 AFUA_3G08560 AFUA_3G14470 AFUA_4G08140 AFUA_5G08090 AFUA_6G09700 AFUA_8G00160
0.0282138228254163	9	19	2.69724340542568	Purine nucleoside monophosphate biosynthetic process	http://amigo.geneontology.org/amigo/term/GO:0009127	AFUA_1G15450 AFUA_2G11940 AFUA_4G07690 AFUA_4G12600 AFUA_5G02720 AFUA_5G06390 AFUA_6G04730 AFUA_6G11620 AFUA_7G02310
0.0282138228254163	9	19	2.69724340542568	Purine ribonucleoside monophosphate biosynthetic process	http://amigo.geneontology.org/amigo/term/GO:0009168	AFUA_1G15450 AFUA_2G11940 AFUA_4G07690 AFUA_4G12600 AFUA_5G02720 AFUA_5G06390 AFUA_6G04730 AFUA_6G11620 AFUA_7G02310
0.0298836269876257	35	126	1.5817168118237	Proton transmembrane transport	http://amigo.geneontology.org/amigo/term/GO:1902600	AFUA_1G02070 AFUA_1G03100 AFUA_1G03510 AFUA_1G16230 AFUA_1G16280 AFUA_2G03010 AFUA_2G11520 AFUA_2G12400 AFUA_2G14590 AFUA_2G17170 AFUA_3G06190 AFUA_3G07640 AFUA_3G10630 AFUA_3G14440 AFUA_4G00800 AFUA_4G02650 AFUA_4G07150 AFUA_4G09360 AFUA_4G09440 AFUA_4G13080 AFUA_4G13090 AFUA_5G00730 AFUA_5G02750 AFUA_5G02840 AFUA_5G10550 AFUA_5G10560 AFUA_6G03060 AFUA_6G03810 AFUA_6G14442 AFUA_7G00220 AFUA_7G04…
0.0310999303662052	16	45	2.02459751913434	Isoprenoid biosynthetic process	http://amigo.geneontology.org/amigo/term/GO:0008299	AFUA_3G06120 AFUA_3G10660 AFUA_4G07130 AFUA_4G11350 AFUA_4G14770 AFUA_5G02450 AFUA_5G04080 AFUA_8G00370 AFUA_8G00380 AFUA_8G00390 AFUA_8G00400 AFUA_8G00480 AFUA_8G00490 AFUA_8G00510 AFUA_8G00520 AFUA_8G07210
0.0312273681568986	18	53	1.9338726303052	Alpha-amino acid catabolic process	http://amigo.geneontology.org/amigo/term/GO:1901606	AFUA_1G02780 AFUA_1G10130 AFUA_1G10780 AFUA_2G02100 AFUA_2G07810 AFUA_3G00790 AFUA_3G05370 AFUA_3G09320 AFUA_3G14250 AFUA_4G03760 AFUA_4G08140 AFUA_4G10410 AFUA_5G02850 AFUA_5G11290 AFUA_6G07340 AFUA_6G13490 AFUA_8G04650 AFUA_8G06020
0.0314241470340246	8	16	2.84709026128266	Ether metabolic process	http://amigo.geneontology.org/amigo/term/GO:0018904	AFUA_8G00200 AFUA_8G00230 AFUA_8G00380 AFUA_8G00440 AFUA_8G00480 AFUA_8G00500 AFUA_8G00510 AFUA_8G00520
0.0314241470340246	8	16	2.84709026128266	Cellular aldehyde metabolic process	http://amigo.geneontology.org/amigo/term/GO:0006081	AFUA_1G02900 AFUA_2G11020 AFUA_3G08490 AFUA_4G11840 AFUA_4G13510 AFUA_5G08090 AFUA_5G10650 AFUA_5G13450
0.0314241470340246	8	16	2.84709026128266	Fungal-type cell wall polysaccharide metabolic process	http://amigo.geneontology.org/amigo/term/GO:0071966	AFUA_1G03600 AFUA_1G15440 AFUA_2G01170 AFUA_2G05340 AFUA_3G00910 AFUA_6G08390 AFUA_6G12400 AFUA_6G12410
0.0314241470340246	24	78	1.75205554540471	Metal ion transmembrane transporter activity	http://amigo.geneontology.org/amigo/term/GO:0046873	AFUA_1G10880 AFUA_2G01460 AFUA_2G03730 AFUA_2G03860 AFUA_2G07880 AFUA_2G09570 AFUA_2G14570 AFUA_2G17170 AFUA_3G03010 AFUA_4G03320 AFUA_4G09440 AFUA_4G09560 AFUA_4G12620 AFUA_4G13540 AFUA_5G00730 AFUA_5G02290 AFUA_5G03790 AFUA_5G03800 AFUA_5G12920 AFUA_6G02810 AFUA_6G12550 AFUA_7G04570 AFUA_7G06350 AFUA_8G01850
0.0331796600246589	6	10	3.41650831353919	Epoxide metabolic process	http://amigo.geneontology.org/amigo/term/GO:0097176	AFUA_8G00380 AFUA_8G00440 AFUA_8G00480 AFUA_8G00500 AFUA_8G00510 AFUA_8G00520
0.0331796600246589	6	10	3.41650831353919	Fumagillin metabolic process	http://amigo.geneontology.org/amigo/term/GO:1902084	AFUA_8G00380 AFUA_8G00440 AFUA_8G00480 AFUA_8G00500 AFUA_8G00510 AFUA_8G00520
0.0331796600246589	6	10	3.41650831353919	Fumagillin biosynthetic process	http://amigo.geneontology.org/amigo/term/GO:1902086	AFUA_8G00380 AFUA_8G00440 AFUA_8G00480 AFUA_8G00500 AFUA_8G00510 AFUA_8G00520
0.0332813915787488	132	605	1.2423666594688	Cell periphery	http://amigo.geneontology.org/amigo/term/GO:0071944	AFUA_1G02130 AFUA_1G02350 AFUA_1G02530 AFUA_1G04870 AFUA_1G05020 AFUA_1G06440 AFUA_1G07300 AFUA_1G10370 AFUA_1G10390 AFUA_1G10930 AFUA_1G12690 AFUA_1G12850 AFUA_1G13210 AFUA_1G13590 AFUA_1G14330 AFUA_1G14340 AFUA_1G15440 AFUA_1G16190 AFUA_1G16230 AFUA_1G16700 AFUA_1G17270 AFUA_1G17470 AFUA_2G01170 AFUA_2G03360 AFUA_2G03730 AFUA_2G03860 AFUA_2G04690 AFUA_2G05340 AFUA_2G05880 AFUA_2G06040 AFUA_2G07…
0.0335016078270799	7	13	3.06609720445825	Oxidoreductase activity, acting on NAD(P)H, heme protein as acceptor	http://amigo.geneontology.org/amigo/term/GO:0016653	AFUA_1G04540 AFUA_2G07940 AFUA_2G14060 AFUA_6G04980 AFUA_6G07670 AFUA_6G08920 AFUA_6G10990
0.0343612497901138	10	23	2.47573066198492	Cytochrome complex assembly	http://amigo.geneontology.org/amigo/term/GO:0017004	AFUA_1G12250 AFUA_2G13010 AFUA_3G07360 AFUA_3G07690 AFUA_3G09570 AFUA_4G06790 AFUA_4G07120 AFUA_5G03640 AFUA_5G12000 AFUA_6G04030
0.0343612497901138	10	23	2.47573066198492	Transporter complex	http://amigo.geneontology.org/amigo/term/GO:1990351	AFUA_1G02070 AFUA_1G12290 AFUA_1G13480 AFUA_2G10580 AFUA_2G12970 AFUA_4G06790 AFUA_4G11390 AFUA_5G03790 AFUA_5G03800 AFUA_5G10610
0.0343612497901138	10	23	2.47573066198492	O-methyltransferase activity	http://amigo.geneontology.org/amigo/term/GO:0008171	AFUA_1G13930 AFUA_2G17820 AFUA_3G12910 AFUA_4G10370 AFUA_4G14240 AFUA_5G06710 AFUA_6G09680 AFUA_8G00200 AFUA_8G00390 AFUA_8G00400
0.0343612497901138	10	23	2.47573066198492	Glucan biosynthetic process	http://amigo.geneontology.org/amigo/term/GO:0009250	AFUA_1G05580 AFUA_1G15440 AFUA_2G01170 AFUA_2G05340 AFUA_2G13850 AFUA_3G00910 AFUA_6G00550 AFUA_6G12400 AFUA_6G12410 AFUA_8G01730
0.0345176881078184	25	83	1.71511461523052	Carbon-oxygen lyase activity	http://amigo.geneontology.org/amigo/term/GO:0016835	AFUA_1G05520 AFUA_1G06810 AFUA_1G06940 AFUA_1G13740 AFUA_2G11260 AFUA_2G12560 AFUA_2G13250 AFUA_2G14210 AFUA_2G17500 AFUA_3G03570 AFUA_3G04220 AFUA_3G08490 AFUA_3G08980 AFUA_3G11480 AFUA_4G02810 AFUA_4G10270 AFUA_4G11250 AFUA_4G12840 AFUA_5G08890 AFUA_5G09970 AFUA_6G02470 AFUA_6G03730 AFUA_6G06770 AFUA_8G00820 AFUA_8G06554
0.0366282001901523	14	38	2.09785598199775	TRNA aminoacylation for protein translation	http://amigo.geneontology.org/amigo/term/GO:0006418	AFUA_1G05620 AFUA_1G10750 AFUA_1G16210 AFUA_2G02590 AFUA_2G05650 AFUA_2G13030 AFUA_2G16280 AFUA_3G12640 AFUA_4G08320 AFUA_4G08330 AFUA_4G12920 AFUA_6G12630 AFUA_7G01420 AFUA_8G04800
0.0366282001901523	14	38	2.09785598199775	Glyoxylate and dicarboxylate metabolism	http://www.genome.jp/kegg-bin/show_pathway?afm00630	AFUA_1G10780 AFUA_2G02100 AFUA_2G07810 AFUA_3G00790 AFUA_3G02270 AFUA_3G09320 AFUA_4G03760 AFUA_4G11080 AFUA_4G11840 AFUA_4G13120 AFUA_4G13510 AFUA_5G04230 AFUA_6G11620 AFUA_7G05740
0.0372942379240324	18	54	1.89806017418844	Cell wall	http://amigo.geneontology.org/amigo/term/GO:0005618	AFUA_1G15440 AFUA_1G16190 AFUA_1G16700 AFUA_2G01170 AFUA_2G05340 AFUA_3G00270 AFUA_3G00910 AFUA_3G08990 AFUA_3G11690 AFUA_5G03760 AFUA_6G02800 AFUA_6G08390 AFUA_6G12410 AFUA_6G14090 AFUA_7G05450 AFUA_8G01910 AFUA_8G05610 AFUA_8G06880
0.0372942379240324	18	54	1.89806017418844	External encapsulating structure	http://amigo.geneontology.org/amigo/term/GO:0030312	AFUA_1G15440 AFUA_1G16190 AFUA_1G16700 AFUA_2G01170 AFUA_2G05340 AFUA_3G00270 AFUA_3G00910 AFUA_3G08990 AFUA_3G11690 AFUA_5G03760 AFUA_6G02800 AFUA_6G08390 AFUA_6G12410 AFUA_6G14090 AFUA_7G05450 AFUA_8G01910 AFUA_8G05610 AFUA_8G06880
0.0372942379240324	15	42	2.03363590091619	Transaminase activity	http://amigo.geneontology.org/amigo/term/GO:0008483	AFUA_1G09470 AFUA_1G10780 AFUA_1G14090 AFUA_1G15260 AFUA_2G09650 AFUA_2G12470 AFUA_4G06160 AFUA_4G10410 AFUA_4G11190 AFUA_5G00590 AFUA_5G06680 AFUA_6G03640 AFUA_6G03660 AFUA_6G04970 AFUA_6G07770
0.0372942379240324	15	42	2.03363590091619	Transferase activity, transferring nitrogenous groups	http://amigo.geneontology.org/amigo/term/GO:0016769	AFUA_1G09470 AFUA_1G10780 AFUA_1G14090 AFUA_1G15260 AFUA_2G09650 AFUA_2G12470 AFUA_4G06160 AFUA_4G10410 AFUA_4G11190 AFUA_5G00590 AFUA_5G06680 AFUA_6G03640 AFUA_6G03660 AFUA_6G04970 AFUA_6G07770
0.0375151398614669	17	50	1.93602137767221	Oxidoreductase activity, acting on paired donors, with incorporation or reduction of molecular oxygen, NAD(P)H as one donor, and incorporation of one atom of oxygen	http://amigo.geneontology.org/amigo/term/GO:0016709	AFUA_2G01890 AFUA_2G07680 AFUA_2G07940 AFUA_4G00340 AFUA_4G04820 AFUA_4G12930 AFUA_5G03380 AFUA_5G07780 AFUA_5G10670 AFUA_6G01900 AFUA_6G07340 AFUA_6G08920 AFUA_6G10990 AFUA_6G13790 AFUA_6G14280 AFUA_8G00440 AFUA_8G02440
0.0390753627425474	4	5	4.55534441805226	Nucleobase transport	http://amigo.geneontology.org/amigo/term/GO:0015851	AFUA_1G13210 AFUA_5G09750 AFUA_6G02000 AFUA_7G05910
0.0390753627425474	4	5	4.55534441805226	Acetyl-CoA biosynthetic process from pyruvate	http://amigo.geneontology.org/amigo/term/GO:0006086	AFUA_1G06960 AFUA_3G04170 AFUA_3G08270 AFUA_7G05720
0.0390753627425474	4	5	4.55534441805226	Tricarboxylic acid metabolic process	http://amigo.geneontology.org/amigo/term/GO:0072350	AFUA_1G12800 AFUA_2G04310 AFUA_5G04230 AFUA_6G06370
0.0390753627425474	4	5	4.55534441805226	Purine-containing compound transmembrane transport	http://amigo.geneontology.org/amigo/term/GO:0072530	AFUA_1G05390 AFUA_1G07450 AFUA_5G09750 AFUA_7G05910
0.0390753627425474	4	5	4.55534441805226	AMP biosynthetic process	http://amigo.geneontology.org/amigo/term/GO:0006167	AFUA_1G15450 AFUA_2G11940 AFUA_5G06390 AFUA_7G02310
0.0390753627425474	4	5	4.55534441805226	Mitochondrial proton-transporting ATP synthase complex, catalytic sector F(1)	http://amigo.geneontology.org/amigo/term/GO:0000275	AFUA_1G03100 AFUA_1G03510 AFUA_5G10550 AFUA_8G05320
0.0390753627425474	9	20	2.56238123515439	Organellar small ribosomal subunit	http://amigo.geneontology.org/amigo/term/GO:0000314	AFUA_1G06570 AFUA_1G06980 AFUA_2G02290 AFUA_2G09760 AFUA_2G10290 AFUA_4G13410 AFUA_5G08380 AFUA_5G11540 AFUA_7G04420
0.0390753627425474	9	20	2.56238123515439	Mitochondrial small ribosomal subunit	http://amigo.geneontology.org/amigo/term/GO:0005763	AFUA_1G06570 AFUA_1G06980 AFUA_2G02290 AFUA_2G09760 AFUA_2G10290 AFUA_4G13410 AFUA_5G08380 AFUA_5G11540 AFUA_7G04420
0.0390753627425474	4	5	4.55534441805226	MICOS complex	http://amigo.geneontology.org/amigo/term/GO:0061617	AFUA_1G09420 AFUA_1G13195 AFUA_4G08030 AFUA_6G08630
0.0390753627425474	4	5	4.55534441805226	Glycine biosynthetic process	http://amigo.geneontology.org/amigo/term/GO:0006545	AFUA_1G09470 AFUA_2G07810 AFUA_2G08890 AFUA_3G09320
0.0390753627425474	4	5	4.55534441805226	Steroid hydroxylase activity	http://amigo.geneontology.org/amigo/term/GO:0008395	AFUA_1G11390 AFUA_2G14430 AFUA_6G01810 AFUA_8G00560
0.0390753627425474	4	5	4.55534441805226	Nucleobase transmembrane transporter activity	http://amigo.geneontology.org/amigo/term/GO:0015205	AFUA_1G13210 AFUA_5G09750 AFUA_6G02000 AFUA_7G05910
0.0390753627425474	4	5	4.55534441805226	Protein processing involved in protein targeting to mitochondrion	http://amigo.geneontology.org/amigo/term/GO:0006627	AFUA_1G11870 AFUA_1G14200 AFUA_5G12820 AFUA_6G08640
0.0390753627425474	9	20	2.56238123515439	2 iron, 2 sulfur cluster binding	http://amigo.geneontology.org/amigo/term/GO:0051537	AFUA_1G12840 AFUA_2G09130 AFUA_2G10370 AFUA_2G14960 AFUA_4G10690 AFUA_5G10370 AFUA_5G10610 AFUA_6G03670 AFUA_6G03730
0.0443273388347645	18	55	1.8635499892032	Cellular ketone metabolic process	http://amigo.geneontology.org/amigo/term/GO:0042180	AFUA_2G01890 AFUA_2G15860 AFUA_3G06120 AFUA_3G06410 AFUA_3G08490 AFUA_3G14250 AFUA_3G14920 AFUA_4G09810 AFUA_4G10370 AFUA_4G11190 AFUA_4G12930 AFUA_5G02850 AFUA_6G04380 AFUA_6G07340 AFUA_6G08850 AFUA_6G09720 AFUA_6G12310 AFUA_6G12790
0.0449153138852627	14	39	2.04406480297217	Mitochondrial transmembrane transport	http://amigo.geneontology.org/amigo/term/GO:1990542	AFUA_1G02070 AFUA_1G05390 AFUA_2G02430 AFUA_2G03010 AFUA_2G04270 AFUA_2G09290 AFUA_2G12400 AFUA_2G13040 AFUA_5G04220 AFUA_5G10550 AFUA_6G02970 AFUA_6G12550 AFUA_7G05220 AFUA_7G05420
0.0449153138852627	14	39	2.04406480297217	Intrinsic component of mitochondrial inner membrane	http://amigo.geneontology.org/amigo/term/GO:0031304	AFUA_1G02730 AFUA_1G09420 AFUA_1G12250 AFUA_1G13195 AFUA_1G15140 AFUA_2G04270 AFUA_2G12260 AFUA_4G08030 AFUA_5G01210 AFUA_5G03640 AFUA_6G02970 AFUA_6G04030 AFUA_6G08440 AFUA_6G08630
0.0449153138852627	17	51	1.89806017418844	Serine-type peptidase activity	http://amigo.geneontology.org/amigo/term/GO:0008236	AFUA_1G17400 AFUA_2G01250 AFUA_2G03510 AFUA_2G09030 AFUA_2G17330 AFUA_4G03490 AFUA_4G07270 AFUA_4G08610 AFUA_4G09320 AFUA_5G01200 AFUA_5G12820 AFUA_5G14610 AFUA_6G00310 AFUA_7G04930 AFUA_7G08340 AFUA_8G04120 AFUA_8G04730
0.0449153138852627	17	51	1.89806017418844	Serine hydrolase activity	http://amigo.geneontology.org/amigo/term/GO:0017171	AFUA_1G17400 AFUA_2G01250 AFUA_2G03510 AFUA_2G09030 AFUA_2G17330 AFUA_4G03490 AFUA_4G07270 AFUA_4G08610 AFUA_4G09320 AFUA_5G01200 AFUA_5G12820 AFUA_5G14610 AFUA_6G00310 AFUA_7G04930 AFUA_7G08340 AFUA_8G04120 AFUA_8G04730
0.0449153138852627	146	684	1.21542449750663	Phosphate-containing compound metabolic process	http://amigo.geneontology.org/amigo/term/GO:0006796	AFUA_1G02070 AFUA_1G02900 AFUA_1G03020 AFUA_1G03100 AFUA_1G03510 AFUA_1G05930 AFUA_1G06830 AFUA_1G06960 AFUA_1G07070 AFUA_1G07260 AFUA_1G09050 AFUA_1G10350 AFUA_1G10820 AFUA_1G11080 AFUA_1G11550 AFUA_1G12750 AFUA_1G13500 AFUA_1G13740 AFUA_1G14610 AFUA_1G15450 AFUA_1G16280 AFUA_1G16480 AFUA_2G00660 AFUA_2G01010 AFUA_2G01070 AFUA_2G02580 AFUA_2G03010 AFUA_2G05910 AFUA_2G08080 AFUA_2G08670 AFUA_2G08…
0.045185838271706	8	17	2.67961436356015	Positive regulation of translation	http://amigo.geneontology.org/amigo/term/GO:0045727	AFUA_1G06980 AFUA_3G06970 AFUA_3G09030 AFUA_4G07580 AFUA_5G03000 AFUA_7G01460 AFUA_7G02190 AFUA_7G02470
0.045185838271706	8	17	2.67961436356015	Extrinsic component of organelle membrane	http://amigo.geneontology.org/amigo/term/GO:0031312	AFUA_1G04580 AFUA_2G01890 AFUA_3G06410 AFUA_4G10370 AFUA_4G12930 AFUA_6G04380 AFUA_6G08850 AFUA_7G02470
0.0457432249156313	10	24	2.37257521773555	Pentose phosphate pathway	http://www.genome.jp/kegg-bin/show_pathway?afm00030	AFUA_1G13500 AFUA_2G02120 AFUA_2G09790 AFUA_2G15190 AFUA_3G11690 AFUA_3G11830 AFUA_4G00960 AFUA_5G09230 AFUA_5G10290 AFUA_6G08050
0.0483526346414415	3	3	5.69418052256532	Nitrate transport	http://amigo.geneontology.org/amigo/term/GO:0015706	AFUA_1G12850 AFUA_1G17470 AFUA_4G03435
0.0483526346414415	3	3	5.69418052256532	Nitrite transport	http://amigo.geneontology.org/amigo/term/GO:0015707	AFUA_1G12850 AFUA_1G17470 AFUA_4G03435
0.0483526346414415	3	3	5.69418052256532	Sulfate assimilation, phosphoadenylyl sulfate reduction by phosphoadenylyl-sulfate reductase (thioredoxin)	http://amigo.geneontology.org/amigo/term/GO:0019379	AFUA_1G10820 AFUA_3G06530 AFUA_3G06540
0.0483526346414415	3	3	5.69418052256532	Sulfate reduction	http://amigo.geneontology.org/amigo/term/GO:0019419	AFUA_1G10820 AFUA_3G06530 AFUA_3G06540
0.0483526346414415	3	3	5.69418052256532	Sodium ion export across plasma membrane	http://amigo.geneontology.org/amigo/term/GO:0036376	AFUA_2G17170 AFUA_5G00730 AFUA_7G04570
0.0483526346414415	3	3	5.69418052256532	Fumitremorgin B metabolic process	http://amigo.geneontology.org/amigo/term/GO:1900770	AFUA_8G00170 AFUA_8G00200 AFUA_8G00250
0.0483526346414415	3	3	5.69418052256532	Fumitremorgin B biosynthetic process	http://amigo.geneontology.org/amigo/term/GO:1900772	AFUA_8G00170 AFUA_8G00200 AFUA_8G00250
0.0483526346414415	3	3	5.69418052256532	C-5 sterol desaturase activity	http://amigo.geneontology.org/amigo/term/GO:0000248	AFUA_2G00320 AFUA_6G05140 AFUA_8G01070
0.0483526346414415	3	3	5.69418052256532	UDP-glucose 4-epimerase activity	http://amigo.geneontology.org/amigo/term/GO:0003978	AFUA_3G07910 AFUA_4G14090 AFUA_5G10780
0.0483526346414415	3	3	5.69418052256532	Isocitrate dehydrogenase (NAD+) activity	http://amigo.geneontology.org/amigo/term/GO:0004449	AFUA_1G12800 AFUA_6G06370 AFUA_6G07390
0.0483526346414415	3	3	5.69418052256532	Sodium:phosphate symporter activity	http://amigo.geneontology.org/amigo/term/GO:0005436	AFUA_3G03010 AFUA_7G06350 AFUA_8G01850
0.0483526346414415	3	3	5.69418052256532	Glycogenin glucosyltransferase activity	http://amigo.geneontology.org/amigo/term/GO:0008466	AFUA_1G05580 AFUA_6G00550 AFUA_8G01730
0.0483526346414415	3	3	5.69418052256532	Nitrate transmembrane transporter activity	http://amigo.geneontology.org/amigo/term/GO:0015112	AFUA_1G12850 AFUA_1G17470 AFUA_4G03435
0.0483526346414415	3	3	5.69418052256532	Sodium:inorganic phosphate symporter activity	http://amigo.geneontology.org/amigo/term/GO:0015319	AFUA_3G03010 AFUA_7G06350 AFUA_8G01850
0.0483526346414415	3	3	5.69418052256532	Solute:sodium symporter activity	http://amigo.geneontology.org/amigo/term/GO:0015370	AFUA_3G03010 AFUA_7G06350 AFUA_8G01850
0.0483526346414415	3	3	5.69418052256532	S-acetyltransferase activity	http://amigo.geneontology.org/amigo/term/GO:0016418	AFUA_3G04220 AFUA_3G08270 AFUA_7G05720
0.0483526346414415	3	3	5.69418052256532	Sterol desaturase activity	http://amigo.geneontology.org/amigo/term/GO:0070704	AFUA_2G00320 AFUA_6G05140 AFUA_8G01070
0.0483526346414415	3	3	5.69418052256532	C5-Branched dibasic acid metabolism	http://www.genome.jp/kegg-bin/show_pathway?afm00660	AFUA_3G00790 AFUA_3G10310 AFUA_4G07210
Carbon-starved vs. Glucose
upregulated genes
Enrichment.FDR	nGenes	Pathway.Genes	Fold.Enrichment	Pathway	URL	Genes
0,000215381486737325	54	150	1,92528722810931	Polysaccharide catabolic process	http://amigo.geneontology.org/amigo/term/GO:0000272	AFUA_1G01120 AFUA_1G01250 AFUA_1G02800 AFUA_1G05770 AFUA_1G06910 AFUA_1G17410 AFUA_2G00690 AFUA_2G00710 AFUA_2G00800 AFUA_2G00920 AFUA_2G14150 AFUA_2G14360 AFUA_2G14520 AFUA_2G14530 AFUA_2G15160 AFUA_2G15620 AFUA_3G00320 AFUA_3G00610 AFUA_3G01160 AFUA_3G01910 AFUA_3G02090 AFUA_3G08680 AFUA_3G11280 AFUA_3G14620 AFUA_4G03780 AFUA_4G09480 AFUA_4G10140 AFUA_4G13360 AFUA_4G13920 AFUA_5G01830 AFUA_5G02…
0,000252098468153451	15	22	3,64637732596461	Polysaccharide binding	http://amigo.geneontology.org/amigo/term/GO:0030247	AFUA_2G00510 AFUA_2G00690 AFUA_2G00710 AFUA_2G00920 AFUA_3G00420 AFUA_3G00610 AFUA_3G01910 AFUA_3G03870 AFUA_4G03560 AFUA_4G10140 AFUA_6G03280 AFUA_6G09540 AFUA_6G11600 AFUA_6G13610 AFUA_8G07030
0,000374767008300979	43	113	2,03508728634957	Carboxylic acid catabolic process	http://amigo.geneontology.org/amigo/term/GO:0046395	AFUA_1G00480 AFUA_1G00530 AFUA_1G04780 AFUA_1G06150 AFUA_1G12400 AFUA_1G15170 AFUA_1G17520 AFUA_2G04200 AFUA_2G04220 AFUA_2G04230 AFUA_2G04240 AFUA_2G06000 AFUA_2G09110 AFUA_2G11350 AFUA_2G14850 AFUA_3G01450 AFUA_3G02300 AFUA_3G09470 AFUA_3G11430 AFUA_4G03722 AFUA_4G03900 AFUA_4G07810 AFUA_4G09140 AFUA_4G09830 AFUA_4G09840 AFUA_4G10950 AFUA_5G00640 AFUA_5G03110 AFUA_5G08940 AFUA_5G14410 AFUA_6G04…
0,000374767008300979	235	954	1,31738440078526	Oxidoreductase activity	http://amigo.geneontology.org/amigo/term/GO:0016491	AFUA_1G00350 AFUA_1G03250 AFUA_1G03620 AFUA_1G06100 AFUA_1G06640 AFUA_1G08800 AFUA_1G09750 AFUA_1G10170 AFUA_1G11010 AFUA_1G11020 AFUA_1G11230 AFUA_1G11650 AFUA_1G12410 AFUA_1G13440 AFUA_1G14380 AFUA_1G14540 AFUA_1G14550 AFUA_1G14850 AFUA_1G15410 AFUA_1G16490 AFUA_1G17020 AFUA_1G17430 AFUA_1G17520 AFUA_1G17650 AFUA_1G17670 AFUA_1G17690 AFUA_1G17700 AFUA_2G00170 AFUA_2G00200 AFUA_2G00230 AFUA_2G00…
0,000376089662569273	62	187	1,77314034674357	Polysaccharide metabolic process	http://amigo.geneontology.org/amigo/term/GO:0005976	AFUA_1G01120 AFUA_1G01250 AFUA_1G02800 AFUA_1G05770 AFUA_1G06910 AFUA_1G17020 AFUA_1G17410 AFUA_2G00690 AFUA_2G00710 AFUA_2G00800 AFUA_2G00920 AFUA_2G11270 AFUA_2G14150 AFUA_2G14360 AFUA_2G14520 AFUA_2G14530 AFUA_2G15160 AFUA_2G15620 AFUA_3G00320 AFUA_3G00610 AFUA_3G01160 AFUA_3G01910 AFUA_3G02090 AFUA_3G08680 AFUA_3G11280 AFUA_3G14620 AFUA_4G03780 AFUA_4G09480 AFUA_4G10140 AFUA_4G13360 AFUA_4G13…
0,000376089662569273	43	114	2,01723564348685	Heme binding	http://amigo.geneontology.org/amigo/term/GO:0020037	AFUA_1G08800 AFUA_2G00200 AFUA_2G04290 AFUA_2G07920 AFUA_2G15230 AFUA_2G17980 AFUA_2G18030 AFUA_3G03450 AFUA_3G03480 AFUA_3G03980 AFUA_3G09530 AFUA_3G12120 AFUA_3G14610 AFUA_4G00180 AFUA_4G09830 AFUA_4G09980 AFUA_4G10770 AFUA_4G14140 AFUA_5G00120 AFUA_5G01360 AFUA_5G02190 AFUA_5G02610 AFUA_5G02620 AFUA_5G03100 AFUA_5G07520 AFUA_5G10050 AFUA_5G10060 AFUA_5G14260 AFUA_6G02210 AFUA_6G08140 AFUA_6G09…
0,000376089662569273	157	595	1,41115823909039	Transition metal ion binding	http://amigo.geneontology.org/amigo/term/GO:0046914	AFUA_1G01560 AFUA_1G01850 AFUA_1G04110 AFUA_1G06540 AFUA_1G08800 AFUA_1G11020 AFUA_1G11620 AFUA_1G13440 AFUA_1G14460 AFUA_1G14550 AFUA_1G14945 AFUA_1G15410 AFUA_1G15680 AFUA_1G15910 AFUA_1G16160 AFUA_1G17150 AFUA_1G17640 AFUA_1G17710 AFUA_2G00170 AFUA_2G03180 AFUA_2G04290 AFUA_2G04590 AFUA_2G04600 AFUA_2G05180 AFUA_2G05360 AFUA_2G05380 AFUA_2G07480 AFUA_2G07820 AFUA_2G07920 AFUA_2G10230 AFUA_2G12…
0,000422496422496795	89	299	1,59188557508109	DNA-binding transcription factor activity, RNA polymerase II-specific	http://amigo.geneontology.org/amigo/term/GO:0000981	AFUA_1G01560 AFUA_1G01850 AFUA_1G03210 AFUA_1G04830 AFUA_1G06540 AFUA_1G10580 AFUA_1G11620 AFUA_1G14860 AFUA_1G14945 AFUA_1G15550 AFUA_1G15680 AFUA_1G15910 AFUA_1G16160 AFUA_1G16590 AFUA_1G17150 AFUA_1G17640 AFUA_1G17710 AFUA_2G00100 AFUA_2G03180 AFUA_2G04600 AFUA_2G05380 AFUA_2G07480 AFUA_2G10830 AFUA_2G13770 AFUA_2G15340 AFUA_2G15620 AFUA_2G17895 AFUA_3G00210 AFUA_3G00690 AFUA_3G00930 AFUA_3G01…
0,000479026765691079	99	343	1,54359763186607	DNA-binding transcription factor activity	http://amigo.geneontology.org/amigo/term/GO:0003700	AFUA_1G00580 AFUA_1G01560 AFUA_1G01850 AFUA_1G03210 AFUA_1G04110 AFUA_1G04830 AFUA_1G06540 AFUA_1G10580 AFUA_1G11620 AFUA_1G14860 AFUA_1G14945 AFUA_1G15550 AFUA_1G15680 AFUA_1G15910 AFUA_1G16160 AFUA_1G16590 AFUA_1G17150 AFUA_1G17350 AFUA_1G17360 AFUA_1G17640 AFUA_1G17710 AFUA_2G00100 AFUA_2G03180 AFUA_2G04600 AFUA_2G05180 AFUA_2G05380 AFUA_2G07480 AFUA_2G09890 AFUA_2G10830 AFUA_2G13770 AFUA_2G15…
0,000484158108367481	43	116	1,98245571859915	Tetrapyrrole binding	http://amigo.geneontology.org/amigo/term/GO:0046906	AFUA_1G08800 AFUA_2G00200 AFUA_2G04290 AFUA_2G07920 AFUA_2G15230 AFUA_2G17980 AFUA_2G18030 AFUA_3G03450 AFUA_3G03480 AFUA_3G03980 AFUA_3G09530 AFUA_3G12120 AFUA_3G14610 AFUA_4G00180 AFUA_4G09830 AFUA_4G09980 AFUA_4G10770 AFUA_4G14140 AFUA_5G00120 AFUA_5G01360 AFUA_5G02190 AFUA_5G02610 AFUA_5G02620 AFUA_5G03100 AFUA_5G07520 AFUA_5G10050 AFUA_5G10060 AFUA_5G14260 AFUA_6G02210 AFUA_6G08140 AFUA_6G09…
0,000491164372297673	118	427	1,47790718785388	Carbohydrate metabolic process	http://amigo.geneontology.org/amigo/term/GO:0005975	AFUA_1G00450 AFUA_1G00480 AFUA_1G00530 AFUA_1G01120 AFUA_1G01250 AFUA_1G02800 AFUA_1G05770 AFUA_1G06910 AFUA_1G09750 AFUA_1G11020 AFUA_1G11600 AFUA_1G14560 AFUA_1G15530 AFUA_1G17020 AFUA_1G17410 AFUA_2G00510 AFUA_2G00640 AFUA_2G00690 AFUA_2G00710 AFUA_2G00800 AFUA_2G00920 AFUA_2G00930 AFUA_2G03230 AFUA_2G04480 AFUA_2G10220 AFUA_2G10230 AFUA_2G11270 AFUA_2G11620 AFUA_2G14150 AFUA_2G14360 AFUA_2G14…
0,000793891894171464	12	17	3,77507299629277	Amidase activity	http://amigo.geneontology.org/amigo/term/GO:0004040	AFUA_1G14530 AFUA_1G14880 AFUA_4G00370 AFUA_4G04160 AFUA_4G04170 AFUA_5G01240 AFUA_5G09140 AFUA_6G08000 AFUA_7G01690 AFUA_7G06800 AFUA_8G01360 AFUA_8G05220
0,00142924408229599	54	165	1,75026111646301	Secondary metabolic process	http://amigo.geneontology.org/amigo/term/GO:0019748	AFUA_1G04350 AFUA_1G13110 AFUA_1G17430 AFUA_1G17670 AFUA_1G17740 AFUA_2G01290 AFUA_2G04200 AFUA_2G04210 AFUA_2G05260 AFUA_2G09110 AFUA_2G10160 AFUA_2G17440 AFUA_2G17530 AFUA_2G17540 AFUA_2G17550 AFUA_2G17960 AFUA_2G17970 AFUA_2G17980 AFUA_2G17990 AFUA_2G18000 AFUA_2G18030 AFUA_3G01410 AFUA_3G01460 AFUA_3G02670 AFUA_3G13730 AFUA_3G14700 AFUA_4G00210 AFUA_4G00220 AFUA_4G00225 AFUA_4G00230 AFUA_4G13…
0,00142924408229599	75	253	1,58538144607157	Host cellular component	http://amigo.geneontology.org/amigo/term/GO:0018995	AFUA_1G01560 AFUA_1G01850 AFUA_1G06540 AFUA_1G11620 AFUA_1G14945 AFUA_1G15680 AFUA_1G15910 AFUA_1G16160 AFUA_1G17150 AFUA_1G17640 AFUA_1G17710 AFUA_2G03180 AFUA_2G04600 AFUA_2G05380 AFUA_2G07480 AFUA_2G15340 AFUA_2G15620 AFUA_3G00210 AFUA_3G00690 AFUA_3G00930 AFUA_3G01640 AFUA_3G01980 AFUA_3G02210 AFUA_3G02680 AFUA_3G02750 AFUA_3G02920 AFUA_3G03900 AFUA_3G09670 AFUA_3G12780 AFUA_3G15290 AFUA_4G01…
0,00142924408229599	75	253	1,58538144607157	Host cell part	http://amigo.geneontology.org/amigo/term/GO:0033643	AFUA_1G01560 AFUA_1G01850 AFUA_1G06540 AFUA_1G11620 AFUA_1G14945 AFUA_1G15680 AFUA_1G15910 AFUA_1G16160 AFUA_1G17150 AFUA_1G17640 AFUA_1G17710 AFUA_2G03180 AFUA_2G04600 AFUA_2G05380 AFUA_2G07480 AFUA_2G15340 AFUA_2G15620 AFUA_3G00210 AFUA_3G00690 AFUA_3G00930 AFUA_3G01640 AFUA_3G01980 AFUA_3G02210 AFUA_3G02680 AFUA_3G02750 AFUA_3G02920 AFUA_3G03900 AFUA_3G09670 AFUA_3G12780 AFUA_3G15290 AFUA_4G01…
0,00142924408229599	75	253	1,58538144607157	Host intracellular part	http://amigo.geneontology.org/amigo/term/GO:0033646	AFUA_1G01560 AFUA_1G01850 AFUA_1G06540 AFUA_1G11620 AFUA_1G14945 AFUA_1G15680 AFUA_1G15910 AFUA_1G16160 AFUA_1G17150 AFUA_1G17640 AFUA_1G17710 AFUA_2G03180 AFUA_2G04600 AFUA_2G05380 AFUA_2G07480 AFUA_2G15340 AFUA_2G15620 AFUA_3G00210 AFUA_3G00690 AFUA_3G00930 AFUA_3G01640 AFUA_3G01980 AFUA_3G02210 AFUA_3G02680 AFUA_3G02750 AFUA_3G02920 AFUA_3G03900 AFUA_3G09670 AFUA_3G12780 AFUA_3G15290 AFUA_4G01…
0,00142924408229599	75	253	1,58538144607157	Host intracellular organelle	http://amigo.geneontology.org/amigo/term/GO:0033647	AFUA_1G01560 AFUA_1G01850 AFUA_1G06540 AFUA_1G11620 AFUA_1G14945 AFUA_1G15680 AFUA_1G15910 AFUA_1G16160 AFUA_1G17150 AFUA_1G17640 AFUA_1G17710 AFUA_2G03180 AFUA_2G04600 AFUA_2G05380 AFUA_2G07480 AFUA_2G15340 AFUA_2G15620 AFUA_3G00210 AFUA_3G00690 AFUA_3G00930 AFUA_3G01640 AFUA_3G01980 AFUA_3G02210 AFUA_3G02680 AFUA_3G02750 AFUA_3G02920 AFUA_3G03900 AFUA_3G09670 AFUA_3G12780 AFUA_3G15290 AFUA_4G01…
0,00142924408229599	75	253	1,58538144607157	Host intracellular membrane-bounded organelle	http://amigo.geneontology.org/amigo/term/GO:0033648	AFUA_1G01560 AFUA_1G01850 AFUA_1G06540 AFUA_1G11620 AFUA_1G14945 AFUA_1G15680 AFUA_1G15910 AFUA_1G16160 AFUA_1G17150 AFUA_1G17640 AFUA_1G17710 AFUA_2G03180 AFUA_2G04600 AFUA_2G05380 AFUA_2G07480 AFUA_2G15340 AFUA_2G15620 AFUA_3G00210 AFUA_3G00690 AFUA_3G00930 AFUA_3G01640 AFUA_3G01980 AFUA_3G02210 AFUA_3G02680 AFUA_3G02750 AFUA_3G02920 AFUA_3G03900 AFUA_3G09670 AFUA_3G12780 AFUA_3G15290 AFUA_4G01…
0,00142924408229599	75	253	1,58538144607157	Host cell nucleus	http://amigo.geneontology.org/amigo/term/GO:0042025	AFUA_1G01560 AFUA_1G01850 AFUA_1G06540 AFUA_1G11620 AFUA_1G14945 AFUA_1G15680 AFUA_1G15910 AFUA_1G16160 AFUA_1G17150 AFUA_1G17640 AFUA_1G17710 AFUA_2G03180 AFUA_2G04600 AFUA_2G05380 AFUA_2G07480 AFUA_2G15340 AFUA_2G15620 AFUA_3G00210 AFUA_3G00690 AFUA_3G00930 AFUA_3G01640 AFUA_3G01980 AFUA_3G02210 AFUA_3G02680 AFUA_3G02750 AFUA_3G02920 AFUA_3G03900 AFUA_3G09670 AFUA_3G12780 AFUA_3G15290 AFUA_4G01…
0,00142924408229599	75	253	1,58538144607157	Host intracellular region	http://amigo.geneontology.org/amigo/term/GO:0043656	AFUA_1G01560 AFUA_1G01850 AFUA_1G06540 AFUA_1G11620 AFUA_1G14945 AFUA_1G15680 AFUA_1G15910 AFUA_1G16160 AFUA_1G17150 AFUA_1G17640 AFUA_1G17710 AFUA_2G03180 AFUA_2G04600 AFUA_2G05380 AFUA_2G07480 AFUA_2G15340 AFUA_2G15620 AFUA_3G00210 AFUA_3G00690 AFUA_3G00930 AFUA_3G01640 AFUA_3G01980 AFUA_3G02210 AFUA_3G02680 AFUA_3G02750 AFUA_3G02920 AFUA_3G03900 AFUA_3G09670 AFUA_3G12780 AFUA_3G15290 AFUA_4G01…
0,00142924408229599	75	253	1,58538144607157	Host cell	http://amigo.geneontology.org/amigo/term/GO:0043657	AFUA_1G01560 AFUA_1G01850 AFUA_1G06540 AFUA_1G11620 AFUA_1G14945 AFUA_1G15680 AFUA_1G15910 AFUA_1G16160 AFUA_1G17150 AFUA_1G17640 AFUA_1G17710 AFUA_2G03180 AFUA_2G04600 AFUA_2G05380 AFUA_2G07480 AFUA_2G15340 AFUA_2G15620 AFUA_3G00210 AFUA_3G00690 AFUA_3G00930 AFUA_3G01640 AFUA_3G01980 AFUA_3G02210 AFUA_3G02680 AFUA_3G02750 AFUA_3G02920 AFUA_3G03900 AFUA_3G09670 AFUA_3G12780 AFUA_3G15290 AFUA_4G01…
0,00142924408229599	43	123	1,86963303542684	Iron ion binding	http://amigo.geneontology.org/amigo/term/GO:0005506	AFUA_1G08800 AFUA_2G04290 AFUA_2G07920 AFUA_2G10230 AFUA_2G15230 AFUA_2G17450 AFUA_2G17980 AFUA_3G01160 AFUA_3G01800 AFUA_3G03450 AFUA_3G03480 AFUA_3G03980 AFUA_3G09530 AFUA_3G11980 AFUA_3G12120 AFUA_3G14610 AFUA_4G00180 AFUA_4G09980 AFUA_4G10770 AFUA_4G11220 AFUA_4G14140 AFUA_5G00120 AFUA_5G01360 AFUA_5G02610 AFUA_5G02620 AFUA_5G03100 AFUA_5G07420 AFUA_5G07520 AFUA_5G10050 AFUA_5G14410 AFUA_6G00…
0,00142924408229599	15	26	3,08539619889313	Aromatic amino acid family catabolic process	http://amigo.geneontology.org/amigo/term/GO:0009074	AFUA_1G12400 AFUA_2G00100 AFUA_2G04200 AFUA_2G04210 AFUA_2G04220 AFUA_2G04230 AFUA_2G04240 AFUA_2G09110 AFUA_2G13630 AFUA_4G09830 AFUA_4G09840 AFUA_5G03110 AFUA_5G13310 AFUA_7G02010 AFUA_7G05160
0,00152767124567606	58	183	1,69500089906406	Small molecule catabolic process	http://amigo.geneontology.org/amigo/term/GO:0044282	AFUA_1G00480 AFUA_1G00530 AFUA_1G04780 AFUA_1G06150 AFUA_1G09750 AFUA_1G11020 AFUA_1G11600 AFUA_1G12400 AFUA_1G15170 AFUA_1G17520 AFUA_2G00100 AFUA_2G04200 AFUA_2G04210 AFUA_2G04220 AFUA_2G04230 AFUA_2G04240 AFUA_2G06000 AFUA_2G09110 AFUA_2G10220 AFUA_2G10230 AFUA_2G11350 AFUA_2G13630 AFUA_2G14850 AFUA_3G01450 AFUA_3G01490 AFUA_3G02300 AFUA_3G04030 AFUA_3G09470 AFUA_3G11430 AFUA_4G03722 AFUA_4G03…
0,00317771571201763	27	67	2,15517227027162	Cellular amino acid catabolic process	http://amigo.geneontology.org/amigo/term/GO:0009063	AFUA_1G06150 AFUA_1G12400 AFUA_2G04200 AFUA_2G04220 AFUA_2G04230 AFUA_2G04240 AFUA_2G06000 AFUA_2G09110 AFUA_3G01450 AFUA_3G02300 AFUA_3G09470 AFUA_3G11430 AFUA_4G03722 AFUA_4G07810 AFUA_4G09140 AFUA_4G09830 AFUA_4G09840 AFUA_5G03110 AFUA_5G08940 AFUA_5G14410 AFUA_6G08750 AFUA_6G08760 AFUA_6G08830 AFUA_6G11020 AFUA_7G01720 AFUA_7G02010 AFUA_7G05160
0,00368504780064279	11	17	3,46048357993504	Phenol-containing compound biosynthetic process	http://amigo.geneontology.org/amigo/term/GO:0046189	AFUA_1G11610 AFUA_1G17430 AFUA_2G04200 AFUA_2G04210 AFUA_2G17530 AFUA_2G17540 AFUA_2G17550 AFUA_4G00210 AFUA_4G00220 AFUA_4G00225 AFUA_4G00230
0,00368504780064279	11	17	3,46048357993504	Cellulose binding	http://amigo.geneontology.org/amigo/term/GO:0030248	AFUA_2G00510 AFUA_2G00920 AFUA_3G00420 AFUA_3G01910 AFUA_3G03870 AFUA_4G03560 AFUA_6G03280 AFUA_6G09540 AFUA_6G11600 AFUA_6G13610 AFUA_8G07030
0,00640145945681013	70	243	1,54058191549671	Carbohydrate catabolic process	http://amigo.geneontology.org/amigo/term/GO:0016052	AFUA_1G00530 AFUA_1G01120 AFUA_1G01250 AFUA_1G02800 AFUA_1G05770 AFUA_1G06910 AFUA_1G09750 AFUA_1G11020 AFUA_1G17410 AFUA_2G00690 AFUA_2G00710 AFUA_2G00800 AFUA_2G00920 AFUA_2G03230 AFUA_2G10220 AFUA_2G10230 AFUA_2G11620 AFUA_2G14150 AFUA_2G14360 AFUA_2G14520 AFUA_2G14530 AFUA_2G15160 AFUA_2G15620 AFUA_3G00320 AFUA_3G00610 AFUA_3G01160 AFUA_3G01490 AFUA_3G01910 AFUA_3G02090 AFUA_3G02280 AFUA_3G08…
0,00855814230593733	22	53	2,21993286259984	Alpha-amino acid catabolic process	http://amigo.geneontology.org/amigo/term/GO:1901606	AFUA_1G06150 AFUA_1G12400 AFUA_2G04200 AFUA_2G04210 AFUA_2G04220 AFUA_2G04230 AFUA_2G04240 AFUA_2G06000 AFUA_2G09110 AFUA_3G02300 AFUA_3G11430 AFUA_4G03722 AFUA_4G07810 AFUA_4G09140 AFUA_4G09830 AFUA_4G09840 AFUA_5G03110 AFUA_5G14410 AFUA_6G08750 AFUA_6G08760 AFUA_7G02010 AFUA_7G05160
0,00855814230593733	51	165	1,65302438777062	Monooxygenase activity	http://amigo.geneontology.org/amigo/term/GO:0004497	AFUA_1G11650 AFUA_1G12410 AFUA_1G17430 AFUA_1G17670 AFUA_2G01580 AFUA_2G01680 AFUA_2G04290 AFUA_2G05260 AFUA_2G07920 AFUA_2G10230 AFUA_2G15230 AFUA_2G15520 AFUA_2G17490 AFUA_2G17980 AFUA_3G01160 AFUA_3G03450 AFUA_3G03480 AFUA_3G03980 AFUA_3G09540 AFUA_3G10680 AFUA_3G14610 AFUA_4G00225 AFUA_4G01530 AFUA_4G09980 AFUA_4G13860 AFUA_4G14140 AFUA_4G14520 AFUA_5G00120 AFUA_5G01360 AFUA_5G02610 AFUA_5G02…
0,00863465413712779	13	24	2,89684420896077	Phenol-containing compound metabolic process	http://amigo.geneontology.org/amigo/term/GO:0018958	AFUA_1G11610 AFUA_1G17430 AFUA_2G04200 AFUA_2G04210 AFUA_2G04230 AFUA_2G17530 AFUA_2G17540 AFUA_2G17550 AFUA_4G00210 AFUA_4G00220 AFUA_4G00225 AFUA_4G00230 AFUA_7G05160
0,00863465413712779	14	27	2,77304744789407	Hemicellulose metabolic process	http://amigo.geneontology.org/amigo/term/GO:0010410	AFUA_2G00920 AFUA_2G14150 AFUA_2G14530 AFUA_2G15620 AFUA_3G00320 AFUA_3G02090 AFUA_3G14620 AFUA_4G09480 AFUA_6G00450 AFUA_6G00770 AFUA_6G09040 AFUA_6G13610 AFUA_8G01490 AFUA_8G02330
0,015988307778846	7	9	4,15957117184111	Indoleacetamide hydrolase activity	http://amigo.geneontology.org/amigo/term/GO:0043864	AFUA_1G14530 AFUA_1G14880 AFUA_4G00370 AFUA_4G04160 AFUA_5G09140 AFUA_6G08000 AFUA_8G05220
0,0206786630629875	30	86	1,86558839933073	Solute:proton symporter activity	http://amigo.geneontology.org/amigo/term/GO:0015295	AFUA_1G03280 AFUA_1G07700 AFUA_1G17310 AFUA_2G07910 AFUA_2G08120 AFUA_2G15410 AFUA_3G00220 AFUA_3G00430 AFUA_3G01700 AFUA_3G03700 AFUA_3G12580 AFUA_3G14170 AFUA_4G00150 AFUA_4G00990 AFUA_4G01340 AFUA_5G00280 AFUA_5G01160 AFUA_5G06720 AFUA_5G14540 AFUA_6G06960 AFUA_6G12040 AFUA_6G13070 AFUA_6G14500 AFUA_6G14560 AFUA_7G00950 AFUA_7G05190 AFUA_7G05830 AFUA_8G02090 AFUA_8G05710 AFUA_8G07240
0,0253392774368566	30	87	1,84414485451084	Carbohydrate transport	http://amigo.geneontology.org/amigo/term/GO:0008643	AFUA_1G03280 AFUA_1G07700 AFUA_1G17310 AFUA_2G03500 AFUA_2G08120 AFUA_2G15410 AFUA_3G00220 AFUA_3G00430 AFUA_3G01700 AFUA_3G03700 AFUA_3G12580 AFUA_3G14170 AFUA_4G00150 AFUA_4G00990 AFUA_4G01340 AFUA_5G00280 AFUA_5G01160 AFUA_5G06720 AFUA_5G14540 AFUA_6G06960 AFUA_6G08100 AFUA_6G12040 AFUA_6G14500 AFUA_6G14560 AFUA_7G00950 AFUA_7G05190 AFUA_7G05830 AFUA_8G02090 AFUA_8G05710 AFUA_8G07240
0,030676404401557	30	88	1,82318866298231	Cellular polysaccharide metabolic process	http://amigo.geneontology.org/amigo/term/GO:0044264	AFUA_1G05770 AFUA_1G17410 AFUA_2G00710 AFUA_2G00920 AFUA_2G11270 AFUA_2G14150 AFUA_2G14360 AFUA_2G14530 AFUA_2G15620 AFUA_3G00320 AFUA_3G01910 AFUA_3G02090 AFUA_3G14620 AFUA_4G09480 AFUA_5G01830 AFUA_6G00450 AFUA_6G00770 AFUA_6G04450 AFUA_6G08700 AFUA_6G09040 AFUA_6G11390 AFUA_6G11910 AFUA_6G13610 AFUA_6G14030 AFUA_6G14490 AFUA_7G05610 AFUA_8G01490 AFUA_8G02100 AFUA_8G02320 AFUA_8G02330
0,030676404401557	31	92	1,80205024370135	Symporter activity	http://amigo.geneontology.org/amigo/term/GO:0015293	AFUA_1G03280 AFUA_1G07700 AFUA_1G17310 AFUA_2G07910 AFUA_2G08120 AFUA_2G15410 AFUA_3G00220 AFUA_3G00430 AFUA_3G01700 AFUA_3G03700 AFUA_3G12580 AFUA_3G14170 AFUA_4G00150 AFUA_4G00990 AFUA_4G01340 AFUA_5G00280 AFUA_5G01160 AFUA_5G06720 AFUA_5G14280 AFUA_5G14540 AFUA_6G06960 AFUA_6G12040 AFUA_6G13070 AFUA_6G14500 AFUA_6G14560 AFUA_7G00950 AFUA_7G05190 AFUA_7G05830 AFUA_8G02090 AFUA_8G05710 AFUA_8G07…
0,0310492496734809	26	73	1,90477427438517	Carbohydrate:proton symporter activity	http://amigo.geneontology.org/amigo/term/GO:0005351	AFUA_1G03280 AFUA_1G07700 AFUA_1G17310 AFUA_2G08120 AFUA_2G15410 AFUA_3G00220 AFUA_3G00430 AFUA_3G01700 AFUA_3G14170 AFUA_4G00150 AFUA_4G00990 AFUA_4G01340 AFUA_5G00280 AFUA_5G01160 AFUA_5G06720 AFUA_5G14540 AFUA_6G06960 AFUA_6G12040 AFUA_6G13070 AFUA_6G14500 AFUA_6G14560 AFUA_7G00950 AFUA_7G05190 AFUA_8G02090 AFUA_8G05710 AFUA_8G07240
0,0310492496734809	26	73	1,90477427438517	Carbohydrate:cation symporter activity	http://amigo.geneontology.org/amigo/term/GO:0005402	AFUA_1G03280 AFUA_1G07700 AFUA_1G17310 AFUA_2G08120 AFUA_2G15410 AFUA_3G00220 AFUA_3G00430 AFUA_3G01700 AFUA_3G14170 AFUA_4G00150 AFUA_4G00990 AFUA_4G01340 AFUA_5G00280 AFUA_5G01160 AFUA_5G06720 AFUA_5G14540 AFUA_6G06960 AFUA_6G12040 AFUA_6G13070 AFUA_6G14500 AFUA_6G14560 AFUA_7G00950 AFUA_7G05190 AFUA_8G02090 AFUA_8G05710 AFUA_8G07240
0,0310492496734809	26	73	1,90477427438517	Carbohydrate transmembrane transporter activity	http://amigo.geneontology.org/amigo/term/GO:0015144	AFUA_1G03280 AFUA_1G07700 AFUA_1G17310 AFUA_2G08120 AFUA_2G15410 AFUA_3G00220 AFUA_3G00430 AFUA_3G01700 AFUA_3G14170 AFUA_4G00150 AFUA_4G00990 AFUA_4G01340 AFUA_5G00280 AFUA_5G01160 AFUA_5G06720 AFUA_5G14540 AFUA_6G06960 AFUA_6G12040 AFUA_6G13070 AFUA_6G14500 AFUA_6G14560 AFUA_7G00950 AFUA_7G05190 AFUA_8G02090 AFUA_8G05710 AFUA_8G07240
0,0330885074489651	11	21	2,80134385042361	Pectin metabolic process	http://amigo.geneontology.org/amigo/term/GO:0045488	AFUA_1G01120 AFUA_1G06910 AFUA_2G00800 AFUA_3G08680 AFUA_4G03780 AFUA_4G13920 AFUA_5G10380 AFUA_6G02980 AFUA_8G01520 AFUA_8G02630 AFUA_8G05910
0,0330885074489651	11	21	2,80134385042361	Pectin catabolic process	http://amigo.geneontology.org/amigo/term/GO:0045490	AFUA_1G01120 AFUA_1G06910 AFUA_2G00800 AFUA_3G08680 AFUA_4G03780 AFUA_4G13920 AFUA_5G10380 AFUA_6G02980 AFUA_8G01520 AFUA_8G02630 AFUA_8G05910
0,0330885074489651	11	21	2,80134385042361	Galacturonan metabolic process	http://amigo.geneontology.org/amigo/term/GO:0010393	AFUA_1G01120 AFUA_1G06910 AFUA_2G00800 AFUA_3G08680 AFUA_4G03780 AFUA_4G13920 AFUA_5G10380 AFUA_6G02980 AFUA_8G01520 AFUA_8G02630 AFUA_8G05910
0,0335755608043944	100	395	1,3539291336915	Transcription regulator activity	http://amigo.geneontology.org/amigo/term/GO:0140110	AFUA_1G00580 AFUA_1G01560 AFUA_1G01850 AFUA_1G03210 AFUA_1G04110 AFUA_1G04830 AFUA_1G06540 AFUA_1G07750 AFUA_1G10580 AFUA_1G11620 AFUA_1G14860 AFUA_1G14945 AFUA_1G15550 AFUA_1G15680 AFUA_1G15910 AFUA_1G16160 AFUA_1G16590 AFUA_1G17150 AFUA_1G17350 AFUA_1G17360 AFUA_1G17640 AFUA_1G17710 AFUA_2G00100 AFUA_2G03180 AFUA_2G04600 AFUA_2G05180 AFUA_2G05380 AFUA_2G07480 AFUA_2G09890 AFUA_2G10830 AFUA_2G13…
0,0373561487477221	48	164	1,56527416919456	Oxidoreductase activity, acting on paired donors, with incorporation or reduction of molecular oxygen	http://amigo.geneontology.org/amigo/term/GO:0016705	AFUA_1G08800 AFUA_1G11650 AFUA_1G12410 AFUA_1G17430 AFUA_1G17670 AFUA_2G01680 AFUA_2G04290 AFUA_2G05260 AFUA_2G07920 AFUA_2G15230 AFUA_2G17490 AFUA_2G17980 AFUA_3G01160 AFUA_3G03450 AFUA_3G03480 AFUA_3G03980 AFUA_3G07960 AFUA_3G09530 AFUA_3G11980 AFUA_3G12120 AFUA_3G14610 AFUA_4G00180 AFUA_4G01530 AFUA_4G09980 AFUA_4G10770 AFUA_4G14140 AFUA_5G00120 AFUA_5G01360 AFUA_5G02610 AFUA_5G02620 AFUA_5G03…
0,0379787159264391	30	90	1,78267335936048	Solute:cation symporter activity	http://amigo.geneontology.org/amigo/term/GO:0015294	AFUA_1G03280 AFUA_1G07700 AFUA_1G17310 AFUA_2G07910 AFUA_2G08120 AFUA_2G15410 AFUA_3G00220 AFUA_3G00430 AFUA_3G01700 AFUA_3G03700 AFUA_3G12580 AFUA_3G14170 AFUA_4G00150 AFUA_4G00990 AFUA_4G01340 AFUA_5G00280 AFUA_5G01160 AFUA_5G06720 AFUA_5G14540 AFUA_6G06960 AFUA_6G12040 AFUA_6G13070 AFUA_6G14500 AFUA_6G14560 AFUA_7G00950 AFUA_7G05190 AFUA_7G05830 AFUA_8G02090 AFUA_8G05710 AFUA_8G07240
0,0446204502695335	24	68	1,88753649814639	Monosaccharide transmembrane transport	http://amigo.geneontology.org/amigo/term/GO:0015749	AFUA_1G03280 AFUA_1G07700 AFUA_1G17310 AFUA_2G08120 AFUA_2G15410 AFUA_3G00220 AFUA_3G00430 AFUA_3G01700 AFUA_3G14170 AFUA_4G00150 AFUA_4G00990 AFUA_4G01340 AFUA_5G00280 AFUA_5G01160 AFUA_5G06720 AFUA_5G14540 AFUA_6G06960 AFUA_6G12040 AFUA_6G14500 AFUA_6G14560 AFUA_7G00950 AFUA_7G05190 AFUA_8G05710 AFUA_8G07240
0,0446204502695335	12	25	2,56704963747909	Cell wall polysaccharide catabolic process	http://amigo.geneontology.org/amigo/term/GO:0044347	AFUA_2G00920 AFUA_2G14150 AFUA_2G14530 AFUA_2G15620 AFUA_3G00320 AFUA_3G02090 AFUA_3G14620 AFUA_4G09480 AFUA_6G00450 AFUA_6G00770 AFUA_6G09040 AFUA_6G13610
0,0446204502695335	12	25	2,56704963747909	Xylan metabolic process	http://amigo.geneontology.org/amigo/term/GO:0045491	AFUA_2G00920 AFUA_2G14150 AFUA_2G14530 AFUA_2G15620 AFUA_3G00320 AFUA_3G02090 AFUA_3G14620 AFUA_4G09480 AFUA_6G00450 AFUA_6G00770 AFUA_6G09040 AFUA_6G13610
0,0446204502695335	12	25	2,56704963747909	Xylan catabolic process	http://amigo.geneontology.org/amigo/term/GO:0045493	AFUA_2G00920 AFUA_2G14150 AFUA_2G14530 AFUA_2G15620 AFUA_3G00320 AFUA_3G02090 AFUA_3G14620 AFUA_4G09480 AFUA_6G00450 AFUA_6G00770 AFUA_6G09040 AFUA_6G13610
0,0446204502695335	24	68	1,88753649814639	Glucose import	http://amigo.geneontology.org/amigo/term/GO:0046323	AFUA_1G03280 AFUA_1G07700 AFUA_1G17310 AFUA_2G08120 AFUA_2G15410 AFUA_3G00220 AFUA_3G00430 AFUA_3G01700 AFUA_3G14170 AFUA_4G00150 AFUA_4G00990 AFUA_4G01340 AFUA_5G00280 AFUA_5G01160 AFUA_5G06720 AFUA_5G14540 AFUA_6G06960 AFUA_6G12040 AFUA_6G14500 AFUA_6G14560 AFUA_7G00950 AFUA_7G05190 AFUA_8G05710 AFUA_8G07240
0,0446204502695335	24	68	1,88753649814639	Glucose transmembrane transport	http://amigo.geneontology.org/amigo/term/GO:1904659	AFUA_1G03280 AFUA_1G07700 AFUA_1G17310 AFUA_2G08120 AFUA_2G15410 AFUA_3G00220 AFUA_3G00430 AFUA_3G01700 AFUA_3G14170 AFUA_4G00150 AFUA_4G00990 AFUA_4G01340 AFUA_5G00280 AFUA_5G01160 AFUA_5G06720 AFUA_5G14540 AFUA_6G06960 AFUA_6G12040 AFUA_6G14500 AFUA_6G14560 AFUA_7G00950 AFUA_7G05190 AFUA_8G05710 AFUA_8G07240
0,0446204502695335	24	68	1,88753649814639	Hexose transmembrane transport	http://amigo.geneontology.org/amigo/term/GO:0008645	AFUA_1G03280 AFUA_1G07700 AFUA_1G17310 AFUA_2G08120 AFUA_2G15410 AFUA_3G00220 AFUA_3G00430 AFUA_3G01700 AFUA_3G14170 AFUA_4G00150 AFUA_4G00990 AFUA_4G01340 AFUA_5G00280 AFUA_5G01160 AFUA_5G06720 AFUA_5G14540 AFUA_6G06960 AFUA_6G12040 AFUA_6G14500 AFUA_6G14560 AFUA_7G00950 AFUA_7G05190 AFUA_8G05710 AFUA_8G07240
0,0446204502695335	11	22	2,67401003904071	Alkaloid metabolic process	http://amigo.geneontology.org/amigo/term/GO:0009820	AFUA_2G17960 AFUA_2G17970 AFUA_2G17980 AFUA_2G17990 AFUA_2G18000 AFUA_2G18030 AFUA_3G02640 AFUA_6G12050 AFUA_6G12080 AFUA_7G00170 AFUA_8G00620
1,78614549948194e-05	85	257	1,76880041492966	Hydrolase activity, acting on glycosyl bonds	http://amigo.geneontology.org/amigo/term/GO:0016798	AFUA_1G01250 AFUA_1G02800 AFUA_1G04260 AFUA_1G05770 AFUA_1G06910 AFUA_1G14450 AFUA_1G14560 AFUA_1G17410 AFUA_2G00510 AFUA_2G00640 AFUA_2G00690 AFUA_2G00710 AFUA_2G00920 AFUA_2G00930 AFUA_2G03230 AFUA_2G03980 AFUA_2G04480 AFUA_2G11620 AFUA_2G14150 AFUA_2G14360 AFUA_2G14520 AFUA_2G14750 AFUA_2G15160 AFUA_3G00320 AFUA_3G00420 AFUA_3G00610 AFUA_3G01160 AFUA_3G01910 AFUA_3G02090 AFUA_3G02280 AFUA_3G03…
4,32280995107151e-06	80	229	1,86830395740836	Hydrolase activity, hydrolyzing O-glycosyl compounds	http://amigo.geneontology.org/amigo/term/GO:0004553	AFUA_1G01250 AFUA_1G02800 AFUA_1G04260 AFUA_1G05770 AFUA_1G06910 AFUA_1G14450 AFUA_1G14560 AFUA_1G17410 AFUA_2G00640 AFUA_2G00690 AFUA_2G00710 AFUA_2G00920 AFUA_2G00930 AFUA_2G03230 AFUA_2G03980 AFUA_2G04480 AFUA_2G11620 AFUA_2G14150 AFUA_2G14360 AFUA_2G14520 AFUA_2G14750 AFUA_2G15160 AFUA_3G00320 AFUA_3G00610 AFUA_3G01160 AFUA_3G01910 AFUA_3G02090 AFUA_3G02280 AFUA_3G03080 AFUA_3G03870 AFUA_3G07…
4,71925682508896e-05	47	118	2,13014359042226	Organic acid catabolic process	http://amigo.geneontology.org/amigo/term/GO:0016054	AFUA_1G00480 AFUA_1G00530 AFUA_1G04780 AFUA_1G06150 AFUA_1G12400 AFUA_1G15170 AFUA_1G17520 AFUA_2G00100 AFUA_2G04200 AFUA_2G04210 AFUA_2G04220 AFUA_2G04230 AFUA_2G04240 AFUA_2G06000 AFUA_2G09110 AFUA_2G11350 AFUA_2G13630 AFUA_2G14850 AFUA_3G01450 AFUA_3G02300 AFUA_3G09470 AFUA_3G11430 AFUA_4G03722 AFUA_4G03900 AFUA_4G07810 AFUA_4G09140 AFUA_4G09830 AFUA_4G09840 AFUA_4G10950 AFUA_5G00640 AFUA_5G03…
7,70920102190512e-10	87	220	2,11489884905947	Extracellular region	http://amigo.geneontology.org/amigo/term/GO:0005576	AFUA_1G01120 AFUA_1G01310 AFUA_1G01320 AFUA_1G02040 AFUA_1G05770 AFUA_1G06470 AFUA_1G06910 AFUA_1G14450 AFUA_1G17410 AFUA_2G00510 AFUA_2G00800 AFUA_2G00920 AFUA_2G01600 AFUA_2G08500 AFUA_2G09380 AFUA_2G12630 AFUA_2G14150 AFUA_2G14530 AFUA_2G14661 AFUA_2G17540 AFUA_2G17630 AFUA_2G18070 AFUA_3G00320 AFUA_3G00420 AFUA_3G01130 AFUA_3G01220 AFUA_3G01910 AFUA_3G02090 AFUA_3G02940 AFUA_3G03870 AFUA_3G07…

## Sheet: Peptone vs. Glucose + peptone
Peptone vs. Glucose + peptone
downregulated genes
Enrichment.FDR	nGenes	Pathway.Genes	Fold.Enrichment	Pathway	URL	Genes
1.91908766783513e-38	106	139	3.41066922581338	Structural constituent of ribosome	http://amigo.geneontology.org/amigo/term/GO:0003735	AFUA_1G03110 AFUA_1G03390 AFUA_1G04040 AFUA_1G04320 AFUA_1G04530 AFUA_1G04660 AFUA_1G05080 AFUA_1G05340 AFUA_1G05500 AFUA_1G05630 AFUA_1G05990 AFUA_1G06340 AFUA_1G06770 AFUA_1G06830 AFUA_1G06980 AFUA_1G09100 AFUA_1G09440 AFUA_1G10510 AFUA_1G11130 AFUA_1G11710 AFUA_1G11940 AFUA_1G12890 AFUA_1G14410 AFUA_1G15020 AFUA_1G15730 AFUA_1G16523 AFUA_2G01830 AFUA_2G02150 AFUA_2G02270 AFUA_2G03040 AFUA_2G03…
1.98740303960761e-35	112	159	3.15042710973435	Ribosome	http://amigo.geneontology.org/amigo/term/GO:0005840	AFUA_1G03110 AFUA_1G03390 AFUA_1G04040 AFUA_1G04320 AFUA_1G04530 AFUA_1G04660 AFUA_1G05080 AFUA_1G05340 AFUA_1G05500 AFUA_1G05630 AFUA_1G05990 AFUA_1G06340 AFUA_1G06770 AFUA_1G06830 AFUA_1G06980 AFUA_1G09100 AFUA_1G09440 AFUA_1G09970 AFUA_1G10510 AFUA_1G11130 AFUA_1G11710 AFUA_1G11940 AFUA_1G12730 AFUA_1G12890 AFUA_1G14410 AFUA_1G15020 AFUA_1G15730 AFUA_1G16523 AFUA_2G01830 AFUA_2G02150 AFUA_2G02…
2.21145641400772e-34	85	105	3.62058013503909	Ribosome	http://www.genome.jp/kegg-bin/show_pathway?afm03010	AFUA_1G03390 AFUA_1G04040 AFUA_1G04320 AFUA_1G04530 AFUA_1G04660 AFUA_1G05080 AFUA_1G05340 AFUA_1G05500 AFUA_1G05630 AFUA_1G05990 AFUA_1G06340 AFUA_1G06770 AFUA_1G06830 AFUA_1G09100 AFUA_1G09440 AFUA_1G10510 AFUA_1G11130 AFUA_1G11710 AFUA_1G11940 AFUA_1G12890 AFUA_1G14410 AFUA_1G15020 AFUA_1G15730 AFUA_1G16523 AFUA_2G02150 AFUA_2G02270 AFUA_2G03040 AFUA_2G03380 AFUA_2G03590 AFUA_2G04130 AFUA_2G07…
1.11636417467111e-31	95	131	3.24340250085451	Ribosomal subunit	http://amigo.geneontology.org/amigo/term/GO:0044391	AFUA_1G03110 AFUA_1G03390 AFUA_1G04320 AFUA_1G04530 AFUA_1G04660 AFUA_1G05080 AFUA_1G05340 AFUA_1G05500 AFUA_1G05630 AFUA_1G05990 AFUA_1G06340 AFUA_1G06770 AFUA_1G06830 AFUA_1G06980 AFUA_1G09100 AFUA_1G09440 AFUA_1G10510 AFUA_1G11130 AFUA_1G11710 AFUA_1G11940 AFUA_1G12890 AFUA_1G14410 AFUA_1G15020 AFUA_1G15730 AFUA_1G16523 AFUA_2G01830 AFUA_2G02150 AFUA_2G02270 AFUA_2G03040 AFUA_2G03380 AFUA_2G03…
1.63472190738935e-30	69	81	3.80989151464898	Cytosolic ribosome	http://amigo.geneontology.org/amigo/term/GO:0022626	AFUA_1G03110 AFUA_1G03390 AFUA_1G04320 AFUA_1G04530 AFUA_1G04660 AFUA_1G05080 AFUA_1G05340 AFUA_1G05500 AFUA_1G05630 AFUA_1G05990 AFUA_1G06340 AFUA_1G06770 AFUA_1G06830 AFUA_1G09100 AFUA_1G09440 AFUA_1G10510 AFUA_1G11130 AFUA_1G11710 AFUA_1G12890 AFUA_1G14410 AFUA_1G15020 AFUA_1G15730 AFUA_1G16523 AFUA_2G02150 AFUA_2G03040 AFUA_2G03380 AFUA_2G03590 AFUA_2G04130 AFUA_2G07970 AFUA_2G08130 AFUA_2G09…
6.22305974058637e-29	335	853	1.75648446658851	Small molecule metabolic process	http://amigo.geneontology.org/amigo/term/GO:0044281	AFUA_1G00560 AFUA_1G01020 AFUA_1G01040 AFUA_1G01430 AFUA_1G02070 AFUA_1G02580 AFUA_1G02890 AFUA_1G03020 AFUA_1G03100 AFUA_1G03510 AFUA_1G03550 AFUA_1G04540 AFUA_1G04820 AFUA_1G05520 AFUA_1G05620 AFUA_1G05720 AFUA_1G06620 AFUA_1G06940 AFUA_1G06960 AFUA_1G07140 AFUA_1G07380 AFUA_1G07530 AFUA_1G08840 AFUA_1G09470 AFUA_1G09540 AFUA_1G09930 AFUA_1G09960 AFUA_1G10130 AFUA_1G10350 AFUA_1G10380 AFUA_1G10…
1.94671053066544e-28	115	187	2.75045644105675	Structural molecule activity	http://amigo.geneontology.org/amigo/term/GO:0005198	AFUA_1G02550 AFUA_1G03110 AFUA_1G03390 AFUA_1G04040 AFUA_1G04320 AFUA_1G04530 AFUA_1G04660 AFUA_1G05080 AFUA_1G05340 AFUA_1G05500 AFUA_1G05630 AFUA_1G05990 AFUA_1G06340 AFUA_1G06770 AFUA_1G06830 AFUA_1G06980 AFUA_1G09100 AFUA_1G09440 AFUA_1G10510 AFUA_1G10910 AFUA_1G11130 AFUA_1G11710 AFUA_1G11940 AFUA_1G12890 AFUA_1G14410 AFUA_1G15020 AFUA_1G15730 AFUA_1G16523 AFUA_1G17250 AFUA_2G01830 AFUA_2G02…
5.33414564450156e-28	274	658	1.86240104568344	Mitochondrion	http://amigo.geneontology.org/amigo/term/GO:0005739	AFUA_1G02070 AFUA_1G02730 AFUA_1G03100 AFUA_1G03510 AFUA_1G03720 AFUA_1G04090 AFUA_1G04540 AFUA_1G05390 AFUA_1G06610 AFUA_1G06620 AFUA_1G06810 AFUA_1G06950 AFUA_1G06960 AFUA_1G06980 AFUA_1G07480 AFUA_1G07530 AFUA_1G09050 AFUA_1G09150 AFUA_1G09420 AFUA_1G09660 AFUA_1G10750 AFUA_1G10780 AFUA_1G10830 AFUA_1G11940 AFUA_1G12070 AFUA_1G12160 AFUA_1G12170 AFUA_1G12250 AFUA_1G12290 AFUA_1G12340 AFUA_1G12…
1.37969353927745e-26	325	841	1.7283667497826	Organonitrogen compound biosynthetic process	http://amigo.geneontology.org/amigo/term/GO:1901566	AFUA_1G00420 AFUA_1G02030 AFUA_1G02070 AFUA_1G02580 AFUA_1G02890 AFUA_1G03020 AFUA_1G03100 AFUA_1G03110 AFUA_1G03390 AFUA_1G03510 AFUA_1G03550 AFUA_1G04040 AFUA_1G04320 AFUA_1G04530 AFUA_1G04660 AFUA_1G05060 AFUA_1G05080 AFUA_1G05200 AFUA_1G05340 AFUA_1G05500 AFUA_1G05620 AFUA_1G05630 AFUA_1G05990 AFUA_1G06200 AFUA_1G06340 AFUA_1G06390 AFUA_1G06770 AFUA_1G06810 AFUA_1G06830 AFUA_1G06940 AFUA_1G06…
2.30250300937976e-26	395	1089	1.62224989035539	Metabolic pathways	http://www.genome.jp/kegg-bin/show_pathway?afm01100	AFUA_1G02070 AFUA_1G02890 AFUA_1G02980 AFUA_1G03020 AFUA_1G03100 AFUA_1G03510 AFUA_1G03550 AFUA_1G03600 AFUA_1G03950 AFUA_1G04090 AFUA_1G04620 AFUA_1G04820 AFUA_1G05060 AFUA_1G05520 AFUA_1G05580 AFUA_1G05720 AFUA_1G05820 AFUA_1G06140 AFUA_1G06610 AFUA_1G06620 AFUA_1G06810 AFUA_1G06940 AFUA_1G06950 AFUA_1G06960 AFUA_1G07130 AFUA_1G07140 AFUA_1G07380 AFUA_1G07480 AFUA_1G07530 AFUA_1G08840 AFUA_1G09…
1.32095033313088e-22	346	954	1.62209491066679	Oxidoreductase activity	http://amigo.geneontology.org/amigo/term/GO:0016491	AFUA_1G00980 AFUA_1G00990 AFUA_1G01630 AFUA_1G02070 AFUA_1G03950 AFUA_1G04090 AFUA_1G04540 AFUA_1G04620 AFUA_1G04760 AFUA_1G04820 AFUA_1G05720 AFUA_1G06450 AFUA_1G06610 AFUA_1G06960 AFUA_1G07140 AFUA_1G07230 AFUA_1G07380 AFUA_1G07480 AFUA_1G07520 AFUA_1G09930 AFUA_1G10270 AFUA_1G11390 AFUA_1G11590 AFUA_1G11960 AFUA_1G12210 AFUA_1G12290 AFUA_1G12440 AFUA_1G12800 AFUA_1G12830 AFUA_1G12840 AFUA_1G13…
1.06765156488318e-21	51	61	3.73928768045021	Cellular respiration	http://amigo.geneontology.org/amigo/term/GO:0045333	AFUA_1G02070 AFUA_1G06610 AFUA_1G06810 AFUA_1G10350 AFUA_1G10830 AFUA_1G12290 AFUA_1G12800 AFUA_1G13480 AFUA_1G15590 AFUA_1G17180 AFUA_2G03010 AFUA_2G05060 AFUA_2G05450 AFUA_2G09130 AFUA_2G10580 AFUA_2G10600 AFUA_2G12400 AFUA_2G13110 AFUA_2G13710 AFUA_3G05370 AFUA_3G06190 AFUA_3G06220 AFUA_3G07810 AFUA_3G14440 AFUA_4G04520 AFUA_4G06790 AFUA_4G07150 AFUA_4G08340 AFUA_4G11050 AFUA_4G11390 AFUA_4G11…
1.31934529416268e-21	196	455	1.926607347876	Biosynthesis of secondary metabolites	http://www.genome.jp/kegg-bin/show_pathway?afm01110	AFUA_1G02980 AFUA_1G03550 AFUA_1G03950 AFUA_1G05060 AFUA_1G05580 AFUA_1G05720 AFUA_1G06810 AFUA_1G06940 AFUA_1G06960 AFUA_1G07140 AFUA_1G07380 AFUA_1G07480 AFUA_1G07530 AFUA_1G09050 AFUA_1G09470 AFUA_1G10350 AFUA_1G10630 AFUA_1G10780 AFUA_1G10830 AFUA_1G12070 AFUA_1G12800 AFUA_1G13280 AFUA_1G13500 AFUA_1G13740 AFUA_1G14400 AFUA_1G14570 AFUA_1G15100 AFUA_1G15590 AFUA_1G15780 AFUA_1G17340 AFUA_2G00…
2.77654658076461e-21	41	44	4.16753943351425	Cytosolic large ribosomal subunit	http://amigo.geneontology.org/amigo/term/GO:0022625	AFUA_1G03110 AFUA_1G03390 AFUA_1G04530 AFUA_1G04660 AFUA_1G05080 AFUA_1G05990 AFUA_1G06340 AFUA_1G06830 AFUA_1G09100 AFUA_1G10510 AFUA_1G11130 AFUA_1G11710 AFUA_1G12890 AFUA_1G14410 AFUA_2G03040 AFUA_2G03380 AFUA_2G07970 AFUA_2G08130 AFUA_2G09200 AFUA_2G09210 AFUA_2G11850 AFUA_2G16370 AFUA_3G05600 AFUA_3G06760 AFUA_3G06960 AFUA_3G08460 AFUA_4G03880 AFUA_4G04460 AFUA_4G07435 AFUA_4G07730 AFUA_4G07…
5.73365715653547e-21	177	400	1.97907299440298	Amide biosynthetic process	http://amigo.geneontology.org/amigo/term/GO:0043604	AFUA_1G00420 AFUA_1G02030 AFUA_1G03110 AFUA_1G03390 AFUA_1G04040 AFUA_1G04320 AFUA_1G04530 AFUA_1G04660 AFUA_1G05080 AFUA_1G05200 AFUA_1G05340 AFUA_1G05500 AFUA_1G05620 AFUA_1G05630 AFUA_1G05990 AFUA_1G06340 AFUA_1G06390 AFUA_1G06770 AFUA_1G06810 AFUA_1G06830 AFUA_1G06960 AFUA_1G06980 AFUA_1G09100 AFUA_1G09330 AFUA_1G09440 AFUA_1G09450 AFUA_1G09810 AFUA_1G09970 AFUA_1G10510 AFUA_1G10750 AFUA_1G11…
1.35674016450638e-20	57	75	3.39908582089552	Large ribosomal subunit	http://amigo.geneontology.org/amigo/term/GO:0015934	AFUA_1G03110 AFUA_1G03390 AFUA_1G04530 AFUA_1G04660 AFUA_1G05080 AFUA_1G05990 AFUA_1G06340 AFUA_1G06830 AFUA_1G09100 AFUA_1G10510 AFUA_1G11130 AFUA_1G11710 AFUA_1G11940 AFUA_1G12890 AFUA_1G14410 AFUA_2G01830 AFUA_2G03040 AFUA_2G03380 AFUA_2G07970 AFUA_2G08130 AFUA_2G09200 AFUA_2G09210 AFUA_2G11140 AFUA_2G11850 AFUA_2G16370 AFUA_2G16970 AFUA_3G05600 AFUA_3G06760 AFUA_3G06960 AFUA_3G08460 AFUA_3G11…
2.05727900935564e-20	45	52	3.87041654707233	Aerobic respiration	http://amigo.geneontology.org/amigo/term/GO:0009060	AFUA_1G02070 AFUA_1G06610 AFUA_1G06810 AFUA_1G10350 AFUA_1G10830 AFUA_1G12290 AFUA_1G12800 AFUA_1G13480 AFUA_1G15590 AFUA_2G03010 AFUA_2G05060 AFUA_2G05450 AFUA_2G10580 AFUA_2G12400 AFUA_2G13110 AFUA_2G13710 AFUA_3G05370 AFUA_3G06190 AFUA_3G06220 AFUA_3G07810 AFUA_3G14440 AFUA_4G04520 AFUA_4G06790 AFUA_4G07150 AFUA_4G11050 AFUA_4G11390 AFUA_4G11650 AFUA_4G13180 AFUA_4G13510 AFUA_5G02080 AFUA_5G02…
3.20782575636434e-20	58	78	3.32569125526215	Energy derivation by oxidation of organic compounds	http://amigo.geneontology.org/amigo/term/GO:0015980	AFUA_1G02070 AFUA_1G05580 AFUA_1G06610 AFUA_1G06810 AFUA_1G10350 AFUA_1G10830 AFUA_1G12290 AFUA_1G12800 AFUA_1G13480 AFUA_1G15590 AFUA_1G17180 AFUA_2G03010 AFUA_2G05060 AFUA_2G05450 AFUA_2G09130 AFUA_2G10580 AFUA_2G10600 AFUA_2G12400 AFUA_2G13110 AFUA_2G13710 AFUA_3G05370 AFUA_3G06190 AFUA_3G06220 AFUA_3G07810 AFUA_3G11070 AFUA_3G14440 AFUA_4G04520 AFUA_4G06790 AFUA_4G07150 AFUA_4G08340 AFUA_4G11…
3.20782575636434e-20	199	476	1.86979787250721	Organic acid metabolic process	http://amigo.geneontology.org/amigo/term/GO:0006082	AFUA_1G01430 AFUA_1G03550 AFUA_1G05520 AFUA_1G05620 AFUA_1G06620 AFUA_1G06940 AFUA_1G06960 AFUA_1G07380 AFUA_1G09470 AFUA_1G09540 AFUA_1G09960 AFUA_1G10130 AFUA_1G10350 AFUA_1G10380 AFUA_1G10750 AFUA_1G10780 AFUA_1G10820 AFUA_1G11590 AFUA_1G12070 AFUA_1G12190 AFUA_1G12800 AFUA_1G12830 AFUA_1G12840 AFUA_1G13740 AFUA_1G14570 AFUA_1G15260 AFUA_1G15780 AFUA_1G15820 AFUA_1G16210 AFUA_1G16710 AFUA_1G17…
2.54563898355787e-19	83	139	2.67061835606142	Generation of precursor metabolites and energy	http://amigo.geneontology.org/amigo/term/GO:0006091	AFUA_1G02070 AFUA_1G02980 AFUA_1G05580 AFUA_1G06610 AFUA_1G06810 AFUA_1G10350 AFUA_1G10830 AFUA_1G12290 AFUA_1G12800 AFUA_1G13480 AFUA_1G13500 AFUA_1G15590 AFUA_1G17180 AFUA_2G01040 AFUA_2G03010 AFUA_2G05060 AFUA_2G05450 AFUA_2G05500 AFUA_2G05910 AFUA_2G09130 AFUA_2G09790 AFUA_2G10240 AFUA_2G10580 AFUA_2G10600 AFUA_2G11020 AFUA_2G12400 AFUA_2G13110 AFUA_2G13710 AFUA_2G14960 AFUA_2G15190 AFUA_3G05…
9.90477809140951e-19	150	332	2.02069940208596	Small molecule biosynthetic process	http://amigo.geneontology.org/amigo/term/GO:0044283	AFUA_1G03550 AFUA_1G04540 AFUA_1G05720 AFUA_1G06620 AFUA_1G06940 AFUA_1G07140 AFUA_1G07380 AFUA_1G09470 AFUA_1G10350 AFUA_1G10380 AFUA_1G10820 AFUA_1G11590 AFUA_1G13740 AFUA_1G14570 AFUA_1G15260 AFUA_1G15780 AFUA_1G16710 AFUA_1G17190 AFUA_2G01010 AFUA_2G01890 AFUA_2G02100 AFUA_2G04310 AFUA_2G05820 AFUA_2G07620 AFUA_2G07680 AFUA_2G07810 AFUA_2G07940 AFUA_2G08670 AFUA_2G08890 AFUA_2G08970 AFUA_2G09…
2.75206862496951e-18	159	363	1.95902075366967	Peptide biosynthetic process	http://amigo.geneontology.org/amigo/term/GO:0043043	AFUA_1G00420 AFUA_1G02030 AFUA_1G03110 AFUA_1G03390 AFUA_1G04040 AFUA_1G04320 AFUA_1G04530 AFUA_1G04660 AFUA_1G05080 AFUA_1G05200 AFUA_1G05340 AFUA_1G05500 AFUA_1G05620 AFUA_1G05630 AFUA_1G05990 AFUA_1G06340 AFUA_1G06390 AFUA_1G06770 AFUA_1G06810 AFUA_1G06830 AFUA_1G06980 AFUA_1G09100 AFUA_1G09330 AFUA_1G09440 AFUA_1G09450 AFUA_1G09810 AFUA_1G09970 AFUA_1G10510 AFUA_1G10750 AFUA_1G11130 AFUA_1G11…
4.92616185792783e-18	184	445	1.84929565654872	Carboxylic acid metabolic process	http://amigo.geneontology.org/amigo/term/GO:0019752	AFUA_1G01430 AFUA_1G03550 AFUA_1G05520 AFUA_1G05620 AFUA_1G06620 AFUA_1G06940 AFUA_1G06960 AFUA_1G07380 AFUA_1G09470 AFUA_1G09960 AFUA_1G10130 AFUA_1G10350 AFUA_1G10380 AFUA_1G10750 AFUA_1G10780 AFUA_1G10820 AFUA_1G11590 AFUA_1G12070 AFUA_1G12190 AFUA_1G12800 AFUA_1G13740 AFUA_1G14570 AFUA_1G15260 AFUA_1G15780 AFUA_1G15820 AFUA_1G16210 AFUA_1G16710 AFUA_1G17190 AFUA_2G02100 AFUA_2G04310 AFUA_2G05…
4.92616185792783e-18	188	458	1.83586570422994	Oxoacid metabolic process	http://amigo.geneontology.org/amigo/term/GO:0043436	AFUA_1G01430 AFUA_1G03550 AFUA_1G05520 AFUA_1G05620 AFUA_1G06620 AFUA_1G06940 AFUA_1G06960 AFUA_1G07380 AFUA_1G09470 AFUA_1G09540 AFUA_1G09960 AFUA_1G10130 AFUA_1G10350 AFUA_1G10380 AFUA_1G10750 AFUA_1G10780 AFUA_1G10820 AFUA_1G11590 AFUA_1G12070 AFUA_1G12190 AFUA_1G12800 AFUA_1G12830 AFUA_1G12840 AFUA_1G13740 AFUA_1G14570 AFUA_1G15260 AFUA_1G15780 AFUA_1G15820 AFUA_1G16210 AFUA_1G16710 AFUA_1G17…
5.70398314483979e-18	145	322	2.01400557383888	Translation	http://amigo.geneontology.org/amigo/term/GO:0006412	AFUA_1G02030 AFUA_1G03110 AFUA_1G03390 AFUA_1G04040 AFUA_1G04320 AFUA_1G04530 AFUA_1G04660 AFUA_1G05080 AFUA_1G05200 AFUA_1G05340 AFUA_1G05500 AFUA_1G05620 AFUA_1G05630 AFUA_1G05990 AFUA_1G06340 AFUA_1G06390 AFUA_1G06770 AFUA_1G06810 AFUA_1G06830 AFUA_1G06980 AFUA_1G09100 AFUA_1G09330 AFUA_1G09440 AFUA_1G09450 AFUA_1G09810 AFUA_1G09970 AFUA_1G10510 AFUA_1G10750 AFUA_1G11130 AFUA_1G11440 AFUA_1G11…
1.35498900456766e-17	51	69	3.3057470798183	ATP metabolic process	http://amigo.geneontology.org/amigo/term/GO:0046034	AFUA_1G02070 AFUA_1G03100 AFUA_1G03510 AFUA_1G06610 AFUA_1G07530 AFUA_1G10350 AFUA_1G12290 AFUA_1G13480 AFUA_1G15590 AFUA_1G16280 AFUA_2G03010 AFUA_2G05450 AFUA_2G05510 AFUA_2G05910 AFUA_2G09790 AFUA_2G10580 AFUA_2G11020 AFUA_2G12400 AFUA_2G13110 AFUA_2G13710 AFUA_3G06190 AFUA_3G06220 AFUA_3G07640 AFUA_3G07810 AFUA_3G09290 AFUA_3G10630 AFUA_3G11070 AFUA_3G11690 AFUA_3G14440 AFUA_4G06790 AFUA_4G07…
2.38639841135244e-17	188	464	1.81212606150283	Cellular amide metabolic process	http://amigo.geneontology.org/amigo/term/GO:0043603	AFUA_1G00420 AFUA_1G02030 AFUA_1G03110 AFUA_1G03390 AFUA_1G04040 AFUA_1G04320 AFUA_1G04530 AFUA_1G04660 AFUA_1G05080 AFUA_1G05200 AFUA_1G05340 AFUA_1G05500 AFUA_1G05620 AFUA_1G05630 AFUA_1G05990 AFUA_1G06340 AFUA_1G06390 AFUA_1G06770 AFUA_1G06810 AFUA_1G06830 AFUA_1G06960 AFUA_1G06980 AFUA_1G09100 AFUA_1G09330 AFUA_1G09440 AFUA_1G09450 AFUA_1G09810 AFUA_1G09970 AFUA_1G10510 AFUA_1G10750 AFUA_1G11…
7.29762935849175e-17	28	28	4.47248134328358	Oxidative phosphorylation	http://amigo.geneontology.org/amigo/term/GO:0006119	AFUA_1G02070 AFUA_1G06610 AFUA_1G10350 AFUA_1G12290 AFUA_1G13480 AFUA_1G15590 AFUA_2G03010 AFUA_2G05450 AFUA_2G10580 AFUA_2G12400 AFUA_2G13110 AFUA_2G13710 AFUA_3G06190 AFUA_3G06220 AFUA_3G07810 AFUA_3G14440 AFUA_4G06790 AFUA_4G07150 AFUA_4G11050 AFUA_4G11390 AFUA_4G13180 AFUA_5G02080 AFUA_5G02750 AFUA_5G04370 AFUA_5G09680 AFUA_5G10550 AFUA_5G10560 AFUA_5G10610
2.63335129839353e-16	51	72	3.1680076181592	Oxidative phosphorylation	http://www.genome.jp/kegg-bin/show_pathway?afm00190	AFUA_1G03100 AFUA_1G03510 AFUA_1G05820 AFUA_1G06610 AFUA_1G06620 AFUA_1G12290 AFUA_1G13480 AFUA_1G15590 AFUA_1G16280 AFUA_2G03010 AFUA_2G05450 AFUA_2G05500 AFUA_2G05510 AFUA_2G09130 AFUA_2G10600 AFUA_2G12260 AFUA_2G12400 AFUA_2G13010 AFUA_2G13110 AFUA_2G13710 AFUA_3G06190 AFUA_3G07640 AFUA_3G07810 AFUA_3G08380 AFUA_3G10630 AFUA_3G14440 AFUA_4G06790 AFUA_4G07150 AFUA_4G08340 AFUA_4G09360 AFUA_4G11…
3.66735484352104e-16	162	389	1.86257577792273	Peptide metabolic process	http://amigo.geneontology.org/amigo/term/GO:0006518	AFUA_1G00420 AFUA_1G02030 AFUA_1G03110 AFUA_1G03390 AFUA_1G04040 AFUA_1G04320 AFUA_1G04530 AFUA_1G04660 AFUA_1G05080 AFUA_1G05200 AFUA_1G05340 AFUA_1G05500 AFUA_1G05620 AFUA_1G05630 AFUA_1G05990 AFUA_1G06340 AFUA_1G06390 AFUA_1G06770 AFUA_1G06810 AFUA_1G06830 AFUA_1G06980 AFUA_1G09100 AFUA_1G09330 AFUA_1G09440 AFUA_1G09450 AFUA_1G09810 AFUA_1G09970 AFUA_1G10510 AFUA_1G10750 AFUA_1G11130 AFUA_1G11…
8.55104546431656e-15	30	33	4.0658921302578	Respiratory electron transport chain	http://amigo.geneontology.org/amigo/term/GO:0022904	AFUA_1G02070 AFUA_1G06610 AFUA_1G12290 AFUA_1G13480 AFUA_1G15590 AFUA_1G17180 AFUA_2G03010 AFUA_2G05450 AFUA_2G09130 AFUA_2G10580 AFUA_2G10600 AFUA_2G13110 AFUA_2G13710 AFUA_3G06190 AFUA_3G06220 AFUA_3G07810 AFUA_3G14440 AFUA_4G06790 AFUA_4G07150 AFUA_4G11050 AFUA_4G11390 AFUA_4G13180 AFUA_5G02080 AFUA_5G02750 AFUA_5G04370 AFUA_5G09680 AFUA_5G10370 AFUA_5G10560 AFUA_5G10610 AFUA_7G05220
2.57145956155799e-14	24	24	4.47248134328358	Aerobic electron transport chain	http://amigo.geneontology.org/amigo/term/GO:0019646	AFUA_1G02070 AFUA_1G06610 AFUA_1G12290 AFUA_1G13480 AFUA_1G15590 AFUA_2G03010 AFUA_2G05450 AFUA_2G10580 AFUA_2G13110 AFUA_2G13710 AFUA_3G06190 AFUA_3G06220 AFUA_3G07810 AFUA_3G14440 AFUA_4G06790 AFUA_4G07150 AFUA_4G11050 AFUA_4G11390 AFUA_4G13180 AFUA_5G02080 AFUA_5G02750 AFUA_5G09680 AFUA_5G10560 AFUA_5G10610
2.57145956155799e-14	24	24	4.47248134328358	ATP synthesis coupled electron transport	http://amigo.geneontology.org/amigo/term/GO:0042773	AFUA_1G02070 AFUA_1G06610 AFUA_1G12290 AFUA_1G13480 AFUA_1G15590 AFUA_2G03010 AFUA_2G10580 AFUA_2G13110 AFUA_2G13710 AFUA_3G06190 AFUA_3G06220 AFUA_3G07810 AFUA_3G14440 AFUA_4G06790 AFUA_4G07150 AFUA_4G11050 AFUA_4G11390 AFUA_4G13180 AFUA_5G02080 AFUA_5G02750 AFUA_5G04370 AFUA_5G09680 AFUA_5G10560 AFUA_5G10610
2.87671771658198e-14	65	112	2.59563649386994	Carbon metabolism	http://www.genome.jp/kegg-bin/show_pathway?afm01200	AFUA_1G02980 AFUA_1G06960 AFUA_1G09470 AFUA_1G10350 AFUA_1G10780 AFUA_1G10830 AFUA_1G12070 AFUA_1G12800 AFUA_1G13500 AFUA_1G15590 AFUA_2G01040 AFUA_2G02100 AFUA_2G05910 AFUA_2G07810 AFUA_2G08280 AFUA_2G09650 AFUA_2G09790 AFUA_2G11020 AFUA_2G15190 AFUA_3G00790 AFUA_3G02270 AFUA_3G04170 AFUA_3G05370 AFUA_3G07810 AFUA_3G09290 AFUA_3G09320 AFUA_3G10750 AFUA_3G11690 AFUA_3G14470 AFUA_4G03760 AFUA_4G04…
1.09349122580117e-13	23	23	4.47248134328358	Mitochondrial ATP synthesis coupled electron transport	http://amigo.geneontology.org/amigo/term/GO:0042775	AFUA_1G02070 AFUA_1G06610 AFUA_1G12290 AFUA_1G13480 AFUA_1G15590 AFUA_2G03010 AFUA_2G10580 AFUA_2G13110 AFUA_2G13710 AFUA_3G06190 AFUA_3G06220 AFUA_3G07810 AFUA_3G14440 AFUA_4G06790 AFUA_4G07150 AFUA_4G11050 AFUA_4G11390 AFUA_4G13180 AFUA_5G02080 AFUA_5G02750 AFUA_5G09680 AFUA_5G10560 AFUA_5G10610
5.92843172708377e-13	69	128	2.41094697411381	Mitochondrial protein-containing complex	http://amigo.geneontology.org/amigo/term/GO:0098798	AFUA_1G02070 AFUA_1G03100 AFUA_1G03510 AFUA_1G06960 AFUA_1G06980 AFUA_1G09420 AFUA_1G11940 AFUA_1G12290 AFUA_1G13180 AFUA_1G13195 AFUA_1G13480 AFUA_1G14200 AFUA_1G15590 AFUA_1G16280 AFUA_2G02100 AFUA_2G02270 AFUA_2G03840 AFUA_2G05510 AFUA_2G09760 AFUA_2G10290 AFUA_2G10580 AFUA_2G11140 AFUA_2G12190 AFUA_2G12400 AFUA_2G13010 AFUA_2G16970 AFUA_3G04170 AFUA_3G06190 AFUA_3G07810 AFUA_3G08270 AFUA_3G10…
3.94236746827775e-12	28	33	3.79483265490728	Cytosolic small ribosomal subunit	http://amigo.geneontology.org/amigo/term/GO:0022627	AFUA_1G04320 AFUA_1G05340 AFUA_1G05500 AFUA_1G05630 AFUA_1G06770 AFUA_1G09440 AFUA_1G15020 AFUA_1G15730 AFUA_1G16523 AFUA_2G02150 AFUA_2G03590 AFUA_2G04130 AFUA_2G10090 AFUA_2G10500 AFUA_3G06840 AFUA_3G06970 AFUA_3G10730 AFUA_3G13320 AFUA_4G13170 AFUA_5G05450 AFUA_6G02450 AFUA_6G07360 AFUA_6G12660 AFUA_6G12720 AFUA_6G12960 AFUA_7G01460 AFUA_7G04490 AFUA_7G05290
8.08090726291796e-12	37	52	3.18234249425947	Electron transport chain	http://amigo.geneontology.org/amigo/term/GO:0022900	AFUA_1G02070 AFUA_1G06610 AFUA_1G12290 AFUA_1G13480 AFUA_1G15590 AFUA_1G17180 AFUA_2G03010 AFUA_2G05450 AFUA_2G05500 AFUA_2G09130 AFUA_2G10580 AFUA_2G10600 AFUA_2G13110 AFUA_2G13710 AFUA_2G14960 AFUA_3G06190 AFUA_3G06220 AFUA_3G07810 AFUA_3G14440 AFUA_4G06790 AFUA_4G07150 AFUA_4G11050 AFUA_4G11390 AFUA_4G13180 AFUA_5G02080 AFUA_5G02750 AFUA_5G04210 AFUA_5G04370 AFUA_5G06540 AFUA_5G07300 AFUA_5G07…
1.12224363828842e-11	26	30	3.87615049751244	Respirasome	http://amigo.geneontology.org/amigo/term/GO:0070469	AFUA_1G02070 AFUA_1G12250 AFUA_1G12290 AFUA_1G13480 AFUA_1G15590 AFUA_2G05060 AFUA_2G05500 AFUA_2G10580 AFUA_2G13010 AFUA_2G13110 AFUA_2G14905 AFUA_3G06190 AFUA_3G07810 AFUA_3G14440 AFUA_4G06790 AFUA_4G09870 AFUA_4G11050 AFUA_4G11390 AFUA_5G02750 AFUA_5G06540 AFUA_5G07380 AFUA_5G09680 AFUA_5G10560 AFUA_5G10610 AFUA_6G02960 AFUA_6G04620
1.39937602414379e-11	27	32	3.77365613339552	Oxidoreduction-driven active transmembrane transporter activity	http://amigo.geneontology.org/amigo/term/GO:0015453	AFUA_1G02070 AFUA_1G06610 AFUA_1G13480 AFUA_2G03010 AFUA_2G05500 AFUA_2G09130 AFUA_2G10600 AFUA_2G13010 AFUA_2G13710 AFUA_2G14905 AFUA_3G06190 AFUA_3G14440 AFUA_4G05910 AFUA_4G07150 AFUA_4G09870 AFUA_4G11050 AFUA_4G11390 AFUA_5G02750 AFUA_5G04210 AFUA_5G04370 AFUA_5G06540 AFUA_5G10560 AFUA_5G10610 AFUA_6G04620 AFUA_6G08810 AFUA_6G12790 AFUA_7G02360
3.78744218303423e-11	38	56	3.034898054371	Small ribosomal subunit	http://amigo.geneontology.org/amigo/term/GO:0015935	AFUA_1G04320 AFUA_1G05340 AFUA_1G05500 AFUA_1G05630 AFUA_1G06770 AFUA_1G06980 AFUA_1G09440 AFUA_1G15020 AFUA_1G15730 AFUA_1G16523 AFUA_2G02150 AFUA_2G02270 AFUA_2G03590 AFUA_2G04130 AFUA_2G09760 AFUA_2G10090 AFUA_2G10290 AFUA_2G10500 AFUA_3G06840 AFUA_3G06970 AFUA_3G10730 AFUA_3G13320 AFUA_4G13170 AFUA_4G13410 AFUA_5G05450 AFUA_5G08380 AFUA_5G11540 AFUA_6G02450 AFUA_6G04560 AFUA_6G07360 AFUA_6G12…
1.69119904620609e-10	18	18	4.47248134328358	Mitochondrial respirasome	http://amigo.geneontology.org/amigo/term/GO:0005746	AFUA_1G02070 AFUA_1G12250 AFUA_1G12290 AFUA_1G13480 AFUA_1G15590 AFUA_2G10580 AFUA_2G13010 AFUA_3G06190 AFUA_3G07810 AFUA_3G14440 AFUA_4G06790 AFUA_4G09870 AFUA_4G11390 AFUA_5G02750 AFUA_5G07380 AFUA_5G09680 AFUA_5G10560 AFUA_5G10610
1.93882925153898e-10	38	58	2.93024639732373	Electron transfer activity	http://amigo.geneontology.org/amigo/term/GO:0009055	AFUA_1G02070 AFUA_1G06610 AFUA_1G13480 AFUA_1G17180 AFUA_2G02100 AFUA_2G03010 AFUA_2G05500 AFUA_2G07940 AFUA_2G09130 AFUA_2G10600 AFUA_2G13010 AFUA_2G13110 AFUA_2G13710 AFUA_2G14905 AFUA_2G14960 AFUA_3G06190 AFUA_3G07810 AFUA_3G14440 AFUA_4G05910 AFUA_4G07150 AFUA_4G09870 AFUA_4G11050 AFUA_4G11390 AFUA_5G02750 AFUA_5G04210 AFUA_5G04370 AFUA_5G06540 AFUA_5G07300 AFUA_5G09680 AFUA_5G10370 AFUA_5G10…
7.77573941889217e-10	106	259	1.83043637987668	Mitochondrial envelope	http://amigo.geneontology.org/amigo/term/GO:0005740	AFUA_1G02070 AFUA_1G02730 AFUA_1G03100 AFUA_1G03510 AFUA_1G03720 AFUA_1G04540 AFUA_1G05390 AFUA_1G07480 AFUA_1G07530 AFUA_1G09050 AFUA_1G09150 AFUA_1G09420 AFUA_1G09660 AFUA_1G12250 AFUA_1G12290 AFUA_1G12830 AFUA_1G13180 AFUA_1G13195 AFUA_1G13480 AFUA_1G15140 AFUA_1G15590 AFUA_1G16280 AFUA_1G16750 AFUA_2G01890 AFUA_2G03010 AFUA_2G03840 AFUA_2G05060 AFUA_2G05450 AFUA_2G05500 AFUA_2G05510 AFUA_2G05…
9.01132652065829e-10	44	75	2.62385572139303	Ribonucleotide biosynthetic process	http://amigo.geneontology.org/amigo/term/GO:0009260	AFUA_1G02070 AFUA_1G03100 AFUA_1G03510 AFUA_1G06960 AFUA_1G07530 AFUA_1G15450 AFUA_1G16280 AFUA_2G03010 AFUA_2G05430 AFUA_2G05510 AFUA_2G05820 AFUA_2G08360 AFUA_2G08670 AFUA_2G10070 AFUA_2G11010 AFUA_2G12400 AFUA_3G01110 AFUA_3G04170 AFUA_3G06040 AFUA_3G07640 AFUA_3G08270 AFUA_3G10630 AFUA_3G10750 AFUA_4G03090 AFUA_4G04550 AFUA_4G07690 AFUA_4G09360 AFUA_4G11080 AFUA_4G12600 AFUA_5G03490 AFUA_5G06…
1.29408964542271e-09	61	122	2.23624067164179	Ribonucleotide metabolic process	http://amigo.geneontology.org/amigo/term/GO:0009259	AFUA_1G02070 AFUA_1G03100 AFUA_1G03510 AFUA_1G06960 AFUA_1G07530 AFUA_1G08840 AFUA_1G10350 AFUA_1G15450 AFUA_1G16280 AFUA_2G03010 AFUA_2G05430 AFUA_2G05510 AFUA_2G05820 AFUA_2G05910 AFUA_2G08360 AFUA_2G08670 AFUA_2G09790 AFUA_2G10070 AFUA_2G11010 AFUA_2G11020 AFUA_2G12400 AFUA_3G01110 AFUA_3G04170 AFUA_3G05370 AFUA_3G06040 AFUA_3G07640 AFUA_3G08270 AFUA_3G09290 AFUA_3G10630 AFUA_3G10660 AFUA_3G10…
1.46504567321643e-09	100	242	1.84813278648082	Mitochondrial membrane	http://amigo.geneontology.org/amigo/term/GO:0031966	AFUA_1G02070 AFUA_1G02730 AFUA_1G03100 AFUA_1G03510 AFUA_1G03720 AFUA_1G04540 AFUA_1G05390 AFUA_1G09050 AFUA_1G09150 AFUA_1G09420 AFUA_1G09660 AFUA_1G12250 AFUA_1G12290 AFUA_1G12830 AFUA_1G13180 AFUA_1G13195 AFUA_1G13480 AFUA_1G15140 AFUA_1G15590 AFUA_1G16280 AFUA_1G16750 AFUA_2G01890 AFUA_2G03840 AFUA_2G05060 AFUA_2G05450 AFUA_2G05500 AFUA_2G05510 AFUA_2G05820 AFUA_2G07940 AFUA_2G09700 AFUA_2G10…
7.41051316228719e-09	104	261	1.78213815977583	Cellular amino acid metabolic process	http://amigo.geneontology.org/amigo/term/GO:0006520	AFUA_1G03550 AFUA_1G05520 AFUA_1G05620 AFUA_1G06940 AFUA_1G07380 AFUA_1G09470 AFUA_1G09960 AFUA_1G10130 AFUA_1G10750 AFUA_1G10780 AFUA_1G10820 AFUA_1G12070 AFUA_1G12190 AFUA_1G13740 AFUA_1G14570 AFUA_1G15260 AFUA_1G15780 AFUA_1G16210 AFUA_2G02100 AFUA_2G04310 AFUA_2G07620 AFUA_2G07810 AFUA_2G08890 AFUA_2G09650 AFUA_2G09810 AFUA_2G10070 AFUA_2G10420 AFUA_2G12470 AFUA_2G13030 AFUA_2G13250 AFUA_2G14…
7.91152868930597e-09	80	184	1.94455710577547	Mitochondrial inner membrane	http://amigo.geneontology.org/amigo/term/GO:0005743	AFUA_1G02070 AFUA_1G02730 AFUA_1G03100 AFUA_1G03510 AFUA_1G05390 AFUA_1G09150 AFUA_1G09420 AFUA_1G09660 AFUA_1G12250 AFUA_1G12290 AFUA_1G13195 AFUA_1G13480 AFUA_1G15140 AFUA_1G15590 AFUA_1G16280 AFUA_1G16750 AFUA_2G01890 AFUA_2G05060 AFUA_2G05450 AFUA_2G05500 AFUA_2G05510 AFUA_2G05820 AFUA_2G09700 AFUA_2G10580 AFUA_2G10600 AFUA_2G11010 AFUA_2G12190 AFUA_2G12260 AFUA_2G12400 AFUA_2G13010 AFUA_2G14…
1.19195747290305e-08	55	110	2.23624067164179	Purine ribonucleotide metabolic process	http://amigo.geneontology.org/amigo/term/GO:0009150	AFUA_1G02070 AFUA_1G03100 AFUA_1G03510 AFUA_1G06960 AFUA_1G07530 AFUA_1G08840 AFUA_1G10350 AFUA_1G15450 AFUA_1G16280 AFUA_2G03010 AFUA_2G05510 AFUA_2G05910 AFUA_2G08670 AFUA_2G09790 AFUA_2G11020 AFUA_2G12400 AFUA_3G01110 AFUA_3G04170 AFUA_3G05370 AFUA_3G06040 AFUA_3G07640 AFUA_3G08270 AFUA_3G09290 AFUA_3G10630 AFUA_3G10660 AFUA_3G10750 AFUA_3G11690 AFUA_4G03090 AFUA_4G04520 AFUA_4G04550 AFUA_4G07…
1.19998123862699e-08	97	240	1.80762787624378	Nucleobase-containing small molecule metabolic process	http://amigo.geneontology.org/amigo/term/GO:0055086	AFUA_1G00560 AFUA_1G01020 AFUA_1G01040 AFUA_1G02070 AFUA_1G02580 AFUA_1G02890 AFUA_1G03100 AFUA_1G03510 AFUA_1G06960 AFUA_1G07530 AFUA_1G08840 AFUA_1G09960 AFUA_1G10130 AFUA_1G10350 AFUA_1G13280 AFUA_1G15450 AFUA_1G16280 AFUA_2G00910 AFUA_2G03010 AFUA_2G05430 AFUA_2G05510 AFUA_2G05820 AFUA_2G05910 AFUA_2G08360 AFUA_2G08670 AFUA_2G08890 AFUA_2G09790 AFUA_2G10070 AFUA_2G10520 AFUA_2G11010 AFUA_2G11…
1.22010594394497e-08	15	15	4.47248134328358	Respiratory chain complex	http://amigo.geneontology.org/amigo/term/GO:0098803	AFUA_1G02070 AFUA_1G12290 AFUA_1G13480 AFUA_1G15590 AFUA_2G10580 AFUA_2G13010 AFUA_3G06190 AFUA_3G07810 AFUA_4G06790 AFUA_4G11390 AFUA_5G02750 AFUA_5G07380 AFUA_5G09680 AFUA_5G10560 AFUA_5G10610
1.22010594394497e-08	38	64	2.65553579757463	Purine ribonucleotide biosynthetic process	http://amigo.geneontology.org/amigo/term/GO:0009152	AFUA_1G02070 AFUA_1G03100 AFUA_1G03510 AFUA_1G06960 AFUA_1G07530 AFUA_1G15450 AFUA_1G16280 AFUA_2G03010 AFUA_2G05510 AFUA_2G08670 AFUA_2G12400 AFUA_3G01110 AFUA_3G04170 AFUA_3G06040 AFUA_3G07640 AFUA_3G08270 AFUA_3G10630 AFUA_3G10750 AFUA_4G03090 AFUA_4G04550 AFUA_4G07690 AFUA_4G09360 AFUA_4G11080 AFUA_4G12600 AFUA_5G03490 AFUA_5G06390 AFUA_5G07730 AFUA_5G10550 AFUA_6G03810 AFUA_6G09100 AFUA_6G10…
1.23851146344753e-08	82	192	1.9101222403607	Organic acid biosynthetic process	http://amigo.geneontology.org/amigo/term/GO:0016053	AFUA_1G03550 AFUA_1G06620 AFUA_1G06940 AFUA_1G07380 AFUA_1G09470 AFUA_1G10380 AFUA_1G10820 AFUA_1G11590 AFUA_1G13740 AFUA_1G14570 AFUA_1G15260 AFUA_1G15780 AFUA_1G16710 AFUA_2G02100 AFUA_2G04310 AFUA_2G07620 AFUA_2G07810 AFUA_2G08670 AFUA_2G08890 AFUA_2G09650 AFUA_2G10070 AFUA_2G10420 AFUA_2G11540 AFUA_2G12470 AFUA_2G13250 AFUA_2G14210 AFUA_2G15590 AFUA_3G04210 AFUA_3G04220 AFUA_3G07140 AFUA_3G07…
1.4045038276614e-08	44	80	2.45986473880597	Ribose phosphate biosynthetic process	http://amigo.geneontology.org/amigo/term/GO:0046390	AFUA_1G02070 AFUA_1G03100 AFUA_1G03510 AFUA_1G06960 AFUA_1G07530 AFUA_1G15450 AFUA_1G16280 AFUA_2G03010 AFUA_2G05430 AFUA_2G05510 AFUA_2G05820 AFUA_2G08360 AFUA_2G08670 AFUA_2G10070 AFUA_2G11010 AFUA_2G12400 AFUA_3G01110 AFUA_3G04170 AFUA_3G06040 AFUA_3G07640 AFUA_3G08270 AFUA_3G10630 AFUA_3G10750 AFUA_4G03090 AFUA_4G04550 AFUA_4G07690 AFUA_4G09360 AFUA_4G11080 AFUA_4G12600 AFUA_5G03490 AFUA_5G06…
1.63048277500672e-08	42	75	2.50458955223881	Purine-containing compound biosynthetic process	http://amigo.geneontology.org/amigo/term/GO:0072522	AFUA_1G02070 AFUA_1G03100 AFUA_1G03510 AFUA_1G06960 AFUA_1G07530 AFUA_1G15450 AFUA_1G16280 AFUA_2G03010 AFUA_2G05510 AFUA_2G08670 AFUA_2G12400 AFUA_3G01110 AFUA_3G04170 AFUA_3G06040 AFUA_3G07640 AFUA_3G08270 AFUA_3G10630 AFUA_3G10750 AFUA_3G15090 AFUA_4G00970 AFUA_4G03090 AFUA_4G04550 AFUA_4G07690 AFUA_4G09360 AFUA_4G11080 AFUA_4G12600 AFUA_5G03490 AFUA_5G03670 AFUA_5G06390 AFUA_5G07730 AFUA_5G10…
1.63048277500672e-08	55	111	2.21609435928466	Nucleotide biosynthetic process	http://amigo.geneontology.org/amigo/term/GO:0009165	AFUA_1G02070 AFUA_1G02580 AFUA_1G02890 AFUA_1G03100 AFUA_1G03510 AFUA_1G06960 AFUA_1G07530 AFUA_1G09960 AFUA_1G15450 AFUA_1G16280 AFUA_2G03010 AFUA_2G05430 AFUA_2G05510 AFUA_2G05820 AFUA_2G08360 AFUA_2G08670 AFUA_2G08890 AFUA_2G10070 AFUA_2G11010 AFUA_2G12400 AFUA_3G01110 AFUA_3G03600 AFUA_3G04170 AFUA_3G05730 AFUA_3G06040 AFUA_3G07640 AFUA_3G08270 AFUA_3G10630 AFUA_3G10750 AFUA_3G14250 AFUA_4G03…
1.94101313007043e-08	61	129	2.11489427860697	Ribose phosphate metabolic process	http://amigo.geneontology.org/amigo/term/GO:0019693	AFUA_1G02070 AFUA_1G03100 AFUA_1G03510 AFUA_1G06960 AFUA_1G07530 AFUA_1G08840 AFUA_1G10350 AFUA_1G15450 AFUA_1G16280 AFUA_2G03010 AFUA_2G05430 AFUA_2G05510 AFUA_2G05820 AFUA_2G05910 AFUA_2G08360 AFUA_2G08670 AFUA_2G09790 AFUA_2G10070 AFUA_2G11010 AFUA_2G11020 AFUA_2G12400 AFUA_3G01110 AFUA_3G04170 AFUA_3G05370 AFUA_3G06040 AFUA_3G07640 AFUA_3G08270 AFUA_3G09290 AFUA_3G10630 AFUA_3G10660 AFUA_3G10…
1.96513201522722e-08	199	602	1.47844482942431	Cytosol	http://amigo.geneontology.org/amigo/term/GO:0005829	AFUA_1G03110 AFUA_1G03390 AFUA_1G04320 AFUA_1G04450 AFUA_1G04530 AFUA_1G04660 AFUA_1G04820 AFUA_1G05060 AFUA_1G05070 AFUA_1G05080 AFUA_1G05340 AFUA_1G05500 AFUA_1G05630 AFUA_1G05990 AFUA_1G06340 AFUA_1G06770 AFUA_1G06810 AFUA_1G06830 AFUA_1G06940 AFUA_1G07530 AFUA_1G08840 AFUA_1G08860 AFUA_1G08880 AFUA_1G08930 AFUA_1G09100 AFUA_1G09440 AFUA_1G09480 AFUA_1G09930 AFUA_1G09970 AFUA_1G10130 AFUA_1G10…
2.30441554480048e-08	80	188	1.90318355033344	Organelle inner membrane	http://amigo.geneontology.org/amigo/term/GO:0019866	AFUA_1G02070 AFUA_1G02730 AFUA_1G03100 AFUA_1G03510 AFUA_1G05390 AFUA_1G09150 AFUA_1G09420 AFUA_1G09660 AFUA_1G12250 AFUA_1G12290 AFUA_1G13195 AFUA_1G13480 AFUA_1G15140 AFUA_1G15590 AFUA_1G16280 AFUA_1G16750 AFUA_2G01890 AFUA_2G05060 AFUA_2G05450 AFUA_2G05500 AFUA_2G05510 AFUA_2G05820 AFUA_2G09700 AFUA_2G10580 AFUA_2G10600 AFUA_2G11010 AFUA_2G12190 AFUA_2G12260 AFUA_2G12400 AFUA_2G13010 AFUA_2G14…
2.34479554060448e-08	55	112	2.19630780250533	Nucleoside phosphate biosynthetic process	http://amigo.geneontology.org/amigo/term/GO:1901293	AFUA_1G02070 AFUA_1G02580 AFUA_1G02890 AFUA_1G03100 AFUA_1G03510 AFUA_1G06960 AFUA_1G07530 AFUA_1G09960 AFUA_1G15450 AFUA_1G16280 AFUA_2G03010 AFUA_2G05430 AFUA_2G05510 AFUA_2G05820 AFUA_2G08360 AFUA_2G08670 AFUA_2G08890 AFUA_2G10070 AFUA_2G11010 AFUA_2G12400 AFUA_3G01110 AFUA_3G03600 AFUA_3G04170 AFUA_3G05730 AFUA_3G06040 AFUA_3G07640 AFUA_3G08270 AFUA_3G10630 AFUA_3G10750 AFUA_3G14250 AFUA_4G03…
2.40550799927855e-08	56	115	2.17790395846853	Purine nucleotide metabolic process	http://amigo.geneontology.org/amigo/term/GO:0006163	AFUA_1G02070 AFUA_1G03100 AFUA_1G03510 AFUA_1G06960 AFUA_1G07530 AFUA_1G08840 AFUA_1G10350 AFUA_1G15450 AFUA_1G16280 AFUA_2G03010 AFUA_2G05510 AFUA_2G05910 AFUA_2G08670 AFUA_2G09790 AFUA_2G11020 AFUA_2G12400 AFUA_3G01110 AFUA_3G04170 AFUA_3G05370 AFUA_3G06040 AFUA_3G07640 AFUA_3G08270 AFUA_3G09290 AFUA_3G10630 AFUA_3G10660 AFUA_3G10750 AFUA_3G11690 AFUA_4G03090 AFUA_4G04520 AFUA_4G04550 AFUA_4G07…
2.47873551155902e-08	1000	3917	1.14181295462946	Catalytic activity	http://amigo.geneontology.org/amigo/term/GO:0003824	AFUA_1G00420 AFUA_1G00560 AFUA_1G00980 AFUA_1G00990 AFUA_1G01020 AFUA_1G01040 AFUA_1G01430 AFUA_1G01600 AFUA_1G01630 AFUA_1G01730 AFUA_1G02070 AFUA_1G02080 AFUA_1G02550 AFUA_1G02580 AFUA_1G02880 AFUA_1G02890 AFUA_1G02980 AFUA_1G03020 AFUA_1G03100 AFUA_1G03352 AFUA_1G03510 AFUA_1G03550 AFUA_1G03600 AFUA_1G03950 AFUA_1G04090 AFUA_1G04450 AFUA_1G04540 AFUA_1G04620 AFUA_1G04760 AFUA_1G04820 AFUA_1G04…
3.76158778067234e-08	62	134	2.06935703942972	Purine-containing compound metabolic process	http://amigo.geneontology.org/amigo/term/GO:0072521	AFUA_1G02070 AFUA_1G03100 AFUA_1G03510 AFUA_1G06960 AFUA_1G07530 AFUA_1G08840 AFUA_1G10130 AFUA_1G10350 AFUA_1G15450 AFUA_1G16280 AFUA_2G03010 AFUA_2G05510 AFUA_2G05910 AFUA_2G08670 AFUA_2G09790 AFUA_2G10520 AFUA_2G11020 AFUA_2G12400 AFUA_3G01110 AFUA_3G04170 AFUA_3G05370 AFUA_3G06040 AFUA_3G07640 AFUA_3G08270 AFUA_3G09290 AFUA_3G10630 AFUA_3G10660 AFUA_3G10750 AFUA_3G11690 AFUA_3G15090 AFUA_4G00…
3.76158778067234e-08	32	51	2.80626280362891	Inner mitochondrial membrane protein complex	http://amigo.geneontology.org/amigo/term/GO:0098800	AFUA_1G02070 AFUA_1G03100 AFUA_1G03510 AFUA_1G09420 AFUA_1G12290 AFUA_1G13195 AFUA_1G13480 AFUA_1G15590 AFUA_1G16280 AFUA_2G05510 AFUA_2G10580 AFUA_2G12400 AFUA_2G13010 AFUA_3G06190 AFUA_3G07810 AFUA_3G10630 AFUA_4G06790 AFUA_4G08030 AFUA_4G09360 AFUA_4G11390 AFUA_5G02750 AFUA_5G03040 AFUA_5G07380 AFUA_5G09680 AFUA_5G10550 AFUA_5G10560 AFUA_5G10610 AFUA_5G12820 AFUA_6G03810 AFUA_6G08630 AFUA_8G05…
4.5004971072365e-08	70	159	1.96901694358397	Flavin adenine dinucleotide binding	http://amigo.geneontology.org/amigo/term/GO:0050660	AFUA_1G00980 AFUA_1G01600 AFUA_1G07380 AFUA_1G12830 AFUA_1G17180 AFUA_1G17630 AFUA_2G00730 AFUA_2G00770 AFUA_2G01180 AFUA_2G02100 AFUA_2G07940 AFUA_2G09400 AFUA_2G14470 AFUA_2G15020 AFUA_2G16630 AFUA_2G17620 AFUA_2G18050 AFUA_3G00250 AFUA_3G00840 AFUA_3G01002 AFUA_3G01580 AFUA_3G01600 AFUA_3G02620 AFUA_3G03280 AFUA_3G03560 AFUA_3G03570 AFUA_3G06040 AFUA_3G07810 AFUA_3G08850 AFUA_3G10310 AFUA_3G12…
4.72894135395369e-08	76	178	1.909598775784	Nucleotide metabolic process	http://amigo.geneontology.org/amigo/term/GO:0009117	AFUA_1G02070 AFUA_1G02580 AFUA_1G02890 AFUA_1G03100 AFUA_1G03510 AFUA_1G06960 AFUA_1G07530 AFUA_1G08840 AFUA_1G09960 AFUA_1G10350 AFUA_1G15450 AFUA_1G16280 AFUA_2G03010 AFUA_2G05430 AFUA_2G05510 AFUA_2G05820 AFUA_2G05910 AFUA_2G08360 AFUA_2G08670 AFUA_2G08890 AFUA_2G09790 AFUA_2G10070 AFUA_2G11010 AFUA_2G11020 AFUA_2G12400 AFUA_2G13470 AFUA_3G01110 AFUA_3G03600 AFUA_3G04170 AFUA_3G05370 AFUA_3G05…
5.97466390933129e-08	38	67	2.53663120962352	Purine nucleotide biosynthetic process	http://amigo.geneontology.org/amigo/term/GO:0006164	AFUA_1G02070 AFUA_1G03100 AFUA_1G03510 AFUA_1G06960 AFUA_1G07530 AFUA_1G15450 AFUA_1G16280 AFUA_2G03010 AFUA_2G05510 AFUA_2G08670 AFUA_2G12400 AFUA_3G01110 AFUA_3G04170 AFUA_3G06040 AFUA_3G07640 AFUA_3G08270 AFUA_3G10630 AFUA_3G10750 AFUA_4G03090 AFUA_4G04550 AFUA_4G07690 AFUA_4G09360 AFUA_4G11080 AFUA_4G12600 AFUA_5G03490 AFUA_5G06390 AFUA_5G07730 AFUA_5G10550 AFUA_6G03810 AFUA_6G09100 AFUA_6G10…
8.01477372920057e-08	21	27	3.47859660033168	Citrate cycle (TCA cycle)	http://www.genome.jp/kegg-bin/show_pathway?afm00020	AFUA_1G10830 AFUA_1G12800 AFUA_1G15590 AFUA_2G02100 AFUA_3G04170 AFUA_3G05370 AFUA_3G07810 AFUA_4G04520 AFUA_4G07710 AFUA_4G11650 AFUA_5G04230 AFUA_5G06130 AFUA_5G09680 AFUA_5G10370 AFUA_6G02470 AFUA_6G05210 AFUA_6G06370 AFUA_6G07720 AFUA_6G10650 AFUA_6G10660 AFUA_7G05720
9.84276924682441e-08	73	171	1.90930490093393	Monocarboxylic acid metabolic process	http://amigo.geneontology.org/amigo/term/GO:0032787	AFUA_1G01430 AFUA_1G05520 AFUA_1G06620 AFUA_1G06960 AFUA_1G10350 AFUA_1G10380 AFUA_1G11590 AFUA_1G15820 AFUA_1G16710 AFUA_1G17190 AFUA_2G02100 AFUA_2G05910 AFUA_2G08280 AFUA_2G08670 AFUA_2G09790 AFUA_2G11020 AFUA_2G11540 AFUA_3G03330 AFUA_3G03570 AFUA_3G04150 AFUA_3G04170 AFUA_3G04210 AFUA_3G04220 AFUA_3G06040 AFUA_3G08270 AFUA_3G08490 AFUA_3G09290 AFUA_3G11480 AFUA_3G11690 AFUA_3G14470 AFUA_4G03…
1.43880983822606e-07	24	34	3.15704565408253	Oxidoreductase complex	http://amigo.geneontology.org/amigo/term/GO:1990204	AFUA_1G02070 AFUA_1G06960 AFUA_1G12070 AFUA_1G12290 AFUA_1G13480 AFUA_1G15590 AFUA_2G02100 AFUA_2G10580 AFUA_3G04170 AFUA_3G05370 AFUA_3G07810 AFUA_3G08270 AFUA_4G03760 AFUA_4G06790 AFUA_4G11390 AFUA_4G11650 AFUA_5G03790 AFUA_5G03800 AFUA_5G07380 AFUA_5G09680 AFUA_5G10610 AFUA_6G04920 AFUA_6G06840 AFUA_7G05720
1.48565100601207e-07	76	182	1.86762957192062	Nucleoside phosphate metabolic process	http://amigo.geneontology.org/amigo/term/GO:0006753	AFUA_1G02070 AFUA_1G02580 AFUA_1G02890 AFUA_1G03100 AFUA_1G03510 AFUA_1G06960 AFUA_1G07530 AFUA_1G08840 AFUA_1G09960 AFUA_1G10350 AFUA_1G15450 AFUA_1G16280 AFUA_2G03010 AFUA_2G05430 AFUA_2G05510 AFUA_2G05820 AFUA_2G05910 AFUA_2G08360 AFUA_2G08670 AFUA_2G08890 AFUA_2G09790 AFUA_2G10070 AFUA_2G11010 AFUA_2G11020 AFUA_2G12400 AFUA_2G13470 AFUA_3G01110 AFUA_3G03600 AFUA_3G04170 AFUA_3G05370 AFUA_3G05…
1.5240294753737e-07	57	123	2.0726133054241	Biosynthesis of amino acids	http://www.genome.jp/kegg-bin/show_pathway?afm01230	AFUA_1G03550 AFUA_1G06810 AFUA_1G06940 AFUA_1G07380 AFUA_1G10350 AFUA_1G10630 AFUA_1G12800 AFUA_1G13500 AFUA_1G13740 AFUA_1G14570 AFUA_1G15780 AFUA_2G04310 AFUA_2G07620 AFUA_2G07810 AFUA_2G09650 AFUA_2G10420 AFUA_2G11020 AFUA_2G12470 AFUA_2G13250 AFUA_2G14210 AFUA_2G15190 AFUA_3G07790 AFUA_3G08980 AFUA_3G09290 AFUA_3G09320 AFUA_3G10310 AFUA_3G11640 AFUA_3G11690 AFUA_3G11710 AFUA_3G14470 AFUA_3G14…
1.72344986705056e-07	73	173	1.88723201190579	Carboxylic acid biosynthetic process	http://amigo.geneontology.org/amigo/term/GO:0046394	AFUA_1G03550 AFUA_1G06620 AFUA_1G06940 AFUA_1G07380 AFUA_1G09470 AFUA_1G10380 AFUA_1G10820 AFUA_1G11590 AFUA_1G13740 AFUA_1G14570 AFUA_1G15780 AFUA_1G16710 AFUA_2G02100 AFUA_2G04310 AFUA_2G07620 AFUA_2G07810 AFUA_2G08670 AFUA_2G08890 AFUA_2G09650 AFUA_2G10070 AFUA_2G10420 AFUA_2G11540 AFUA_2G12470 AFUA_2G13250 AFUA_2G14210 AFUA_2G15590 AFUA_3G04210 AFUA_3G04220 AFUA_3G07140 AFUA_3G07790 AFUA_3G08…
2.73927284091346e-07	19	24	3.54071439676617	Tricarboxylic acid cycle	http://amigo.geneontology.org/amigo/term/GO:0006099	AFUA_1G06810 AFUA_1G10830 AFUA_1G12800 AFUA_1G15590 AFUA_3G05370 AFUA_3G07810 AFUA_4G04520 AFUA_4G11650 AFUA_4G13180 AFUA_4G13510 AFUA_5G04230 AFUA_5G06130 AFUA_5G09680 AFUA_5G10370 AFUA_6G02470 AFUA_6G03540 AFUA_6G05210 AFUA_6G06370 AFUA_7G05740
3.1209440650924e-07	54	116	2.08201717704581	Mitochondrial matrix	http://amigo.geneontology.org/amigo/term/GO:0005759	AFUA_1G06960 AFUA_1G06980 AFUA_1G11940 AFUA_1G14200 AFUA_2G02100 AFUA_2G02270 AFUA_2G09760 AFUA_2G10290 AFUA_2G11140 AFUA_2G11900 AFUA_2G12470 AFUA_2G13030 AFUA_2G16970 AFUA_3G04170 AFUA_3G08270 AFUA_3G09030 AFUA_3G11370 AFUA_3G14490 AFUA_4G07190 AFUA_4G07210 AFUA_4G07605 AFUA_4G09000 AFUA_4G10740 AFUA_4G11650 AFUA_4G11990 AFUA_4G12170 AFUA_4G13180 AFUA_4G13410 AFUA_5G03570 AFUA_5G04030 AFUA_5G04…
5.01249782250288e-07	30	50	2.68348880597015	Glycolysis / Gluconeogenesis	http://www.genome.jp/kegg-bin/show_pathway?afm00010	AFUA_1G10350 AFUA_2G00720 AFUA_2G01040 AFUA_2G02100 AFUA_2G02120 AFUA_2G05910 AFUA_2G09790 AFUA_2G11020 AFUA_3G04170 AFUA_3G05740 AFUA_3G09290 AFUA_3G11070 AFUA_3G11690 AFUA_3G11830 AFUA_4G08880 AFUA_4G11080 AFUA_5G01970 AFUA_5G06240 AFUA_5G10290 AFUA_5G13450 AFUA_5G14790 AFUA_5G14800 AFUA_5G14810 AFUA_6G02230 AFUA_6G06770 AFUA_6G07720 AFUA_7G01000 AFUA_7G01010 AFUA_7G04380 AFUA_7G05720
5.29915604255345e-07	735	2815	1.16777043954296	Cytoplasm	http://amigo.geneontology.org/amigo/term/GO:0005737	AFUA_1G00420 AFUA_1G00970 AFUA_1G02030 AFUA_1G02070 AFUA_1G02550 AFUA_1G02730 AFUA_1G02980 AFUA_1G03020 AFUA_1G03100 AFUA_1G03110 AFUA_1G03390 AFUA_1G03510 AFUA_1G03720 AFUA_1G03940 AFUA_1G04040 AFUA_1G04090 AFUA_1G04270 AFUA_1G04320 AFUA_1G04450 AFUA_1G04530 AFUA_1G04540 AFUA_1G04660 AFUA_1G04820 AFUA_1G04940 AFUA_1G05000 AFUA_1G05060 AFUA_1G05070 AFUA_1G05080 AFUA_1G05170 AFUA_1G05200 AFUA_1G05…
1.01744885071186e-06	509	1871	1.21672528259291	Organic substance biosynthetic process	http://amigo.geneontology.org/amigo/term/GO:1901576	AFUA_1G00420 AFUA_1G01650 AFUA_1G02030 AFUA_1G02070 AFUA_1G02580 AFUA_1G02890 AFUA_1G03020 AFUA_1G03100 AFUA_1G03110 AFUA_1G03390 AFUA_1G03510 AFUA_1G03550 AFUA_1G04040 AFUA_1G04320 AFUA_1G04530 AFUA_1G04540 AFUA_1G04550 AFUA_1G04660 AFUA_1G05060 AFUA_1G05080 AFUA_1G05200 AFUA_1G05340 AFUA_1G05500 AFUA_1G05580 AFUA_1G05620 AFUA_1G05630 AFUA_1G05720 AFUA_1G05990 AFUA_1G06200 AFUA_1G06340 AFUA_1G06…
1.24621053721068e-06	524	1936	1.21052697514494	Biosynthetic process	http://amigo.geneontology.org/amigo/term/GO:0009058	AFUA_1G00420 AFUA_1G01650 AFUA_1G02030 AFUA_1G02070 AFUA_1G02580 AFUA_1G02890 AFUA_1G03020 AFUA_1G03100 AFUA_1G03110 AFUA_1G03390 AFUA_1G03510 AFUA_1G03550 AFUA_1G04040 AFUA_1G04320 AFUA_1G04530 AFUA_1G04540 AFUA_1G04550 AFUA_1G04660 AFUA_1G05060 AFUA_1G05080 AFUA_1G05200 AFUA_1G05340 AFUA_1G05500 AFUA_1G05580 AFUA_1G05620 AFUA_1G05630 AFUA_1G05720 AFUA_1G05990 AFUA_1G06200 AFUA_1G06340 AFUA_1G06…
1.44839536883951e-06	60	139	1.93056748630946	Biosynthesis of cofactors	http://www.genome.jp/kegg-bin/show_pathway?afm01240	AFUA_1G05060 AFUA_1G06950 AFUA_1G07480 AFUA_1G07530 AFUA_1G10630 AFUA_1G13280 AFUA_1G15450 AFUA_2G00720 AFUA_2G01890 AFUA_2G02100 AFUA_2G05820 AFUA_2G07810 AFUA_2G08360 AFUA_2G08890 AFUA_2G08970 AFUA_2G10070 AFUA_2G10420 AFUA_2G11010 AFUA_2G16280 AFUA_2G17560 AFUA_3G05730 AFUA_3G06600 AFUA_3G06680 AFUA_3G08650 AFUA_3G09320 AFUA_3G13120 AFUA_3G14250 AFUA_4G06160 AFUA_4G06740 AFUA_4G08340 AFUA_4G08…
2.40514197722299e-06	29	50	2.59403917910448	Pyruvate metabolism	http://www.genome.jp/kegg-bin/show_pathway?afm00620	AFUA_1G06960 AFUA_1G17040 AFUA_2G00720 AFUA_2G01040 AFUA_2G02100 AFUA_2G08280 AFUA_2G08670 AFUA_3G04170 AFUA_3G10750 AFUA_4G03120 AFUA_4G07710 AFUA_4G11080 AFUA_5G02230 AFUA_5G06240 AFUA_5G14790 AFUA_5G14800 AFUA_6G02470 AFUA_6G02720 AFUA_6G03540 AFUA_6G05210 AFUA_6G07720 AFUA_7G01000 AFUA_7G01010 AFUA_7G02420 AFUA_7G02560 AFUA_7G04380 AFUA_7G05720 AFUA_7G05740 AFUA_8G05580
3.36733746934115e-06	110	311	1.58190658444114	Organelle envelope	http://amigo.geneontology.org/amigo/term/GO:0031967	AFUA_1G02070 AFUA_1G02730 AFUA_1G03100 AFUA_1G03510 AFUA_1G03720 AFUA_1G04540 AFUA_1G05390 AFUA_1G07480 AFUA_1G07530 AFUA_1G09050 AFUA_1G09150 AFUA_1G09420 AFUA_1G09660 AFUA_1G11440 AFUA_1G12250 AFUA_1G12290 AFUA_1G12830 AFUA_1G13180 AFUA_1G13195 AFUA_1G13480 AFUA_1G15140 AFUA_1G15270 AFUA_1G15590 AFUA_1G16280 AFUA_1G16750 AFUA_2G01260 AFUA_2G01890 AFUA_2G03010 AFUA_2G03840 AFUA_2G05060 AFUA_2G05…
3.36733746934115e-06	110	311	1.58190658444114	Envelope	http://amigo.geneontology.org/amigo/term/GO:0031975	AFUA_1G02070 AFUA_1G02730 AFUA_1G03100 AFUA_1G03510 AFUA_1G03720 AFUA_1G04540 AFUA_1G05390 AFUA_1G07480 AFUA_1G07530 AFUA_1G09050 AFUA_1G09150 AFUA_1G09420 AFUA_1G09660 AFUA_1G11440 AFUA_1G12250 AFUA_1G12290 AFUA_1G12830 AFUA_1G13180 AFUA_1G13195 AFUA_1G13480 AFUA_1G15140 AFUA_1G15270 AFUA_1G15590 AFUA_1G16280 AFUA_1G16750 AFUA_2G01260 AFUA_2G01890 AFUA_2G03010 AFUA_2G03840 AFUA_2G05060 AFUA_2G05…
3.72758870439589e-06	35	67	2.33637085096904	Sulfur compound biosynthetic process	http://amigo.geneontology.org/amigo/term/GO:0044272	AFUA_1G06960 AFUA_1G10630 AFUA_1G10820 AFUA_2G07620 AFUA_2G08670 AFUA_2G08970 AFUA_2G15590 AFUA_3G04170 AFUA_3G06040 AFUA_3G06540 AFUA_3G08270 AFUA_3G10750 AFUA_3G11640 AFUA_4G07360 AFUA_4G10100 AFUA_4G11080 AFUA_4G12840 AFUA_5G02180 AFUA_5G02240 AFUA_5G02470 AFUA_5G03670 AFUA_5G04250 AFUA_5G07210 AFUA_5G08600 AFUA_6G03640 AFUA_6G03660 AFUA_6G03670 AFUA_6G08360 AFUA_6G08720 AFUA_6G09690 AFUA_6G09…
4.72001565145539e-06	494	1829	1.20798566625593	Cellular biosynthetic process	http://amigo.geneontology.org/amigo/term/GO:0044249	AFUA_1G00420 AFUA_1G01650 AFUA_1G02030 AFUA_1G02070 AFUA_1G02580 AFUA_1G02890 AFUA_1G03020 AFUA_1G03100 AFUA_1G03110 AFUA_1G03390 AFUA_1G03510 AFUA_1G03550 AFUA_1G04040 AFUA_1G04320 AFUA_1G04530 AFUA_1G04540 AFUA_1G04550 AFUA_1G04660 AFUA_1G05060 AFUA_1G05080 AFUA_1G05200 AFUA_1G05340 AFUA_1G05500 AFUA_1G05580 AFUA_1G05620 AFUA_1G05630 AFUA_1G05720 AFUA_1G05990 AFUA_1G06200 AFUA_1G06340 AFUA_1G06…
7.30152764258485e-06	66	164	1.79990102839461	Oxidoreductase activity, acting on paired donors, with incorporation or reduction of molecular oxygen	http://amigo.geneontology.org/amigo/term/GO:0016705	AFUA_1G03950 AFUA_1G11390 AFUA_1G13220 AFUA_1G16850 AFUA_1G17170 AFUA_1G17725 AFUA_2G00320 AFUA_2G00770 AFUA_2G01890 AFUA_2G07680 AFUA_2G07940 AFUA_2G09400 AFUA_2G14430 AFUA_2G14440 AFUA_3G01002 AFUA_3G01010 AFUA_3G01070 AFUA_3G01600 AFUA_3G02010 AFUA_4G00110 AFUA_4G00340 AFUA_4G03410 AFUA_4G04820 AFUA_4G06200 AFUA_4G06210 AFUA_4G06890 AFUA_4G06940 AFUA_4G09220 AFUA_4G10100 AFUA_4G10770 AFUA_4G12…
8.37834859183065e-06	21	32	2.93506588152985	Pyruvate metabolic process	http://amigo.geneontology.org/amigo/term/GO:0006090	AFUA_1G06960 AFUA_1G10350 AFUA_2G02100 AFUA_2G05910 AFUA_2G08280 AFUA_2G09790 AFUA_2G11020 AFUA_3G04170 AFUA_3G08270 AFUA_3G09290 AFUA_3G11690 AFUA_3G14470 AFUA_4G07710 AFUA_5G01970 AFUA_5G10290 AFUA_5G13450 AFUA_5G14790 AFUA_6G02230 AFUA_6G06770 AFUA_7G02420 AFUA_7G05720
8.84893963807487e-06	17	23	3.3057470798183	NADH dehydrogenase activity	http://amigo.geneontology.org/amigo/term/GO:0003954	AFUA_1G06610 AFUA_1G11960 AFUA_2G05450 AFUA_2G05500 AFUA_2G09130 AFUA_2G10600 AFUA_2G13710 AFUA_2G14905 AFUA_4G05910 AFUA_4G09810 AFUA_4G11050 AFUA_5G04370 AFUA_5G06540 AFUA_6G04620 AFUA_6G08810 AFUA_6G12790 AFUA_7G02360
1.20135582613695e-05	26	45	2.58410033167496	Secondary alcohol metabolic process	http://amigo.geneontology.org/amigo/term/GO:1902652	AFUA_1G04540 AFUA_1G05720 AFUA_1G07140 AFUA_1G12800 AFUA_1G17190 AFUA_2G07680 AFUA_2G07940 AFUA_2G15030 AFUA_2G15930 AFUA_3G03400 AFUA_3G03410 AFUA_3G03420 AFUA_3G10660 AFUA_4G00340 AFUA_4G03630 AFUA_4G04820 AFUA_4G06890 AFUA_4G09190 AFUA_4G11500 AFUA_4G14770 AFUA_5G07780 AFUA_5G10670 AFUA_6G06370 AFUA_6G10990 AFUA_7G03740 AFUA_8G02440
1.27315160650619e-05	22	35	2.81127398720682	Mitochondrial translation	http://amigo.geneontology.org/amigo/term/GO:0032543	AFUA_1G06810 AFUA_1G12160 AFUA_1G12170 AFUA_1G16210 AFUA_2G09760 AFUA_2G10290 AFUA_2G11140 AFUA_3G04130 AFUA_3G09030 AFUA_3G10330 AFUA_3G12640 AFUA_4G08110 AFUA_4G12170 AFUA_4G12920 AFUA_4G13410 AFUA_5G05920 AFUA_5G07140 AFUA_5G08380 AFUA_5G09670 AFUA_6G04910 AFUA_6G05340 AFUA_7G02470
1.2855751663389e-05	10	10	4.47248134328358	Cytochrome complex	http://amigo.geneontology.org/amigo/term/GO:0070069	AFUA_1G02070 AFUA_1G13480 AFUA_2G10580 AFUA_2G13010 AFUA_3G06190 AFUA_4G06790 AFUA_4G11390 AFUA_5G02750 AFUA_5G10560 AFUA_5G10610
1.35761843711795e-05	35	70	2.23624067164179	Alcohol biosynthetic process	http://amigo.geneontology.org/amigo/term/GO:0046165	AFUA_1G04540 AFUA_1G05720 AFUA_1G07140 AFUA_1G17190 AFUA_2G01010 AFUA_2G07680 AFUA_2G07940 AFUA_2G08970 AFUA_2G12560 AFUA_2G15030 AFUA_2G15930 AFUA_2G18050 AFUA_3G03400 AFUA_3G03410 AFUA_3G03420 AFUA_3G10660 AFUA_3G11070 AFUA_4G00340 AFUA_4G03630 AFUA_4G04820 AFUA_4G06890 AFUA_4G09190 AFUA_4G11500 AFUA_4G14770 AFUA_5G02470 AFUA_5G03140 AFUA_5G06240 AFUA_5G07780 AFUA_5G10670 AFUA_6G08360 AFUA_6G10…
1.35761843711795e-05	499	1865	1.19665854707695	Organonitrogen compound metabolic process	http://amigo.geneontology.org/amigo/term/GO:1901564	AFUA_1G00420 AFUA_1G00560 AFUA_1G01020 AFUA_1G01040 AFUA_1G01600 AFUA_1G02030 AFUA_1G02070 AFUA_1G02580 AFUA_1G02890 AFUA_1G03020 AFUA_1G03100 AFUA_1G03110 AFUA_1G03390 AFUA_1G03510 AFUA_1G03550 AFUA_1G04040 AFUA_1G04320 AFUA_1G04530 AFUA_1G04660 AFUA_1G05060 AFUA_1G05080 AFUA_1G05200 AFUA_1G05340 AFUA_1G05500 AFUA_1G05520 AFUA_1G05620 AFUA_1G05630 AFUA_1G05960 AFUA_1G05990 AFUA_1G06200 AFUA_1G06…
1.35761843711795e-05	64	160	1.78899253731343	Alpha-amino acid metabolic process	http://amigo.geneontology.org/amigo/term/GO:1901605	AFUA_1G07380 AFUA_1G09470 AFUA_1G09960 AFUA_1G10130 AFUA_1G10780 AFUA_1G10820 AFUA_1G12070 AFUA_1G12190 AFUA_2G02100 AFUA_2G04310 AFUA_2G07620 AFUA_2G07810 AFUA_2G08890 AFUA_2G09650 AFUA_2G10070 AFUA_2G12470 AFUA_2G13250 AFUA_2G15590 AFUA_3G00790 AFUA_3G01110 AFUA_3G05370 AFUA_3G07140 AFUA_3G07790 AFUA_3G08980 AFUA_3G09320 AFUA_3G10310 AFUA_3G11640 AFUA_3G11710 AFUA_3G14250 AFUA_3G14470 AFUA_3G14…
1.79987770709864e-05	50	116	1.92779368244982	Cellular amino acid biosynthetic process	http://amigo.geneontology.org/amigo/term/GO:0008652	AFUA_1G03550 AFUA_1G06940 AFUA_1G07380 AFUA_1G09470 AFUA_1G10820 AFUA_1G13740 AFUA_1G14570 AFUA_1G15780 AFUA_2G02100 AFUA_2G04310 AFUA_2G07620 AFUA_2G07810 AFUA_2G08890 AFUA_2G09650 AFUA_2G10070 AFUA_2G10420 AFUA_2G12470 AFUA_2G13250 AFUA_2G14210 AFUA_2G15590 AFUA_3G07140 AFUA_3G07790 AFUA_3G08980 AFUA_3G09320 AFUA_3G10310 AFUA_3G11640 AFUA_3G11710 AFUA_3G14470 AFUA_3G14490 AFUA_4G06160 AFUA_4G06…
2.30313614623319e-05	24	41	2.61803785948307	Secondary alcohol biosynthetic process	http://amigo.geneontology.org/amigo/term/GO:1902653	AFUA_1G04540 AFUA_1G05720 AFUA_1G07140 AFUA_1G17190 AFUA_2G07680 AFUA_2G07940 AFUA_2G15030 AFUA_2G15930 AFUA_3G03400 AFUA_3G03410 AFUA_3G03420 AFUA_3G10660 AFUA_4G00340 AFUA_4G03630 AFUA_4G04820 AFUA_4G06890 AFUA_4G09190 AFUA_4G11500 AFUA_4G14770 AFUA_5G07780 AFUA_5G10670 AFUA_6G10990 AFUA_7G03740 AFUA_8G02440
2.77141826134875e-05	47	108	1.94635762161415	Alcohol metabolic process	http://amigo.geneontology.org/amigo/term/GO:0006066	AFUA_1G03020 AFUA_1G04540 AFUA_1G05720 AFUA_1G07140 AFUA_1G12800 AFUA_1G17190 AFUA_2G01010 AFUA_2G01040 AFUA_2G07680 AFUA_2G07940 AFUA_2G08970 AFUA_2G10660 AFUA_2G11020 AFUA_2G12560 AFUA_2G15030 AFUA_2G15930 AFUA_2G18050 AFUA_3G03400 AFUA_3G03410 AFUA_3G03420 AFUA_3G10660 AFUA_3G11070 AFUA_4G00340 AFUA_4G03630 AFUA_4G04200 AFUA_4G04820 AFUA_4G06890 AFUA_4G09190 AFUA_4G11500 AFUA_4G14450 AFUA_4G14…
3.65643023925333e-05	13	16	3.63389109141791	Energy coupled proton transport, down electrochemical gradient	http://amigo.geneontology.org/amigo/term/GO:0015985	AFUA_1G02070 AFUA_1G03100 AFUA_1G03510 AFUA_1G16280 AFUA_2G03010 AFUA_2G05510 AFUA_2G12400 AFUA_3G10630 AFUA_4G09360 AFUA_5G10550 AFUA_6G03810 AFUA_8G05320 AFUA_8G05440
3.65643023925333e-05	13	16	3.63389109141791	ATP synthesis coupled proton transport	http://amigo.geneontology.org/amigo/term/GO:0015986	AFUA_1G02070 AFUA_1G03100 AFUA_1G03510 AFUA_1G16280 AFUA_2G03010 AFUA_2G05510 AFUA_2G12400 AFUA_3G10630 AFUA_4G09360 AFUA_5G10550 AFUA_6G03810 AFUA_8G05320 AFUA_8G05440
3.78706240810307e-05	31	61	2.27290035478346	Steroid biosynthetic process	http://amigo.geneontology.org/amigo/term/GO:0006694	AFUA_1G04540 AFUA_1G05720 AFUA_1G06450 AFUA_1G07140 AFUA_1G11390 AFUA_1G15100 AFUA_1G17190 AFUA_2G00320 AFUA_2G07680 AFUA_2G07940 AFUA_2G15030 AFUA_3G03400 AFUA_3G03410 AFUA_3G03420 AFUA_3G10660 AFUA_4G00340 AFUA_4G03630 AFUA_4G04820 AFUA_4G06890 AFUA_4G09190 AFUA_4G11500 AFUA_4G14770 AFUA_5G07780 AFUA_5G10350 AFUA_5G10670 AFUA_6G05140 AFUA_6G10990 AFUA_7G03740 AFUA_8G00560 AFUA_8G01070 AFUA_8G02…
4.00142497887069e-05	45	103	1.95399670337632	Primary active transmembrane transporter activity	http://amigo.geneontology.org/amigo/term/GO:0015399	AFUA_1G02070 AFUA_1G06610 AFUA_1G10390 AFUA_1G10880 AFUA_1G12690 AFUA_1G13480 AFUA_1G14330 AFUA_1G17440 AFUA_2G03010 AFUA_2G05500 AFUA_2G09130 AFUA_2G10600 AFUA_2G13010 AFUA_2G13710 AFUA_2G14905 AFUA_3G03430 AFUA_3G03670 AFUA_3G06190 AFUA_3G07640 AFUA_3G10690 AFUA_3G14440 AFUA_4G05910 AFUA_4G07150 AFUA_4G09440 AFUA_4G09870 AFUA_4G10000 AFUA_4G11050 AFUA_4G11390 AFUA_5G00340 AFUA_5G00730 AFUA_5G02…
5.60781067149669e-05	23	40	2.57167677238806	Phytosteroid biosynthetic process	http://amigo.geneontology.org/amigo/term/GO:0016129	AFUA_1G04540 AFUA_1G05720 AFUA_1G07140 AFUA_1G17190 AFUA_2G07680 AFUA_2G07940 AFUA_2G15030 AFUA_3G03400 AFUA_3G03410 AFUA_3G03420 AFUA_3G10660 AFUA_4G00340 AFUA_4G03630 AFUA_4G04820 AFUA_4G06890 AFUA_4G09190 AFUA_4G11500 AFUA_4G14770 AFUA_5G07780 AFUA_5G10670 AFUA_6G10990 AFUA_7G03740 AFUA_8G02440
5.60781067149669e-05	23	40	2.57167677238806	Cellular alcohol biosynthetic process	http://amigo.geneontology.org/amigo/term/GO:0044108	AFUA_1G04540 AFUA_1G05720 AFUA_1G07140 AFUA_1G17190 AFUA_2G07680 AFUA_2G07940 AFUA_2G15030 AFUA_3G03400 AFUA_3G03410 AFUA_3G03420 AFUA_3G10660 AFUA_4G00340 AFUA_4G03630 AFUA_4G04820 AFUA_4G06890 AFUA_4G09190 AFUA_4G11500 AFUA_4G14770 AFUA_5G07780 AFUA_5G10670 AFUA_6G10990 AFUA_7G03740 AFUA_8G02440
5.60781067149669e-05	23	40	2.57167677238806	Cellular lipid biosynthetic process	http://amigo.geneontology.org/amigo/term/GO:0097384	AFUA_1G04540 AFUA_1G05720 AFUA_1G07140 AFUA_1G17190 AFUA_2G07680 AFUA_2G07940 AFUA_2G15030 AFUA_3G03400 AFUA_3G03410 AFUA_3G03420 AFUA_3G10660 AFUA_4G00340 AFUA_4G03630 AFUA_4G04820 AFUA_4G06890 AFUA_4G09190 AFUA_4G11500 AFUA_4G14770 AFUA_5G07780 AFUA_5G10670 AFUA_6G10990 AFUA_7G03740 AFUA_8G02440
5.60781067149669e-05	23	40	2.57167677238806	Ergosterol biosynthetic process	http://amigo.geneontology.org/amigo/term/GO:0006696	AFUA_1G04540 AFUA_1G05720 AFUA_1G07140 AFUA_1G17190 AFUA_2G07680 AFUA_2G07940 AFUA_2G15030 AFUA_3G03400 AFUA_3G03410 AFUA_3G03420 AFUA_3G10660 AFUA_4G00340 AFUA_4G03630 AFUA_4G04820 AFUA_4G06890 AFUA_4G09190 AFUA_4G11500 AFUA_4G14770 AFUA_5G07780 AFUA_5G10670 AFUA_6G10990 AFUA_7G03740 AFUA_8G02440
6.17557836159736e-05	33	68	2.17046888718174	Steroid metabolic process	http://amigo.geneontology.org/amigo/term/GO:0008202	AFUA_1G03950 AFUA_1G04540 AFUA_1G05720 AFUA_1G06450 AFUA_1G07140 AFUA_1G11390 AFUA_1G15100 AFUA_1G17190 AFUA_2G00320 AFUA_2G01260 AFUA_2G07680 AFUA_2G07940 AFUA_2G15030 AFUA_3G03400 AFUA_3G03410 AFUA_3G03420 AFUA_3G10660 AFUA_4G00340 AFUA_4G03630 AFUA_4G04820 AFUA_4G06890 AFUA_4G09190 AFUA_4G11500 AFUA_4G14770 AFUA_5G07780 AFUA_5G10350 AFUA_5G10670 AFUA_6G05140 AFUA_6G10990 AFUA_7G03740 AFUA_8G00…
6.79167126652089e-05	55	137	1.79552170715764	Sulfur compound metabolic process	http://amigo.geneontology.org/amigo/term/GO:0006790	AFUA_1G06960 AFUA_1G08930 AFUA_1G10130 AFUA_1G10630 AFUA_1G10820 AFUA_1G17170 AFUA_2G07620 AFUA_2G08670 AFUA_2G08970 AFUA_2G10370 AFUA_2G15590 AFUA_3G01010 AFUA_3G04170 AFUA_3G05370 AFUA_3G06040 AFUA_3G06540 AFUA_3G06600 AFUA_3G08270 AFUA_3G10660 AFUA_3G10750 AFUA_3G11640 AFUA_4G00110 AFUA_4G04200 AFUA_4G04520 AFUA_4G07060 AFUA_4G07360 AFUA_4G10100 AFUA_4G10510 AFUA_4G10690 AFUA_4G11080 AFUA_4G12…
8.12908007928207e-05	30	60	2.23624067164179	Sterol metabolic process	http://amigo.geneontology.org/amigo/term/GO:0016125	AFUA_1G03950 AFUA_1G04540 AFUA_1G05720 AFUA_1G07140 AFUA_1G15100 AFUA_1G17190 AFUA_2G00320 AFUA_2G01260 AFUA_2G07680 AFUA_2G07940 AFUA_2G15030 AFUA_3G03400 AFUA_3G03410 AFUA_3G03420 AFUA_3G10660 AFUA_4G00340 AFUA_4G03630 AFUA_4G04820 AFUA_4G06890 AFUA_4G09190 AFUA_4G11500 AFUA_4G14770 AFUA_5G07780 AFUA_5G10350 AFUA_5G10670 AFUA_6G05140 AFUA_6G10990 AFUA_7G03740 AFUA_8G01070 AFUA_8G02440
9.21132587934795e-05	23	41	2.50895294867128	Phytosteroid metabolic process	http://amigo.geneontology.org/amigo/term/GO:0016128	AFUA_1G04540 AFUA_1G05720 AFUA_1G07140 AFUA_1G17190 AFUA_2G07680 AFUA_2G07940 AFUA_2G15030 AFUA_3G03400 AFUA_3G03410 AFUA_3G03420 AFUA_3G10660 AFUA_4G00340 AFUA_4G03630 AFUA_4G04820 AFUA_4G06890 AFUA_4G09190 AFUA_4G11500 AFUA_4G14770 AFUA_5G07780 AFUA_5G10670 AFUA_6G10990 AFUA_7G03740 AFUA_8G02440
9.21132587934795e-05	10	11	4.0658921302578	Thioester biosynthetic process	http://amigo.geneontology.org/amigo/term/GO:0035384	AFUA_1G06960 AFUA_2G08670 AFUA_3G04170 AFUA_3G06040 AFUA_3G08270 AFUA_3G10750 AFUA_4G11080 AFUA_6G10650 AFUA_6G10660 AFUA_7G05720
9.21132587934795e-05	23	41	2.50895294867128	Cellular alcohol metabolic process	http://amigo.geneontology.org/amigo/term/GO:0044107	AFUA_1G04540 AFUA_1G05720 AFUA_1G07140 AFUA_1G17190 AFUA_2G07680 AFUA_2G07940 AFUA_2G15030 AFUA_3G03400 AFUA_3G03410 AFUA_3G03420 AFUA_3G10660 AFUA_4G00340 AFUA_4G03630 AFUA_4G04820 AFUA_4G06890 AFUA_4G09190 AFUA_4G11500 AFUA_4G14770 AFUA_5G07780 AFUA_5G10670 AFUA_6G10990 AFUA_7G03740 AFUA_8G02440
9.21132587934795e-05	10	11	4.0658921302578	Acyl-CoA biosynthetic process	http://amigo.geneontology.org/amigo/term/GO:0071616	AFUA_1G06960 AFUA_2G08670 AFUA_3G04170 AFUA_3G06040 AFUA_3G08270 AFUA_3G10750 AFUA_4G11080 AFUA_6G10650 AFUA_6G10660 AFUA_7G05720
9.21132587934795e-05	14	19	3.29551256873527	NADH dehydrogenase (ubiquinone) activity	http://amigo.geneontology.org/amigo/term/GO:0008137	AFUA_1G06610 AFUA_2G05500 AFUA_2G09130 AFUA_2G10600 AFUA_2G13710 AFUA_2G14905 AFUA_4G05910 AFUA_4G11050 AFUA_5G04370 AFUA_5G06540 AFUA_6G04620 AFUA_6G08810 AFUA_6G12790 AFUA_7G02360
9.21132587934795e-05	14	19	3.29551256873527	NADH dehydrogenase (quinone) activity	http://amigo.geneontology.org/amigo/term/GO:0050136	AFUA_1G06610 AFUA_2G05500 AFUA_2G09130 AFUA_2G10600 AFUA_2G13710 AFUA_2G14905 AFUA_4G05910 AFUA_4G11050 AFUA_5G04370 AFUA_5G06540 AFUA_6G04620 AFUA_6G08810 AFUA_6G12790 AFUA_7G02360
9.21132587934795e-05	23	41	2.50895294867128	Ergosterol metabolic process	http://amigo.geneontology.org/amigo/term/GO:0008204	AFUA_1G04540 AFUA_1G05720 AFUA_1G07140 AFUA_1G17190 AFUA_2G07680 AFUA_2G07940 AFUA_2G15030 AFUA_3G03400 AFUA_3G03410 AFUA_3G03420 AFUA_3G10660 AFUA_4G00340 AFUA_4G03630 AFUA_4G04820 AFUA_4G06890 AFUA_4G09190 AFUA_4G11500 AFUA_4G14770 AFUA_5G07780 AFUA_5G10670 AFUA_6G10990 AFUA_7G03740 AFUA_8G02440
9.45564478721753e-05	27	52	2.3222499282434	Dicarboxylic acid metabolic process	http://amigo.geneontology.org/amigo/term/GO:0043648	AFUA_1G06940 AFUA_1G07380 AFUA_1G11590 AFUA_1G13740 AFUA_2G02100 AFUA_2G07810 AFUA_2G08280 AFUA_2G08890 AFUA_2G09650 AFUA_3G00790 AFUA_3G05730 AFUA_3G09320 AFUA_4G06620 AFUA_4G06740 AFUA_4G08760 AFUA_4G10410 AFUA_4G13030 AFUA_6G02470 AFUA_6G04820 AFUA_6G06840 AFUA_6G07340 AFUA_6G08750 AFUA_6G13490 AFUA_7G02420 AFUA_7G05740 AFUA_8G04650 AFUA_8G06020
9.45564478721753e-05	78	217	1.60762002200977	Oxidoreductase activity, acting on CH-OH group of donors	http://amigo.geneontology.org/amigo/term/GO:0016614	AFUA_1G00980 AFUA_1G04090 AFUA_1G04820 AFUA_1G06450 AFUA_1G09930 AFUA_1G10270 AFUA_1G11590 AFUA_1G12800 AFUA_1G13320 AFUA_1G13740 AFUA_1G14400 AFUA_1G14570 AFUA_1G15780 AFUA_1G17040 AFUA_1G17630 AFUA_2G00730 AFUA_2G01040 AFUA_2G01180 AFUA_2G08280 AFUA_2G09580 AFUA_2G10660 AFUA_2G10960 AFUA_2G11540 AFUA_2G14470 AFUA_2G15020 AFUA_2G15030 AFUA_2G15930 AFUA_2G17560 AFUA_2G17620 AFUA_2G18050 AFUA_3G00…
0.000101468939134424	28	55	2.27689959294437	Sterol biosynthetic process	http://amigo.geneontology.org/amigo/term/GO:0016126	AFUA_1G04540 AFUA_1G05720 AFUA_1G07140 AFUA_1G15100 AFUA_1G17190 AFUA_2G00320 AFUA_2G07680 AFUA_2G07940 AFUA_2G15030 AFUA_3G03400 AFUA_3G03410 AFUA_3G03420 AFUA_3G10660 AFUA_4G00340 AFUA_4G03630 AFUA_4G04820 AFUA_4G06890 AFUA_4G09190 AFUA_4G11500 AFUA_4G14770 AFUA_5G07780 AFUA_5G10350 AFUA_5G10670 AFUA_6G05140 AFUA_6G10990 AFUA_7G03740 AFUA_8G01070 AFUA_8G02440
0.000101468939134424	17	26	2.92431472445465	Ribonucleoside triphosphate biosynthetic process	http://amigo.geneontology.org/amigo/term/GO:0009201	AFUA_1G02070 AFUA_1G03100 AFUA_1G03510 AFUA_1G16280 AFUA_2G03010 AFUA_2G05430 AFUA_2G05510 AFUA_2G10070 AFUA_2G12400 AFUA_3G07640 AFUA_3G10630 AFUA_4G09360 AFUA_5G03490 AFUA_5G10550 AFUA_6G03810 AFUA_8G05320 AFUA_8G05440
0.000106747396412881	11	13	3.78440729047072	Mitochondrial proton-transporting ATP synthase complex	http://amigo.geneontology.org/amigo/term/GO:0005753	AFUA_1G03100 AFUA_1G03510 AFUA_1G16280 AFUA_2G05510 AFUA_2G12400 AFUA_3G10630 AFUA_4G09360 AFUA_5G10550 AFUA_6G03810 AFUA_8G05320 AFUA_8G05440
0.000106747396412881	11	13	3.78440729047072	Proton-transporting ATP synthase complex	http://amigo.geneontology.org/amigo/term/GO:0045259	AFUA_1G03100 AFUA_1G03510 AFUA_1G16280 AFUA_2G05510 AFUA_2G12400 AFUA_3G10630 AFUA_4G09360 AFUA_5G10550 AFUA_6G03810 AFUA_8G05320 AFUA_8G05440
0.000117174073902892	45	107	1.88095009764263	Metal ion homeostasis	http://amigo.geneontology.org/amigo/term/GO:0055065	AFUA_1G04270 AFUA_1G08880 AFUA_1G10880 AFUA_1G14340 AFUA_1G16040 AFUA_1G16340 AFUA_1G17190 AFUA_1G17270 AFUA_2G01190 AFUA_2G01260 AFUA_2G01460 AFUA_2G07630 AFUA_2G07680 AFUA_2G09570 AFUA_2G13060 AFUA_2G14960 AFUA_2G17170 AFUA_3G02270 AFUA_3G03350 AFUA_3G03410 AFUA_3G03420 AFUA_3G03440 AFUA_3G03640 AFUA_3G03660 AFUA_3G05790 AFUA_3G07360 AFUA_3G08230 AFUA_3G10690 AFUA_4G09560 AFUA_4G10510 AFUA_4G13…
0.000143470516913779	20	34	2.63087137840211	2-Oxocarboxylic acid metabolism	http://www.genome.jp/kegg-bin/show_pathway?afm01210	AFUA_1G03550 AFUA_1G06810 AFUA_1G12800 AFUA_1G15780 AFUA_2G09650 AFUA_2G10420 AFUA_2G12470 AFUA_2G14210 AFUA_3G10310 AFUA_3G14490 AFUA_4G06160 AFUA_4G07210 AFUA_4G10410 AFUA_5G04230 AFUA_5G08120 AFUA_6G02910 AFUA_6G06370 AFUA_6G06800 AFUA_6G07390 AFUA_6G07770
0.000147664198743991	18	29	2.77602290272774	Nucleoside triphosphate biosynthetic process	http://amigo.geneontology.org/amigo/term/GO:0009142	AFUA_1G02070 AFUA_1G03100 AFUA_1G03510 AFUA_1G16280 AFUA_2G03010 AFUA_2G05430 AFUA_2G05510 AFUA_2G10070 AFUA_2G12400 AFUA_3G07640 AFUA_3G10630 AFUA_4G04270 AFUA_4G09360 AFUA_5G03490 AFUA_5G10550 AFUA_6G03810 AFUA_8G05320 AFUA_8G05440
0.000169951272033035	15	22	3.04941909769335	Purine nucleoside triphosphate biosynthetic process	http://amigo.geneontology.org/amigo/term/GO:0009145	AFUA_1G02070 AFUA_1G03100 AFUA_1G03510 AFUA_1G16280 AFUA_2G03010 AFUA_2G05510 AFUA_2G12400 AFUA_3G07640 AFUA_3G10630 AFUA_4G09360 AFUA_5G03490 AFUA_5G10550 AFUA_6G03810 AFUA_8G05320 AFUA_8G05440
0.000169951272033035	15	22	3.04941909769335	Purine ribonucleoside triphosphate biosynthetic process	http://amigo.geneontology.org/amigo/term/GO:0009206	AFUA_1G02070 AFUA_1G03100 AFUA_1G03510 AFUA_1G16280 AFUA_2G03010 AFUA_2G05510 AFUA_2G12400 AFUA_3G07640 AFUA_3G10630 AFUA_4G09360 AFUA_5G03490 AFUA_5G10550 AFUA_6G03810 AFUA_8G05320 AFUA_8G05440
0.000184532477725634	8	8	4.47248134328358	Cytochrome-c oxidase activity	http://amigo.geneontology.org/amigo/term/GO:0004129	AFUA_2G03010 AFUA_2G13010 AFUA_3G06190 AFUA_3G14440 AFUA_4G07150 AFUA_4G09870 AFUA_5G02750 AFUA_5G10560
0.000184532477725634	8	8	4.47248134328358	Oxidoreductase activity, acting on a heme group of donors	http://amigo.geneontology.org/amigo/term/GO:0016675	AFUA_2G03010 AFUA_2G13010 AFUA_3G06190 AFUA_3G14440 AFUA_4G07150 AFUA_4G09870 AFUA_5G02750 AFUA_5G10560
0.000198591447993251	17	27	2.81600677169707	Ribonucleoside triphosphate metabolic process	http://amigo.geneontology.org/amigo/term/GO:0009199	AFUA_1G02070 AFUA_1G03100 AFUA_1G03510 AFUA_1G16280 AFUA_2G03010 AFUA_2G05430 AFUA_2G05510 AFUA_2G10070 AFUA_2G12400 AFUA_3G07640 AFUA_3G10630 AFUA_4G09360 AFUA_5G03490 AFUA_5G10550 AFUA_6G03810 AFUA_8G05320 AFUA_8G05440
0.0002138172926639	14	20	3.13073694029851	ATP biosynthetic process	http://amigo.geneontology.org/amigo/term/GO:0006754	AFUA_1G02070 AFUA_1G03100 AFUA_1G03510 AFUA_1G16280 AFUA_2G03010 AFUA_2G05510 AFUA_2G12400 AFUA_3G07640 AFUA_3G10630 AFUA_4G09360 AFUA_5G10550 AFUA_6G03810 AFUA_8G05320 AFUA_8G05440
0.000215479294220999	82	236	1.55399775486972	Organophosphate biosynthetic process	http://amigo.geneontology.org/amigo/term/GO:0090407	AFUA_1G02070 AFUA_1G02580 AFUA_1G02890 AFUA_1G03020 AFUA_1G03100 AFUA_1G03510 AFUA_1G06200 AFUA_1G06960 AFUA_1G07530 AFUA_1G09050 AFUA_1G09960 AFUA_1G14140 AFUA_1G15450 AFUA_1G16280 AFUA_2G01010 AFUA_2G01070 AFUA_2G02580 AFUA_2G03010 AFUA_2G05430 AFUA_2G05510 AFUA_2G05820 AFUA_2G08080 AFUA_2G08360 AFUA_2G08670 AFUA_2G08890 AFUA_2G08970 AFUA_2G10070 AFUA_2G11010 AFUA_2G11020 AFUA_2G12400 AFUA_2G14…
0.000290225163161338	25	49	2.28187823636917	Organellar ribosome	http://amigo.geneontology.org/amigo/term/GO:0000313	AFUA_1G06980 AFUA_1G11940 AFUA_2G02270 AFUA_2G09760 AFUA_2G10290 AFUA_2G11140 AFUA_2G16970 AFUA_3G11370 AFUA_4G07605 AFUA_4G09000 AFUA_4G10740 AFUA_4G11990 AFUA_4G12170 AFUA_4G13410 AFUA_5G03570 AFUA_5G04030 AFUA_5G08380 AFUA_5G09490 AFUA_5G09670 AFUA_5G11540 AFUA_5G13330 AFUA_6G04560 AFUA_6G07360 AFUA_6G09060 AFUA_7G04420
0.000290225163161338	25	49	2.28187823636917	Mitochondrial ribosome	http://amigo.geneontology.org/amigo/term/GO:0005761	AFUA_1G06980 AFUA_1G11940 AFUA_2G02270 AFUA_2G09760 AFUA_2G10290 AFUA_2G11140 AFUA_2G16970 AFUA_3G11370 AFUA_4G07605 AFUA_4G09000 AFUA_4G10740 AFUA_4G11990 AFUA_4G12170 AFUA_4G13410 AFUA_5G03570 AFUA_5G04030 AFUA_5G08380 AFUA_5G09490 AFUA_5G09670 AFUA_5G11540 AFUA_5G13330 AFUA_6G04560 AFUA_6G07360 AFUA_6G09060 AFUA_7G04420
0.000327826822405561	62	168	1.6505585909737	Organic hydroxy compound metabolic process	http://amigo.geneontology.org/amigo/term/GO:1901615	AFUA_1G03020 AFUA_1G03950 AFUA_1G04540 AFUA_1G05720 AFUA_1G07140 AFUA_1G11590 AFUA_1G12800 AFUA_1G15100 AFUA_1G15440 AFUA_1G17190 AFUA_2G00320 AFUA_2G01010 AFUA_2G01040 AFUA_2G01260 AFUA_2G07680 AFUA_2G07940 AFUA_2G08970 AFUA_2G10660 AFUA_2G11020 AFUA_2G12560 AFUA_2G15030 AFUA_2G15930 AFUA_2G17560 AFUA_2G18050 AFUA_3G03400 AFUA_3G03410 AFUA_3G03420 AFUA_3G08490 AFUA_3G10660 AFUA_3G11070 AFUA_4G00…
0.00034391624534099	31	67	2.06935703942972	Oxidoreductase activity, acting on NAD(P)H	http://amigo.geneontology.org/amigo/term/GO:0016651	AFUA_1G04540 AFUA_1G06610 AFUA_1G11960 AFUA_2G04060 AFUA_2G05450 AFUA_2G05500 AFUA_2G07940 AFUA_2G09130 AFUA_2G10600 AFUA_2G13710 AFUA_2G14060 AFUA_2G14905 AFUA_3G13610 AFUA_4G05910 AFUA_4G08710 AFUA_4G09810 AFUA_4G10100 AFUA_4G11050 AFUA_5G04370 AFUA_5G06540 AFUA_5G09400 AFUA_5G09910 AFUA_6G04620 AFUA_6G07340 AFUA_6G07670 AFUA_6G08810 AFUA_6G08920 AFUA_6G10990 AFUA_6G12790 AFUA_6G13830 AFUA_7G02…
0.000356592802624944	44	108	1.82212202874516	Organic hydroxy compound biosynthetic process	http://amigo.geneontology.org/amigo/term/GO:1901617	AFUA_1G04540 AFUA_1G05720 AFUA_1G07140 AFUA_1G15100 AFUA_1G17190 AFUA_2G00320 AFUA_2G01010 AFUA_2G07680 AFUA_2G07940 AFUA_2G08970 AFUA_2G12560 AFUA_2G15030 AFUA_2G15930 AFUA_2G17560 AFUA_2G18050 AFUA_3G03400 AFUA_3G03410 AFUA_3G03420 AFUA_3G08490 AFUA_3G10660 AFUA_3G11070 AFUA_4G00340 AFUA_4G03630 AFUA_4G04820 AFUA_4G06890 AFUA_4G09190 AFUA_4G11500 AFUA_4G14770 AFUA_5G02470 AFUA_5G03140 AFUA_5G06…
0.000356592802624944	15	23	2.91683565866321	Purine ribonucleoside triphosphate metabolic process	http://amigo.geneontology.org/amigo/term/GO:0009205	AFUA_1G02070 AFUA_1G03100 AFUA_1G03510 AFUA_1G16280 AFUA_2G03010 AFUA_2G05510 AFUA_2G12400 AFUA_3G07640 AFUA_3G10630 AFUA_4G09360 AFUA_5G03490 AFUA_5G10550 AFUA_6G03810 AFUA_8G05320 AFUA_8G05440
0.000357330579198831	10	12	3.72706778606965	Ether biosynthetic process	http://amigo.geneontology.org/amigo/term/GO:1901503	AFUA_8G00200 AFUA_8G00230 AFUA_8G00380 AFUA_8G00420 AFUA_8G00430 AFUA_8G00440 AFUA_8G00480 AFUA_8G00500 AFUA_8G00510 AFUA_8G00520
0.000368281396975035	47	118	1.78141206046041	Cation homeostasis	http://amigo.geneontology.org/amigo/term/GO:0055080	AFUA_1G04270 AFUA_1G08880 AFUA_1G10880 AFUA_1G14340 AFUA_1G16040 AFUA_1G16340 AFUA_1G17190 AFUA_1G17270 AFUA_2G01190 AFUA_2G01260 AFUA_2G01460 AFUA_2G07630 AFUA_2G07680 AFUA_2G09570 AFUA_2G13060 AFUA_2G14960 AFUA_2G17170 AFUA_3G02270 AFUA_3G03350 AFUA_3G03410 AFUA_3G03420 AFUA_3G03440 AFUA_3G03640 AFUA_3G03660 AFUA_3G05790 AFUA_3G07360 AFUA_3G07640 AFUA_3G08230 AFUA_3G10690 AFUA_4G09560 AFUA_4G10…
0.000435266039105114	25	50	2.23624067164179	Oxidoreductase activity, acting on paired donors, with incorporation or reduction of molecular oxygen, NAD(P)H as one donor, and incorporation of one atom of oxygen	http://amigo.geneontology.org/amigo/term/GO:0016709	AFUA_2G00770 AFUA_2G01890 AFUA_2G07680 AFUA_2G07940 AFUA_2G09400 AFUA_3G01002 AFUA_3G01600 AFUA_4G00340 AFUA_4G04820 AFUA_4G06200 AFUA_4G09220 AFUA_4G10100 AFUA_4G12930 AFUA_5G03380 AFUA_5G07780 AFUA_5G10670 AFUA_6G01900 AFUA_6G07340 AFUA_6G08920 AFUA_6G10990 AFUA_6G13790 AFUA_6G14280 AFUA_8G00440 AFUA_8G02440 AFUA_8G06050
0.000436365888948877	65	180	1.61506270729685	Homeostatic process	http://amigo.geneontology.org/amigo/term/GO:0042592	AFUA_1G04270 AFUA_1G08880 AFUA_1G10880 AFUA_1G14340 AFUA_1G16040 AFUA_1G16340 AFUA_1G17190 AFUA_1G17270 AFUA_2G01190 AFUA_2G01260 AFUA_2G01460 AFUA_2G02100 AFUA_2G03050 AFUA_2G05910 AFUA_2G07630 AFUA_2G07680 AFUA_2G09570 AFUA_2G11900 AFUA_2G13060 AFUA_2G14960 AFUA_2G17170 AFUA_3G02270 AFUA_3G03350 AFUA_3G03410 AFUA_3G03420 AFUA_3G03440 AFUA_3G03560 AFUA_3G03640 AFUA_3G03660 AFUA_3G05790 AFUA_3G07…
0.00049974097417965	115	363	1.41690180296863	Carbohydrate derivative metabolic process	http://amigo.geneontology.org/amigo/term/GO:1901135	AFUA_1G00560 AFUA_1G01020 AFUA_1G01040 AFUA_1G02070 AFUA_1G02890 AFUA_1G02980 AFUA_1G03020 AFUA_1G03100 AFUA_1G03510 AFUA_1G06200 AFUA_1G06960 AFUA_1G07530 AFUA_1G08840 AFUA_1G10130 AFUA_1G10350 AFUA_1G13280 AFUA_1G13500 AFUA_1G14140 AFUA_1G15450 AFUA_1G16280 AFUA_2G00910 AFUA_2G01070 AFUA_2G03010 AFUA_2G05430 AFUA_2G05510 AFUA_2G05790 AFUA_2G05820 AFUA_2G05910 AFUA_2G08360 AFUA_2G08670 AFUA_2G09…
0.000504194120236354	46	116	1.77357018785383	Inorganic ion homeostasis	http://amigo.geneontology.org/amigo/term/GO:0098771	AFUA_1G04270 AFUA_1G08880 AFUA_1G10880 AFUA_1G14340 AFUA_1G16040 AFUA_1G16340 AFUA_1G17190 AFUA_1G17270 AFUA_2G01190 AFUA_2G01260 AFUA_2G01460 AFUA_2G07630 AFUA_2G07680 AFUA_2G09570 AFUA_2G13060 AFUA_2G14960 AFUA_2G17170 AFUA_3G02270 AFUA_3G03350 AFUA_3G03410 AFUA_3G03420 AFUA_3G03440 AFUA_3G03640 AFUA_3G03660 AFUA_3G05790 AFUA_3G07360 AFUA_3G07640 AFUA_3G08230 AFUA_3G10690 AFUA_4G09560 AFUA_4G10…
0.000509220671734416	116	367	1.41364532921225	Ribonucleoprotein complex	http://amigo.geneontology.org/amigo/term/GO:1990904	AFUA_1G02030 AFUA_1G03110 AFUA_1G03390 AFUA_1G03940 AFUA_1G04320 AFUA_1G04530 AFUA_1G04660 AFUA_1G05080 AFUA_1G05200 AFUA_1G05340 AFUA_1G05500 AFUA_1G05630 AFUA_1G05990 AFUA_1G06080 AFUA_1G06340 AFUA_1G06770 AFUA_1G06830 AFUA_1G06980 AFUA_1G09100 AFUA_1G09330 AFUA_1G09440 AFUA_1G09970 AFUA_1G10510 AFUA_1G11130 AFUA_1G11710 AFUA_1G11940 AFUA_1G12890 AFUA_1G14120 AFUA_1G14410 AFUA_1G15020 AFUA_1G15…
0.000538973506551003	56	150	1.6697263681592	Chemical homeostasis	http://amigo.geneontology.org/amigo/term/GO:0048878	AFUA_1G04270 AFUA_1G08880 AFUA_1G10880 AFUA_1G14340 AFUA_1G16040 AFUA_1G16340 AFUA_1G17190 AFUA_1G17270 AFUA_2G01190 AFUA_2G01260 AFUA_2G01460 AFUA_2G03050 AFUA_2G05910 AFUA_2G07630 AFUA_2G07680 AFUA_2G09570 AFUA_2G11900 AFUA_2G13060 AFUA_2G14960 AFUA_2G17170 AFUA_3G02270 AFUA_3G03350 AFUA_3G03410 AFUA_3G03420 AFUA_3G03440 AFUA_3G03640 AFUA_3G03660 AFUA_3G05790 AFUA_3G07360 AFUA_3G07640 AFUA_3G08…
0.000580467015040842	19	34	2.499327809482	Nucleoside triphosphate metabolic process	http://amigo.geneontology.org/amigo/term/GO:0009141	AFUA_1G02070 AFUA_1G02890 AFUA_1G03100 AFUA_1G03510 AFUA_1G16280 AFUA_2G03010 AFUA_2G05430 AFUA_2G05510 AFUA_2G10070 AFUA_2G12400 AFUA_3G07640 AFUA_3G10630 AFUA_4G04270 AFUA_4G09360 AFUA_5G03490 AFUA_5G10550 AFUA_6G03810 AFUA_8G05320 AFUA_8G05440
0.000693979697442832	15	24	2.79530083955224	NAD(P)H dehydrogenase (quinone) activity	http://amigo.geneontology.org/amigo/term/GO:0003955	AFUA_1G06610 AFUA_2G05450 AFUA_2G05500 AFUA_2G09130 AFUA_2G10600 AFUA_2G13710 AFUA_2G14905 AFUA_4G05910 AFUA_4G11050 AFUA_5G04370 AFUA_5G06540 AFUA_6G04620 AFUA_6G08810 AFUA_6G12790 AFUA_7G02360
0.000693979697442832	201	700	1.28424107142857	Transmembrane transporter activity	http://amigo.geneontology.org/amigo/term/GO:0022857	AFUA_1G00970 AFUA_1G02070 AFUA_1G02350 AFUA_1G02530 AFUA_1G02730 AFUA_1G03100 AFUA_1G03200 AFUA_1G03510 AFUA_1G04270 AFUA_1G05020 AFUA_1G05170 AFUA_1G05390 AFUA_1G06440 AFUA_1G06610 AFUA_1G07170 AFUA_1G07300 AFUA_1G07450 AFUA_1G09660 AFUA_1G10390 AFUA_1G10880 AFUA_1G10930 AFUA_1G12690 AFUA_1G13480 AFUA_1G13800 AFUA_1G14330 AFUA_1G15140 AFUA_1G16280 AFUA_1G16340 AFUA_1G16690 AFUA_1G16750 AFUA_1G17…
0.000693979697442832	15	24	2.79530083955224	Purine nucleoside triphosphate metabolic process	http://amigo.geneontology.org/amigo/term/GO:0009144	AFUA_1G02070 AFUA_1G03100 AFUA_1G03510 AFUA_1G16280 AFUA_2G03010 AFUA_2G05510 AFUA_2G12400 AFUA_3G07640 AFUA_3G10630 AFUA_4G09360 AFUA_5G03490 AFUA_5G10550 AFUA_6G03810 AFUA_8G05320 AFUA_8G05440
0.00069762612666999	7	7	4.47248134328358	Mitochondrial electron transport, ubiquinol to cytochrome c	http://amigo.geneontology.org/amigo/term/GO:0006122	AFUA_1G02070 AFUA_1G13480 AFUA_2G10580 AFUA_2G13110 AFUA_4G06790 AFUA_4G11390 AFUA_5G10610
0.00069762612666999	7	7	4.47248134328358	Mitochondrial electron transport, cytochrome c to oxygen	http://amigo.geneontology.org/amigo/term/GO:0006123	AFUA_2G03010 AFUA_2G13110 AFUA_3G06190 AFUA_3G14440 AFUA_4G07150 AFUA_5G02750 AFUA_5G10560
0.00069762612666999	7	7	4.47248134328358	Staurosporine biosynthesis	http://www.genome.jp/kegg-bin/show_pathway?afm00404	AFUA_6G09670 AFUA_8G00170 AFUA_8G00190 AFUA_8G00200 AFUA_8G00220 AFUA_8G00230 AFUA_8G00240
0.000849066740955468	38	92	1.8473292504867	Alpha-amino acid biosynthetic process	http://amigo.geneontology.org/amigo/term/GO:1901607	AFUA_1G07380 AFUA_1G09470 AFUA_1G10820 AFUA_2G02100 AFUA_2G04310 AFUA_2G07620 AFUA_2G07810 AFUA_2G08890 AFUA_2G09650 AFUA_2G10070 AFUA_2G12470 AFUA_2G13250 AFUA_2G15590 AFUA_3G07140 AFUA_3G07790 AFUA_3G08980 AFUA_3G09320 AFUA_3G10310 AFUA_3G11640 AFUA_3G11710 AFUA_3G14470 AFUA_3G14490 AFUA_4G06620 AFUA_4G07190 AFUA_4G07210 AFUA_4G07360 AFUA_4G10100 AFUA_4G11340 AFUA_4G12840 AFUA_4G13120 AFUA_5G02…
0.000861635516998246	23	46	2.23624067164179	Mitochondrial gene expression	http://amigo.geneontology.org/amigo/term/GO:0140053	AFUA_1G06810 AFUA_1G12160 AFUA_1G12170 AFUA_1G16210 AFUA_2G09760 AFUA_2G10290 AFUA_2G11140 AFUA_3G04130 AFUA_3G08760 AFUA_3G09030 AFUA_3G10330 AFUA_3G12640 AFUA_4G08110 AFUA_4G12170 AFUA_4G12920 AFUA_4G13410 AFUA_5G05920 AFUA_5G07140 AFUA_5G08380 AFUA_5G09670 AFUA_6G04910 AFUA_6G05340 AFUA_7G02470
0.000896356040860361	41	102	1.79776210857477	Cellular metal ion homeostasis	http://amigo.geneontology.org/amigo/term/GO:0006875	AFUA_1G04270 AFUA_1G08880 AFUA_1G10880 AFUA_1G14340 AFUA_1G16040 AFUA_1G16340 AFUA_1G17190 AFUA_1G17270 AFUA_2G01190 AFUA_2G01260 AFUA_2G01460 AFUA_2G07630 AFUA_2G07680 AFUA_2G09570 AFUA_2G14960 AFUA_2G17170 AFUA_3G02270 AFUA_3G03350 AFUA_3G03410 AFUA_3G03420 AFUA_3G03440 AFUA_3G03660 AFUA_3G05790 AFUA_3G07360 AFUA_3G08230 AFUA_3G10690 AFUA_4G10510 AFUA_4G13540 AFUA_5G00730 AFUA_5G02290 AFUA_5G03…
0.000919844649994451	25	52	2.15023141504018	Iron ion homeostasis	http://amigo.geneontology.org/amigo/term/GO:0055072	AFUA_1G14340 AFUA_1G16040 AFUA_1G17190 AFUA_1G17270 AFUA_2G01190 AFUA_2G01260 AFUA_2G07680 AFUA_2G14960 AFUA_3G02270 AFUA_3G03350 AFUA_3G03410 AFUA_3G03420 AFUA_3G03440 AFUA_3G03640 AFUA_3G03660 AFUA_4G10510 AFUA_5G03790 AFUA_5G03800 AFUA_5G03920 AFUA_5G14940 AFUA_6G02170 AFUA_6G08640 AFUA_7G04730 AFUA_7G06060 AFUA_8G02670
0.00107366144287732	8	9	3.97553897180763	Acetyl-CoA biosynthetic process	http://amigo.geneontology.org/amigo/term/GO:0006085	AFUA_1G06960 AFUA_3G04170 AFUA_3G08270 AFUA_3G10750 AFUA_4G11080 AFUA_6G10650 AFUA_6G10660 AFUA_7G05720
0.00107366144287732	8	9	3.97553897180763	Glycine metabolic process	http://amigo.geneontology.org/amigo/term/GO:0006544	AFUA_1G09470 AFUA_1G10780 AFUA_1G12070 AFUA_2G02100 AFUA_2G07810 AFUA_2G08890 AFUA_3G09320 AFUA_4G03760
0.00107366144287732	8	9	3.97553897180763	Oxidoreductase activity, acting on diphenols and related substances as donors	http://amigo.geneontology.org/amigo/term/GO:0016679	AFUA_1G02070 AFUA_1G13480 AFUA_1G15670 AFUA_2G05060 AFUA_4G11390 AFUA_5G03790 AFUA_5G04210 AFUA_5G10610
0.00112546915994843	47	123	1.70899693605145	Ion homeostasis	http://amigo.geneontology.org/amigo/term/GO:0050801	AFUA_1G04270 AFUA_1G08880 AFUA_1G10880 AFUA_1G14340 AFUA_1G16040 AFUA_1G16340 AFUA_1G17190 AFUA_1G17270 AFUA_2G01190 AFUA_2G01260 AFUA_2G01460 AFUA_2G07630 AFUA_2G07680 AFUA_2G09570 AFUA_2G13060 AFUA_2G14960 AFUA_2G17170 AFUA_3G02270 AFUA_3G03350 AFUA_3G03410 AFUA_3G03420 AFUA_3G03440 AFUA_3G03640 AFUA_3G03660 AFUA_3G05790 AFUA_3G07360 AFUA_3G07640 AFUA_3G08230 AFUA_3G10690 AFUA_4G09560 AFUA_4G10…
0.00122095219638592	80	240	1.49082711442786	Lipid biosynthetic process	http://amigo.geneontology.org/amigo/term/GO:0008610	AFUA_1G03020 AFUA_1G04540 AFUA_1G05720 AFUA_1G06200 AFUA_1G06450 AFUA_1G06620 AFUA_1G07140 AFUA_1G09050 AFUA_1G10380 AFUA_1G11390 AFUA_1G14140 AFUA_1G15100 AFUA_1G15820 AFUA_1G16710 AFUA_1G16850 AFUA_1G17190 AFUA_2G00320 AFUA_2G01010 AFUA_2G01070 AFUA_2G02580 AFUA_2G07680 AFUA_2G07940 AFUA_2G08080 AFUA_2G08670 AFUA_2G11540 AFUA_2G14380 AFUA_2G15030 AFUA_3G03400 AFUA_3G03410 AFUA_3G03420 AFUA_3G04…
0.00132387675860124	25	53	2.10966101098282	Magnesium ion binding	http://amigo.geneontology.org/amigo/term/GO:0000287	AFUA_1G02890 AFUA_1G05620 AFUA_1G12800 AFUA_1G15450 AFUA_1G15780 AFUA_2G09810 AFUA_3G03020 AFUA_3G04210 AFUA_3G08380 AFUA_3G10310 AFUA_3G10750 AFUA_3G11070 AFUA_3G11830 AFUA_3G14470 AFUA_4G00970 AFUA_4G04520 AFUA_4G13030 AFUA_5G12620 AFUA_5G14810 AFUA_5G15060 AFUA_6G03660 AFUA_6G06370 AFUA_6G06770 AFUA_6G07390 AFUA_7G04500
0.00132457534030543	18	33	2.43953527815468	FMN binding	http://amigo.geneontology.org/amigo/term/GO:0010181	AFUA_1G06940 AFUA_1G07380 AFUA_1G12210 AFUA_2G04060 AFUA_2G07940 AFUA_2G15590 AFUA_4G07050 AFUA_4G10100 AFUA_4G11050 AFUA_5G01450 AFUA_5G10650 AFUA_5G14330 AFUA_6G02720 AFUA_6G08920 AFUA_6G09100 AFUA_6G10990 AFUA_7G06420 AFUA_8G06000
0.00162621512034498	74	220	1.50438008819539	Carbohydrate derivative biosynthetic process	http://amigo.geneontology.org/amigo/term/GO:1901137	AFUA_1G02070 AFUA_1G02890 AFUA_1G03020 AFUA_1G03100 AFUA_1G03510 AFUA_1G06200 AFUA_1G06960 AFUA_1G07530 AFUA_1G13280 AFUA_1G14140 AFUA_1G15450 AFUA_1G16280 AFUA_2G01070 AFUA_2G03010 AFUA_2G05430 AFUA_2G05510 AFUA_2G05790 AFUA_2G05820 AFUA_2G08360 AFUA_2G08670 AFUA_2G10070 AFUA_2G11010 AFUA_2G11020 AFUA_2G12400 AFUA_2G17320 AFUA_3G00170 AFUA_3G01110 AFUA_3G04170 AFUA_3G06040 AFUA_3G07640 AFUA_3G08…
0.00176019266928427	14	23	2.72237994808566	Nucleoside bisphosphate biosynthetic process	http://amigo.geneontology.org/amigo/term/GO:0033866	AFUA_1G06960 AFUA_2G08670 AFUA_3G04170 AFUA_3G06040 AFUA_3G08270 AFUA_3G10750 AFUA_4G03090 AFUA_4G11080 AFUA_5G07730 AFUA_6G09100 AFUA_6G10650 AFUA_6G10660 AFUA_7G00720 AFUA_7G05720
0.00176019266928427	14	23	2.72237994808566	Ribonucleoside bisphosphate biosynthetic process	http://amigo.geneontology.org/amigo/term/GO:0034030	AFUA_1G06960 AFUA_2G08670 AFUA_3G04170 AFUA_3G06040 AFUA_3G08270 AFUA_3G10750 AFUA_4G03090 AFUA_4G11080 AFUA_5G07730 AFUA_6G09100 AFUA_6G10650 AFUA_6G10660 AFUA_7G00720 AFUA_7G05720
0.00176019266928427	14	23	2.72237994808566	Purine nucleoside bisphosphate biosynthetic process	http://amigo.geneontology.org/amigo/term/GO:0034033	AFUA_1G06960 AFUA_2G08670 AFUA_3G04170 AFUA_3G06040 AFUA_3G08270 AFUA_3G10750 AFUA_4G03090 AFUA_4G11080 AFUA_5G07730 AFUA_6G09100 AFUA_6G10650 AFUA_6G10660 AFUA_7G00720 AFUA_7G05720
0.00180448260350658	22	45	2.1865464344942	Cysteine and methionine metabolism	http://www.genome.jp/kegg-bin/show_pathway?afm00270	AFUA_1G10130 AFUA_1G10630 AFUA_1G13490 AFUA_2G01030 AFUA_2G07620 AFUA_2G09650 AFUA_2G10420 AFUA_3G11640 AFUA_4G06160 AFUA_4G07360 AFUA_4G10410 AFUA_4G12840 AFUA_5G01500 AFUA_5G02180 AFUA_5G03670 AFUA_5G04250 AFUA_5G07210 AFUA_5G14800 AFUA_6G05210 AFUA_6G08720 AFUA_7G05740 AFUA_8G01800
0.00184361247879499	23	48	2.14306397699005	Oxidoreductase activity, acting on the CH-CH group of donors	http://amigo.geneontology.org/amigo/term/GO:0016627	AFUA_1G05720 AFUA_1G07140 AFUA_1G07480 AFUA_2G11010 AFUA_2G16630 AFUA_3G03330 AFUA_3G04150 AFUA_3G04220 AFUA_3G06040 AFUA_3G06600 AFUA_3G07810 AFUA_5G06500 AFUA_5G09680 AFUA_5G09980 AFUA_5G10350 AFUA_5G10370 AFUA_6G07670 AFUA_6G08440 AFUA_7G05070 AFUA_7G06090 AFUA_7G06100 AFUA_8G01010 AFUA_8G01750
0.00197128246132444	109	352	1.38494450686906	Organophosphate metabolic process	http://amigo.geneontology.org/amigo/term/GO:0019637	AFUA_1G02070 AFUA_1G02580 AFUA_1G02890 AFUA_1G02980 AFUA_1G03020 AFUA_1G03100 AFUA_1G03510 AFUA_1G06200 AFUA_1G06960 AFUA_1G07530 AFUA_1G08840 AFUA_1G09050 AFUA_1G09960 AFUA_1G10350 AFUA_1G13500 AFUA_1G14140 AFUA_1G15450 AFUA_1G16280 AFUA_2G01010 AFUA_2G01070 AFUA_2G02580 AFUA_2G03010 AFUA_2G05430 AFUA_2G05510 AFUA_2G05820 AFUA_2G05910 AFUA_2G08080 AFUA_2G08360 AFUA_2G08670 AFUA_2G08890 AFUA_2G08…
0.0019809020505193	203	721	1.25924231995363	Transporter activity	http://amigo.geneontology.org/amigo/term/GO:0005215	AFUA_1G00970 AFUA_1G02070 AFUA_1G02350 AFUA_1G02530 AFUA_1G02730 AFUA_1G03100 AFUA_1G03200 AFUA_1G03510 AFUA_1G04270 AFUA_1G05020 AFUA_1G05170 AFUA_1G05390 AFUA_1G06440 AFUA_1G06610 AFUA_1G07170 AFUA_1G07300 AFUA_1G07450 AFUA_1G09660 AFUA_1G10390 AFUA_1G10880 AFUA_1G10930 AFUA_1G12690 AFUA_1G13480 AFUA_1G13800 AFUA_1G14330 AFUA_1G15140 AFUA_1G16280 AFUA_1G16340 AFUA_1G16690 AFUA_1G16750 AFUA_1G17…
0.00239475045993503	58	165	1.57214495703302	Monooxygenase activity	http://amigo.geneontology.org/amigo/term/GO:0004497	AFUA_1G03950 AFUA_1G11390 AFUA_1G13220 AFUA_1G17725 AFUA_2G00770 AFUA_2G01890 AFUA_2G07680 AFUA_2G07940 AFUA_2G09400 AFUA_2G14430 AFUA_3G00250 AFUA_3G01002 AFUA_3G01070 AFUA_3G01600 AFUA_3G02010 AFUA_3G03280 AFUA_4G00340 AFUA_4G00590 AFUA_4G04820 AFUA_4G06200 AFUA_4G06890 AFUA_4G07050 AFUA_4G09220 AFUA_4G10100 AFUA_4G12930 AFUA_4G13780 AFUA_4G14780 AFUA_4G14810 AFUA_4G14830 AFUA_5G00310 AFUA_5G03…
0.00240731007460554	43	113	1.7019176793026	Cellular cation homeostasis	http://amigo.geneontology.org/amigo/term/GO:0030003	AFUA_1G04270 AFUA_1G08880 AFUA_1G10880 AFUA_1G14340 AFUA_1G16040 AFUA_1G16340 AFUA_1G17190 AFUA_1G17270 AFUA_2G01190 AFUA_2G01260 AFUA_2G01460 AFUA_2G07630 AFUA_2G07680 AFUA_2G09570 AFUA_2G14960 AFUA_2G17170 AFUA_3G02270 AFUA_3G03350 AFUA_3G03410 AFUA_3G03420 AFUA_3G03440 AFUA_3G03660 AFUA_3G05790 AFUA_3G07360 AFUA_3G07640 AFUA_3G08230 AFUA_3G10690 AFUA_4G10510 AFUA_4G13540 AFUA_5G00730 AFUA_5G02…
0.00268350443936409	6	6	4.47248134328358	Mitochondrial electron transport, NADH to ubiquinone	http://amigo.geneontology.org/amigo/term/GO:0006120	AFUA_1G06610 AFUA_1G12290 AFUA_2G13710 AFUA_3G06220 AFUA_4G11050 AFUA_5G02080
0.00268350443936409	6	6	4.47248134328358	Mitochondrial respiratory chain complex III	http://amigo.geneontology.org/amigo/term/GO:0005750	AFUA_1G02070 AFUA_1G13480 AFUA_2G10580 AFUA_4G06790 AFUA_4G11390 AFUA_5G10610
0.00268350443936409	6	6	4.47248134328358	Respiratory chain complex III	http://amigo.geneontology.org/amigo/term/GO:0045275	AFUA_1G02070 AFUA_1G13480 AFUA_2G10580 AFUA_4G06790 AFUA_4G11390 AFUA_5G10610
0.00268350443936409	10	14	3.19462953091684	Transmembrane transporter complex	http://amigo.geneontology.org/amigo/term/GO:1902495	AFUA_1G02070 AFUA_1G12290 AFUA_1G13480 AFUA_2G10580 AFUA_4G06790 AFUA_4G11390 AFUA_5G03790 AFUA_5G03800 AFUA_5G07380 AFUA_5G10610
0.00268350443936409	6	6	4.47248134328358	Oxidoreductase activity, acting on paired donors, with oxidation of a pair of donors resulting in the reduction of molecular oxygen to two molecules of water	http://amigo.geneontology.org/amigo/term/GO:0016717	AFUA_1G16850 AFUA_2G00320 AFUA_4G06940 AFUA_6G05140 AFUA_7G05920 AFUA_8G01070
0.00313318859884681	14	24	2.60894745024876	Steroid biosynthesis	http://www.genome.jp/kegg-bin/show_pathway?afm00100	AFUA_1G03950 AFUA_1G05720 AFUA_1G07140 AFUA_1G15100 AFUA_2G15030 AFUA_4G03630 AFUA_4G04820 AFUA_4G06890 AFUA_4G09190 AFUA_4G11500 AFUA_5G07780 AFUA_6G05140 AFUA_7G03740 AFUA_8G01070
0.00330171511670848	9	12	3.35436100746269	Pentose-phosphate shunt	http://amigo.geneontology.org/amigo/term/GO:0006098	AFUA_1G02980 AFUA_1G13500 AFUA_2G09790 AFUA_2G11020 AFUA_2G15190 AFUA_5G09230 AFUA_5G13450 AFUA_6G08050 AFUA_6G08730
0.00334656238387295	27	62	1.94769348820414	Hydro-lyase activity	http://amigo.geneontology.org/amigo/term/GO:0016836	AFUA_1G03550 AFUA_1G05520 AFUA_1G06810 AFUA_1G13740 AFUA_2G07620 AFUA_2G09810 AFUA_2G12560 AFUA_2G13250 AFUA_2G14210 AFUA_2G16360 AFUA_2G17500 AFUA_3G03570 AFUA_3G04220 AFUA_3G08490 AFUA_3G11480 AFUA_4G10270 AFUA_4G11250 AFUA_4G12840 AFUA_5G02000 AFUA_5G08610 AFUA_5G09970 AFUA_6G02470 AFUA_6G03730 AFUA_6G04700 AFUA_6G06770 AFUA_8G06554 AFUA_8G07140
0.00348572672507542	19	38	2.23624067164179	Glyoxylate and dicarboxylate metabolism	http://www.genome.jp/kegg-bin/show_pathway?afm00630	AFUA_1G10780 AFUA_1G12070 AFUA_1G14400 AFUA_2G02100 AFUA_2G07810 AFUA_3G00790 AFUA_3G02270 AFUA_3G09320 AFUA_4G03760 AFUA_4G11080 AFUA_4G11840 AFUA_4G13120 AFUA_4G13510 AFUA_5G04230 AFUA_6G03540 AFUA_6G04920 AFUA_6G05210 AFUA_6G11620 AFUA_7G05740
0.00356800430110538	24	53	2.02527457054351	Amino acid activation	http://amigo.geneontology.org/amigo/term/GO:0043038	AFUA_1G05620 AFUA_1G10750 AFUA_1G16210 AFUA_2G13030 AFUA_2G16010 AFUA_2G16280 AFUA_3G03350 AFUA_3G03420 AFUA_3G04130 AFUA_3G09630 AFUA_3G12640 AFUA_3G15270 AFUA_4G08320 AFUA_4G08330 AFUA_4G12920 AFUA_4G13700 AFUA_5G00352 AFUA_5G05920 AFUA_6G04910 AFUA_6G05340 AFUA_6G12630 AFUA_8G00100 AFUA_8G00170 AFUA_8G04800
0.00356800430110538	8	10	3.57798507462687	Epoxide metabolic process	http://amigo.geneontology.org/amigo/term/GO:0097176	AFUA_8G00380 AFUA_8G00420 AFUA_8G00430 AFUA_8G00440 AFUA_8G00480 AFUA_8G00500 AFUA_8G00510 AFUA_8G00520
0.00356800430110538	24	53	2.02527457054351	Alpha-amino acid catabolic process	http://amigo.geneontology.org/amigo/term/GO:1901606	AFUA_1G09960 AFUA_1G10130 AFUA_1G10780 AFUA_1G12070 AFUA_1G12190 AFUA_2G02100 AFUA_2G07810 AFUA_3G00790 AFUA_3G05370 AFUA_3G09320 AFUA_3G14250 AFUA_4G03760 AFUA_4G10410 AFUA_4G10620 AFUA_5G02850 AFUA_5G11290 AFUA_5G13940 AFUA_6G07340 AFUA_6G08750 AFUA_6G10230 AFUA_6G13490 AFUA_6G13680 AFUA_8G04650 AFUA_8G06020
0.00356800430110538	8	10	3.57798507462687	Fumagillin metabolic process	http://amigo.geneontology.org/amigo/term/GO:1902084	AFUA_8G00380 AFUA_8G00420 AFUA_8G00430 AFUA_8G00440 AFUA_8G00480 AFUA_8G00500 AFUA_8G00510 AFUA_8G00520
0.00356800430110538	8	10	3.57798507462687	Fumagillin biosynthetic process	http://amigo.geneontology.org/amigo/term/GO:1902086	AFUA_8G00380 AFUA_8G00420 AFUA_8G00430 AFUA_8G00440 AFUA_8G00480 AFUA_8G00500 AFUA_8G00510 AFUA_8G00520
0.00356800430110538	7	8	3.91342117537313	Mitochondrial proton-transporting ATP synthase complex, coupling factor F(o)	http://amigo.geneontology.org/amigo/term/GO:0000276	AFUA_1G16280 AFUA_2G05510 AFUA_2G12400 AFUA_3G10630 AFUA_4G09360 AFUA_6G03810 AFUA_8G05440
0.00356800430110538	7	8	3.91342117537313	Extrinsic component of mitochondrial inner membrane	http://amigo.geneontology.org/amigo/term/GO:0031314	AFUA_2G01890 AFUA_3G06410 AFUA_4G10370 AFUA_4G12930 AFUA_6G04380 AFUA_6G08850 AFUA_7G02470
0.00356800430110538	7	8	3.91342117537313	Proton-transporting ATP synthase complex, coupling factor F(o)	http://amigo.geneontology.org/amigo/term/GO:0045263	AFUA_1G16280 AFUA_2G05510 AFUA_2G12400 AFUA_3G10630 AFUA_4G09360 AFUA_6G03810 AFUA_8G05440
0.00356800430110538	15	27	2.48471185737977	Biosynthesis of nucleotide sugars	http://www.genome.jp/kegg-bin/show_pathway?afm01250	AFUA_1G13280 AFUA_2G02120 AFUA_2G05910 AFUA_2G09790 AFUA_2G11560 AFUA_3G03020 AFUA_3G07910 AFUA_3G11830 AFUA_4G08410 AFUA_5G02240 AFUA_5G10780 AFUA_6G02230 AFUA_6G02460 AFUA_6G07620 AFUA_7G01830
0.00356800430110538	23	50	2.05734141791045	Cellular iron ion homeostasis	http://amigo.geneontology.org/amigo/term/GO:0006879	AFUA_1G14340 AFUA_1G16040 AFUA_1G17190 AFUA_1G17270 AFUA_2G01190 AFUA_2G01260 AFUA_2G07680 AFUA_2G14960 AFUA_3G02270 AFUA_3G03350 AFUA_3G03410 AFUA_3G03420 AFUA_3G03440 AFUA_3G03660 AFUA_4G10510 AFUA_5G03790 AFUA_5G03800 AFUA_5G03920 AFUA_5G14940 AFUA_6G02170 AFUA_6G08640 AFUA_7G06060 AFUA_8G02670
0.00356800430110538	15	27	2.48471185737977	Nucleoside diphosphate metabolic process	http://amigo.geneontology.org/amigo/term/GO:0009132	AFUA_1G07530 AFUA_1G08840 AFUA_1G10350 AFUA_2G05910 AFUA_2G09790 AFUA_2G11020 AFUA_3G09290 AFUA_3G11690 AFUA_5G01970 AFUA_5G03490 AFUA_5G10290 AFUA_5G13450 AFUA_6G02230 AFUA_6G06770 AFUA_7G03990
0.00362921931010557	30	72	1.86353389303483	Transition metal ion homeostasis	http://amigo.geneontology.org/amigo/term/GO:0055076	AFUA_1G08880 AFUA_1G14340 AFUA_1G16040 AFUA_1G17190 AFUA_1G17270 AFUA_2G01190 AFUA_2G01260 AFUA_2G01460 AFUA_2G07680 AFUA_2G14960 AFUA_3G02270 AFUA_3G03350 AFUA_3G03410 AFUA_3G03420 AFUA_3G03440 AFUA_3G03640 AFUA_3G03660 AFUA_3G07360 AFUA_4G09560 AFUA_4G10510 AFUA_5G03790 AFUA_5G03800 AFUA_5G03920 AFUA_5G14940 AFUA_6G01980 AFUA_6G02170 AFUA_6G08640 AFUA_7G04730 AFUA_7G06060 AFUA_8G02670
0.00369847541488688	78	241	1.44752508205859	Active transmembrane transporter activity	http://amigo.geneontology.org/amigo/term/GO:0022804	AFUA_1G02070 AFUA_1G02730 AFUA_1G04270 AFUA_1G05020 AFUA_1G05390 AFUA_1G06610 AFUA_1G07170 AFUA_1G10390 AFUA_1G10880 AFUA_1G12690 AFUA_1G13480 AFUA_1G14330 AFUA_1G15140 AFUA_1G17440 AFUA_2G03010 AFUA_2G05500 AFUA_2G07630 AFUA_2G09130 AFUA_2G10600 AFUA_2G10910 AFUA_2G11520 AFUA_2G13010 AFUA_2G13710 AFUA_2G14590 AFUA_2G14905 AFUA_2G17170 AFUA_3G03010 AFUA_3G03430 AFUA_3G03670 AFUA_3G06190 AFUA_3G07…
0.00405900981107867	16	30	2.38532338308458	Terpenoid biosynthetic process	http://amigo.geneontology.org/amigo/term/GO:0016114	AFUA_3G10660 AFUA_4G14770 AFUA_5G02450 AFUA_5G15060 AFUA_6G13920 AFUA_6G13930 AFUA_6G13945 AFUA_6G13950 AFUA_8G00370 AFUA_8G00380 AFUA_8G00390 AFUA_8G00400 AFUA_8G00480 AFUA_8G00490 AFUA_8G00510 AFUA_8G00520
0.00406574757608714	62	183	1.51526690318897	Small molecule catabolic process	http://amigo.geneontology.org/amigo/term/GO:0044282	AFUA_1G04820 AFUA_1G05520 AFUA_1G09930 AFUA_1G09960 AFUA_1G10130 AFUA_1G10780 AFUA_1G12070 AFUA_1G12190 AFUA_2G01040 AFUA_2G02100 AFUA_2G07810 AFUA_2G09810 AFUA_2G10520 AFUA_2G10660 AFUA_2G11020 AFUA_2G11560 AFUA_2G15190 AFUA_3G00790 AFUA_3G05370 AFUA_3G05730 AFUA_3G05740 AFUA_3G06040 AFUA_3G07910 AFUA_3G08490 AFUA_3G09190 AFUA_3G09290 AFUA_3G09320 AFUA_3G11480 AFUA_3G14250 AFUA_3G14270 AFUA_3G15…
0.00415085866628007	11	17	2.89395851624232	Acetyl-CoA metabolic process	http://amigo.geneontology.org/amigo/term/GO:0006084	AFUA_1G06960 AFUA_3G04170 AFUA_3G05370 AFUA_3G08270 AFUA_3G10660 AFUA_3G10750 AFUA_4G11080 AFUA_6G10650 AFUA_6G10660 AFUA_7G05720 AFUA_8G05580
[truncated: 185 more rows]

## Sheet: Peptone vs. Glucose
Peptone vs. Glucose
downregulated genes
Enrichment.FDR	nGenes	Pathway.Genes	Fold.Enrichment	Pathway	URL	Genes
[truncated: 382 more rows]
