# Supplementary material for: Stress Responses Elicited by Glucose Withdrawal in Aspergillus fumigatus
Source: J Fungi (Basel). 2022 Nov 21;8(11):1226. doi: 10.3390/jof8111226 (PMC9692504; doi:10.3390/jof8111226)
Supplement: Supplementary file 1 [file jof-08-01226-s001.zip › Table S4.xlsx]

## Sheet: Overview
	Table S4 Transcription data generated by RNA sequencing of selected groups of functionally related genes.
	Sheet 1	Transcriptional data of secondary metabolism cluster genes
	Sheet 2	Transcriptional data of genes encoding CAZymes
	Sheet 3	Transcriptional data of genes related to iron metabolism
	Sheet 4	Transcriptional data of genes related to autophagy, chitin utilization, glutathione synthesis/degradation, or encoding chitinases, glucanases, secreted peptidases, and antioxidative enzymes

## Sheet: Secondary metabolism
			Pepton vs. Carbon starved			Glucose+peptone vs. Glucose			Carbon starved vs. Glucose			Peptone vs. Glucose+peptone			Peptone vs. Glucose				Carbon starved		Peptone		Glucose		Glucose + peptone
GENE ID	Cluster name		adj. p	log2FC	regulation	adj. p	log2FC	regulation	adj. p	log2FC	regulation	adj. p	log2FC	regulation	adj. p	log2FC	regulation		mean	S.D.	mean	S.D.	mean	S.D.	mean	S.D.
Afu1g00980	Afu1g01010 cluster		0.0479958	-1.76015	downregulated	0.470424	0.753408		0.983511	-0.0234349		0.0026439	-2.53699	downregulated	0.0394597	-1.78358	downregulated		1.33766	0.0448736	0.373609	0.590987	1.00913	0.41141	1.53426	0.384582
Afu1g00990	Afu1g01010 cluster		0.000625528	-1.27235	downregulated	0.253851	0.460705		3.03e-07	-1.72155	downregulated	3.02e-23	-3.4546	downregulated	1.11e-17	-2.9939	downregulated		6.81039	0.308684	2.60399	1.84665	16.5977	3.86428	20.7212	3.33201
Afu1g01000	Afu1g01010 cluster		0.366095	-0.373884		0.284708	-0.504141		0.358119	-0.354035		0.616682	-0.223777		0.0577073	-0.727919			1.28862	0.0318019	0.885124	0.213964	1.20955	0.203597	0.773879	0.171655
Afu1g01010	Afu1g01010 cluster		0.374409	-0.566597		0.645793	0.369507		0.382212	0.546768		0.547819	-0.389336		0.982797	-0.0198288			0.272767	0.01606	0.171104	0.158303	0.137171	0.0371795	0.16298	0.0256154
Number of
upregulated genes				710			357			1885			1913			1760
downregulated genes				1480			416			1731			2201			2114
upregulated genes in the cluster				0			0			0			0			0
downregulated genes in the cluster				2			0			1			2			2
all genes				10132			10132			10132			10132			10132
all genes in the cluster				4			4			4			4			4
p-value for upregulated genes				1			1			1			1			1
p-value for downregulated genes				0.1044			1			0.5274			0.2078			0.1942
			Pepton vs. Carbon starved			Glucose+peptone vs. Glucose			Carbon starved vs. Glucose			Peptone vs. Glucose+peptone			Peptone vs. Glucose				Carbon starved		Peptone		Glucose		Glucose + peptone
GENE ID	Cluster name		adj. p	log2FC	regulation	adj. p	log2FC	regulation	adj. p	log2FC	regulation	adj. p	log2FC	regulation	adj. p	log2FC	regulation		mean	S.D.	mean	S.D.	mean	S.D.	mean	S.D.
Afu1g10270	Afu1g10380 (nrps1/pes1) cluster		6.5e-14	-0.825961		0.0625572	0.219102		4.58e-18	-0.884146		1.4e-73	-1.92921	downregulated	5.7e-58	-1.71011	downregulated		22.1861	1.91896	11.2959	0.637114	30.1789	3.63584	32.1296	2.38187
Afu1g10280	Afu1g10380 (nrps1/pes1) cluster		0.0184035	-0.275999		0.0459354	-0.258579		0.307509	-0.122954		0.247575	-0.140373		0.00042018	-0.398953			33.0609	2.85103	24.554	1.58902	26.5074	2.44591	20.265	1.71496
Afu1g10290	Afu1g10380 (nrps1/pes1) cluster
Afu1g10300	Afu1g10380 (nrps1/pes1) cluster
Afu1g10310	Afu1g10380 (nrps1/pes1) cluster		3.82e-22	0.678404		3.34e-13	0.533235		0.212056	-0.0957686		0.530868	0.0494001		9.58e-17	0.582635			54.885	0.914683	79.0764	2.03689	43.1375	2.51677	57.0596	1.39629
Afu1g10320	Afu1g10380 (nrps1/pes1) cluster		7.28e-13	0.505461		0.162016	0.124651		0.0110328	0.18992		1.41e-15	0.57073		1.23e-22	0.695381			36.1095	0.488311	46.1859	1.52997	23.2576	0.178568	23.2527	1.34765
Afu1g10330	Afu1g10380 (nrps1/pes1) cluster		0.363397	0.155831		0.531531	-0.127305		0.275429	0.179449		0.00282794	0.462585		0.0324108	0.33528			31.0739	3.19005	31.1924	2.05611	20.0671	3.06041	16.9221	1.1682
Afu1g10340	Afu1g10380 (nrps1/pes1) cluster		1.23e-07	-0.62412		7.83e-09	-0.717336		2.84e-26	1.22272	upregulated	2.05e-29	1.31593	upregulated	3.3e-07	0.598596			219.182	4.77307	128.048	5.88058	69.3789	14.5811	38.488	3.44325
Afu1g10350	Afu1g10380 (nrps1/pes1) cluster		0.807501	0.0417216		0.00210696	0.441126		5.97e-156	-3.43037	downregulated	3.64e-194	-3.82978	downregulated	3.39e-152	-3.38865	downregulated		216.677	12.1306	201.388	32.9167	1711.35	100.135	2129.82	131.996
Afu1g10355	Afu1g10380 (nrps1/pes1) cluster		7.24e-30	1.0732	upregulated	0.000953063	0.34997		0.0350676	0.212849		4.25e-23	0.936081		3.58e-42	1.28605	upregulated		495.69	17.3863	940.858	84.6015	314.164	6.60386	367.575	46.9232
Afu1g10360	Afu1g10380 (nrps1/pes1) cluster		0.000294585	0.34964		0.000525783	-0.364365		0.845387	-0.0227198		3.96e-13	0.691285		0.000638594	0.32692			28.8773	0.25666	33.2174	4.33693	21.5615	0.876164	15.3331	1.04922
Afu1g10370	Afu1g10380 (nrps1/pes1) cluster		2.75e-06	0.798604		1.06e-05	-0.717367		5.27e-51	-2.372	downregulated	8.18e-08	-0.856025		1.44e-24	-1.57339	downregulated		4.42101	0.771522	6.90462	0.634832	16.7974	2.12532	9.33217	0.833744
Afu1g10380	Afu1g10380 (nrps1/pes1) cluster		4.13e-14	2.61759	upregulated	0.0139955	0.943918		9.47e-24	-3.4195	downregulated	3.75e-07	-1.74582	downregulated	0.0238319	-0.801906			5.35316	0.799122	29.915	15.9234	41.7521	8.78895	73.9185	8.04452
Number of
upregulated genes				710			357			1885			1913			1760
downregulated genes				1480			416			1731			2201			2114
upregulated genes in the cluster				2			0			1			1			1
downregulated genes in the cluster				0			0			3			3			3
all genes				10132			10132			10132			10132			10132
all genes in the cluster				13			13			13			13			13
p-value for upregulated genes				0.2301			1			0.9313			0.9343			0.9164
p-value for downregulated genes				1			1			0.388			0.5604			0.5299
			Pepton vs. Carbon starved			Glucose+peptone vs. Glucose			Carbon starved vs. Glucose			Peptone vs. Glucose+peptone			Peptone vs. Glucose				Carbon starved		Peptone		Glucose		Glucose + peptone
GENE ID	Cluster name		adj. p	log2FC	regulation	adj. p	log2FC	regulation	adj. p	log2FC	regulation	adj. p	log2FC	regulation	adj. p	log2FC	regulation		mean	S.D.	mean	S.D.	mean	S.D.	mean	S.D.
Afu1g17710	Afu1g17740 cluster		0.000126813	-3.18045	downregulated	0.418397	-1.11418		0.0011637	2.57015	upregulated	0.689139	0.503882		0.557911	-0.610296			1.09907	0.132799	0.113229	0.0779532	0.135063	0.123821	0.0530965	0.0572366
Afu1g17720	Afu1g17740 cluster		0.771555	-1.66989			2.18623		0.80686	1.32791		0.621462	-2.52821		1	0			0.0462945	0.0801844	0	0	0	0	0.0561872	0.0489453
Afu1g17723	Afu1g17740 cluster		0.631496	-1.60552			2.12669		0.471875	2.22533		0.644696	-1.50688		0.865624	0.619809			0.0602046	0.0193577	0.0163545	0.0283268	0	0	0.0371059	0.0642693
Afu1g17725	Afu1g17740 cluster		0.186702	-2.475		0.607372	0.869606		0.637632	-0.706546		0.0172207	-4.05116	downregulated	0.0709163	-3.18155			0.071002	0.0496158	0.0126315	0.0218785	0.0852491	0.0927135	0.142994	0.0876946
Afu1g17730	Afu1g17740 cluster		0.125945	-2.42809		0.596239	-0.813431		0.546438	-0.732087		0.13839	-2.34675		0.0348938	-3.16018	downregulated		0.18581	0.166183	0.029578	0.0258156	0.229743	0.0595191	0.118658	0.0629084
Afu1g17740	Afu1g17740 cluster		0.00657597	0.509587		0.338437	-0.31806		3.04e-18	1.87418	upregulated	6.44e-32	2.70183	upregulated	3.93e-29	2.38377	upregulated		1.53711	0.161169	1.97525	0.264257	0.308291	0.0277707	0.223464	0.0484934
Number of
upregulated genes				710			357			1885			1913			1760
downregulated genes				1480			416			1731			2201			2114
upregulated genes in the cluster				0			0			1			1			1
downregulated genes in the cluster				1			0			1			1			1
all genes				10132			10132			10132			10132			10132
all genes in the cluster				6			6			6			6			6
p-value for upregulated genes				1			1			0.7093			0.7152			0.6818
p-value for downregulated genes				0.6124			1			0.6752			0.7701			0.7545
			Pepton vs. Carbon starved			Glucose+peptone vs. Glucose			Carbon starved vs. Glucose			Peptone vs. Glucose+peptone			Peptone vs. Glucose				Carbon starved		Peptone		Glucose		Glucose + peptone
GENE ID	Cluster name		adj. p	log2FC	regulation	adj. p	log2FC	regulation	adj. p	log2FC	regulation	adj. p	log2FC	regulation	adj. p	log2FC	regulation		mean	S.D.	mean	S.D.	mean	S.D.	mean	S.D.
Afu2g01280	Afu2g01290 cluster		0.0045669	-1.3409	downregulated	0.18695	-0.868984		1.31e-11	3.2344	upregulated	1.17e-07	2.76248	upregulated	0.000108836	1.8935	upregulated		14.3236	2.18259	5.02219	2.9977	1.12372	0.563674	0.550929	0.287101
Afu2g01290	Afu2g01290 cluster		0.00219674	-0.601773		0.853587	0.0557906		1.14e-33	2.32448	upregulated	1.07e-17	1.66691	upregulated	5.93e-19	1.7227	upregulated		10.2953	0.0572121	6.07983	1.41845	1.51562	0.319325	1.43602	0.100698
Afu2g01300	Afu2g01290 cluster		0.0061371	-0.732424		0.0372578	0.627177		1.16e-07	1.37858	upregulated	0.95334	0.0189804		0.016552	0.646158			30.5881	2.90493	16.5158	5.81284	8.68187	1.89688	12.2537	1.61159
Afu2g01310	Afu2g01290 cluster		0.000898914	-0.770748		0.877714	0.0521647		0.275824	-0.263359		1.26e-06	-1.08627	downregulated	4.15e-06	-1.03411	downregulated		68.6894	3.7444	35.9704	12.6553	60.8812	11.5879	57.5226	3.53626
Afu2g01320	Afu2g01290 cluster		0.110655	0.217085		0.246978	0.177055		0.0159728	-0.31136		0.0352763	-0.271331		0.498571	-0.0942752			771.399	29.9258	805.889	72.6313	700.763	59.8926	727.378	26.7517
Number of
upregulated genes				710			357			1885			1913			1760
downregulated genes				1480			416			1731			2201			2114
upregulated genes in the cluster				0			0			3			2			2
downregulated genes in the cluster				1			0			0			1			1
all genes				10132			10132			10132			10132			10132
all genes in the cluster				5			5			5			5			5
p-value for upregulated genes				1			1			0.04772			0.2399			0.2099
p-value for downregulated genes				0.546			1			1			0.7062			0.6897
			Pepton vs. Carbon starved			Glucose+peptone vs. Glucose			Carbon starved vs. Glucose			Peptone vs. Glucose+peptone			Peptone vs. Glucose				Carbon starved		Peptone		Glucose		Glucose + peptone
GENE ID	Cluster name		adj. p	log2FC	regulation	adj. p	log2FC	regulation	adj. p	log2FC	regulation	adj. p	log2FC	regulation	adj. p	log2FC	regulation		mean	S.D.	mean	S.D.	mean	S.D.	mean	S.D.
Afu2g05740	Afu2g05760 cluster		1.05e-07	-0.459142		0.00396581	-0.27199		3.49e-06	0.396944		0.0171593	0.209791		0.51526	-0.0621982			172.471	3.96297	112.917	4.35335	96.0621	3.54365	72.9541	0.243085
Afu2g05750	Afu2g05760 cluster		0.00356995	-0.784807		0.129915	-0.470438		0.957371	0.0174926		0.299912	-0.296876		0.00387886	-0.767314			6.89988	0.617171	3.59053	0.69806	5.05419	2.01898	3.30302	0.407217
Afu2g05760	Afu2g05760 cluster		0.163325	0.167991		0.0533366	0.247891		0.0237409	-0.25965		0.00254678	-0.33955		0.455766	-0.0916588			23.2778	1.86177	23.5908	0.804937	20.479	0.812755	22.2989	1.95716
Afu2g05770	Afu2g05760 cluster		0.909581	-0.0134153		1.01e-06	-0.486743		8.36e-05	-0.362591		0.276946	0.110737		4.85e-05	-0.376006			38.6439	0.990988	34.4295	1.55126	36.5587	3.80453	23.8567	1.41406
Afu2g05780	Afu2g05760 cluster		0.354166	0.127329		0.142155	0.217466		0.29006	0.141273		0.720949	0.0511372		0.0347742	0.268603			32.9723	1.63569	32.3784	2.43334	22.011	2.37316	23.4385	3.20895
Afu2g05790	Afu2g05760 cluster		0.767935	-0.0498246		0.0781745	0.267649		1.01e-08	-0.752118		2.27e-16	-1.06959	downregulated	1.03e-09	-0.801942			33.2073	0.636996	29.0065	6.23034	41.1218	2.13371	45.3397	3.22797
Afu2g05800	Afu2g05760 cluster		0.507537	-0.0794766		2.92e-05	0.431276		5.43e-23	-0.966668		2.47e-51	-1.47742	downregulated	5.23e-26	-1.04614	downregulated		11.7592	0.6	10.0131	0.706625	16.8771	0.166855	20.8239	0.718629
Afu2g05810	Afu2g05760 cluster		5.44e-19	1.35409	upregulated	0.959457	0.0123341		0.712131	-0.0664244		2.89e-17	1.27533	upregulated	1.35e-17	1.28766	upregulated		75.0871	4.47109	172.992	33.6074	58.0011	9.52169	53.4626	7.14056
Afu2g05820	Afu2g05760 cluster		0.102963	-0.189435		0.204592	0.162095		8.58e-12	-0.718665		2.36e-24	-1.07019	downregulated	6.94e-18	-0.9081			113.371	9.57498	89.426	5.11798	137.075	1.98834	140.726	14.1239
Afu2g05830	Afu2g05760 cluster		2.53e-10	0.696332		0.0507857	-0.249887		0.0842001	-0.200417		1.04e-11	0.745802		6.46e-06	0.495915			37.2006	1.87952	54.3673	6.65167	31.4781	3.59581	24.1704	2.0946
Number of
upregulated genes				710			357			1885			1913			1760
downregulated genes				1480			416			1731			2201			2114
upregulated genes in the cluster				1			0			0			1			1
downregulated genes in the cluster				0			0			0			3			1
all genes				10132			10132			10132			10132			10132
all genes in the cluster				10			10			10			10			10
p-value for upregulated genes				0.5166			1			1						0.8518
p-value for downregulated genes				1			1			1			0.153			0.9038
			Pepton vs. Carbon starved			Glucose+peptone vs. Glucose			Carbon starved vs. Glucose			Peptone vs. Glucose+peptone			Peptone vs. Glucose				Carbon starved		Peptone		Glucose		Glucose + peptone
GENE ID	Cluster name		adj. p	log2FC	regulation	adj. p	log2FC	regulation	adj. p	log2FC	regulation	adj. p	log2FC	regulation	adj. p	log2FC	regulation		mean	S.D.	mean	S.D.	mean	S.D.	mean	S.D.
Afu3g01400	Afu3g01410 cluster		7.92e-19	2.07884	upregulated	2.64e-05	-1.07167	downregulated	1.07e-46	3.32933	upregulated	9.72e-171	6.47985	upregulated	1.18e-121	5.40818	upregulated		158.199	33.8154	605.28	160.812	11.6772	3.83849	5.03733	0.259434
Afu3g01410	Afu3g01410 cluster		0.0988726	-0.29849		0.530659	-0.158361		1.49e-32	2.06851	upregulated	3.3e-27	1.92838	upregulated	5.25e-24	1.77002	upregulated		6.52838	0.764879	4.78926	0.619391	1.14507	0.160312	0.94461	0.21214
Afu3g01420	Afu3g01410 cluster		1.09e-23	-1.89608	downregulated	8.77e-12	-1.11365	downregulated	7.66e-14	-1.11222	downregulated	1.31e-22	-1.89465	downregulated	8.27e-61	-3.0083	downregulated		11.9982	0.873641	2.92099	0.629469	19.0241	1.29745	8.04977	0.660879
Afu3g01430	Afu3g01410 cluster		6.2e-16	-0.980002		0.0689537	0.237222		1.74e-34	-1.38132	downregulated	4.71e-110	-2.59854	downregulated	6.02e-91	-2.36132	downregulated		52.5114	5.04216	23.9263	0.772985	100.592	9.22065	108.234	6.49838
Afu3g01440	Afu3g01410 cluster		0.623741	0.0681752		1.99e-11	-0.770071		4.32e-119	-2.55724	downregulated	1.01e-53	-1.71899	downregulated	2.49e-112	-2.48906	downregulated		14.4398	0.750556	13.6137	0.554394	62.2328	4.59903	33.5045	1.28718
Afu3g01450	Afu3g01410 cluster		0.491425	0.16788		5.26e-15	1.68626	upregulated	1.61e-23	2.07937	upregulated	0.00854544	0.56099		2.41e-27	2.24725	upregulated		118.889	9.14914	120.04	9.66477	20.9014	8.42115	61.0753	9.3747
Afu3g01460	Afu3g01410 cluster		1.09e-07	-0.89745		0.0939263	-0.466486		9.58e-27	2.02258	upregulated	2.12e-13	1.59161	upregulated	1.37e-08	1.12513	upregulated		7.52491	0.338666	3.63543	0.456199	1.36525	0.205558	0.901899	0.103113
Afu3g01470	Afu3g01410 cluster		0.000618987	-1.0635	downregulated	0.456948	0.800346		9.57e-19	5.86422	upregulated	2.21e-12	4.00037	upregulated	7.47e-13	4.80072	upregulated		10.5422	1.69773	4.52197	0.702125	0.132652	0.126116	0.224348	0.249074
Afu3g01480	Afu3g01410 cluster		0.847019	0.139553		0.284708	-0.749542		2.94e-12	3.87842	upregulated	9.47e-18	4.76751	upregulated	4.08e-13	4.01797	upregulated		69.2753	5.7267	68.656	6.39789	3.56939	3.57853	1.87889	0.270892
Number of
upregulated genes				710			357			1885			1913			1760
downregulated genes				1480			416			1731			2201			2114
upregulated genes in the cluster				1			1			6			5			6
downregulated genes in the cluster				2			2			3			3			3
all genes				10132			10132			10132			10132			10132
all genes in the cluster				9			9			9			9			9
p-value for upregulated genes				0.4801			0.276			0.002063			0.01529			0.001418
p-value for downregulated genes				0.3869			0.05			0.1881			0.3082			0.2848
			Pepton vs. Carbon starved			Glucose+peptone vs. Glucose			Carbon starved vs. Glucose			Peptone vs. Glucose+peptone			Peptone vs. Glucose				Carbon starved		Peptone		Glucose		Glucose + peptone
GENE ID	Cluster name		adj. p	log2FC	regulation	adj. p	log2FC	regulation	adj. p	log2FC	regulation	adj. p	log2FC	regulation	adj. p	log2FC	regulation		mean	S.D.	mean	S.D.	mean	S.D.	mean	S.D.
Afu3g02520	Afu3g02570 cluster and Afu3g02530 cluster		0.000424851	0.713758		0.0404049	0.443185		3.1e-67	-3.28337	downregulated	1.07e-57	-3.01279	downregulated	3.39e-42	-2.56961	downregulated		8.12234	0.231418	12.0449	2.33543	57.6855	11.2429	72.166	6.4593
Afu3g02530	Afu3g02570 cluster and Afu3g02530 cluster		0.0134945	-0.98671		0.499867	0.208415		1.95e-34	-3.4016	downregulated	3.62e-42	-4.59673	downregulated	1.8e-38	-4.38831	downregulated		0.630957	0.143499	0.288117	0.0696	4.90454	0.932955	5.20939	0.357594
Afu3g02540	Afu3g02570 cluster and Afu3g02530 cluster		0.640445	-1.56987			3.02113		0.705924	1.22788		0.23748	-3.36311		1	0			0.0591276	0.051755	0	0	0	0	0.138557	0.0384405
Afu3g02550	Afu3g02570 cluster and Afu3g02530 cluster		6.26e-11	1.2923	upregulated	3.85e-40	3.08349	upregulated	2.35e-05	1.03517	upregulated	4.27e-05	-0.756026		6.72e-24	2.32747	upregulated		2.54623	0.282199	5.6315	1.05294	0.911489	0.0416319	7.08933	0.986186
Afu3g02560	Afu3g02570 cluster and Afu3g02530 cluster		5.93e-09	0.926675		0.000672374	0.573628		1.88e-08	-0.889833		0.000607542	-0.536786		0.848659	0.036842			44.4387	0.464198	76.4969	18.1599	60.5126	4.54917	82.5431	7.23955
Afu3g02570	Afu3g02570 cluster and Afu3g02530 cluster		0.487418	-0.218925		0.602882	0.185001		6.73e-16	-2.12274	downregulated	6.96e-22	-2.52666	downregulated	6.06e-19	-2.34166	downregulated		2.81243	0.0600884	2.19837	1.07998	8.95129	1.27484	9.34719	0.825046
Afu3g02580	Afu3g02570 cluster and Afu3g02530 cluster		0.678985	-0.384884		0.928602	0.110529		1	-0.00264307		0.571223	-0.498056		0.665052	-0.387527			0.618288	0.276911	0.439144	0.383838	0.452844	0.0262309	0.450097	0.288757
Afu3g02585	Afu3g02570 cluster and Afu3g02530 cluster		0.000920701	-1.45253	downregulated	0.308509	-0.459631		2.17e-07	-1.92175	downregulated	1.53e-12	-2.91465	downregulated	1.19e-16	-3.37428	downregulated		3.29223	0.319018	1.13673	1.03014	9.12982	1.44072	6.10438	0.75012
Afu3g02590	Afu3g02570 cluster and Afu3g02530 cluster		0.000208649	-1.78096	downregulated	0.513739	-0.377625		0.000152642	-1.68733	downregulated	1.73e-11	-3.09066	downregulated	3.35e-14	-3.46829	downregulated		2.50404	0.100182	0.679467	0.711476	5.94191	0.686902	4.16669	0.47413
Afu3g02600	Afu3g02570 cluster and Afu3g02530 cluster		0.0134394	-1.66166	downregulated	0.497578	-0.243633		1.84e-24	-3.72754	downregulated	5.52e-19	-5.14556	downregulated	7.72e-21	-5.38919	downregulated		0.58517	0.139656	0.164435	0.0179942	5.63285	0.695825	4.36454	0.475279
Afu3g02610	Afu3g02570 cluster and Afu3g02530 cluster		0.00310842	-2.11422	downregulated	0.840174	0.102046		3.68e-13	-2.92346	downregulated	1.01e-15	-5.13973	downregulated	3.74e-15	-5.03768	downregulated		0.453025	0.0583959	0.0962829	0.0531534	2.51012	0.351405	2.46058	0.768933
Afu3g02620	Afu3g02570 cluster and Afu3g02530 cluster		0.0076449	-2.14594	downregulated	0.101012	1.3167		0.223077	0.886548		0.00103382	-2.57609	downregulated	0.148203	-1.25939			0.49314	0.0785338	0.101818	0.0309033	0.193755	0.163925	0.445896	0.0978732
Afu3g02630	Afu3g02570 cluster and Afu3g02530 cluster		0.114058	-1.47865		0.631016	0.785513		0.0131742	2.69552	upregulated	0.718433	0.431364		0.313102	1.21688			0.712862	0.259773	0.224919	0.114499	0.078706	0.0682077	0.122084	0.107053
Afu3g02640	Afu3g02570 cluster and Afu3g02530 cluster		5.81e-06	-1.68002	downregulated	0.263315	-0.534066		0.00225478	1.11991	upregulated	0.958066	-0.026036		0.160628	-0.560102			8.26296	0.563311	2.33982	1.29546	2.80192	0.536872	1.76388	0.170134
Afu3g02650	Afu3g02570 cluster and Afu3g02530 cluster		0.0181708	0.508523		0.00684631	-0.735316		1.02e-11	1.47543	upregulated	1.67e-32	2.71926	upregulated	2.27e-20	1.98395	upregulated		20.8394	1.45154	26.5635	5.19492	5.52855	1.51377	3.02699	0.21193
Number of
upregulated genes				710			357			1885			1913			1760
downregulated genes				1480			416			1731			2201			2114
upregulated genes in the cluster				1			1			4			1			2
downregulated genes in the cluster				6			0			7			8			7
all genes				10132			10132			10132			10132			10132
all genes in the cluster				15			15			15			15			15
p-value for upregulated genes				0.664			0.4163			0.3			0.9568			0.7629
p-value for downregulated genes				0.01476			1			0.00755			0.00718			0.02253
			Pepton vs. Carbon starved			Glucose+peptone vs. Glucose			Carbon starved vs. Glucose			Peptone vs. Glucose+peptone			Peptone vs. Glucose				Carbon starved		Peptone		Glucose		Glucose + peptone
GENE ID	Cluster name		adj. p	log2FC	regulation	adj. p	log2FC	regulation	adj. p	log2FC	regulation	adj. p	log2FC	regulation	adj. p	log2FC	regulation		mean	S.D.	mean	S.D.	mean	S.D.	mean	S.D.
Afu3g02670	Afu3g02670 cluster		0.0419833	-0.670005		0.0637683	0.716391		9.76e-06	1.43891	upregulated	0.895666	0.0525185		0.023372	0.768909			2.49956	0.21024	1.41866	0.376142	0.680732	0.336223	1.01202	0.241168
Afu3g02680	Afu3g02670 cluster		0.284422	0.459787		0.927686	-0.0768334		1.21e-05	2.01027	upregulated	5.88e-08	2.54689	upregulated	5.07e-08	2.47005	upregulated		1.8668	0.245074	2.33519	0.947148	0.339592	0.197186	0.295927	0.0282271
Afu3g02685	Afu3g02670 cluster		0.957963	0.0274782		0.844129	0.218834		3.57e-09	3.49756	upregulated	2.23e-08	3.30621	upregulated	2.76e-09	3.52504	upregulated		4.19148	0.931941	3.87137	1.10386	0.266317	0.188377	0.290127	0.0191126
Afu3g02690	Afu3g02670 cluster		0.0762022	-1.34407		0.780796	0.359539		0.02719	1.79121	upregulated	0.933388	0.0876048		0.645971	0.447144			2.37382	0.630472	0.847532	0.422395	0.507161	0.127745	0.584729	0.110825
Afu3g02700	Afu3g02670 cluster		0.19885	-1.09324		0.723443	0.335979		0.449101	-0.574363		0.0103294	-2.00358	downregulated	0.0360112	-1.6676	downregulated		0.237632	0.0977192	0.0968988	0.0867484	0.261573	0.13849	0.301105	0.0208735
Afu3g02710	Afu3g02670 cluster		0.132787	-3.62183			-0.740906		0.569429	1.36844		0.586794	-1.51248		0.386577	-2.25339			0.10793	0.0903434	0	0	0.0305774	0.0266118	0.0159284	0.0275888
Afu3g02720	Afu3g02670 cluster		0.340362	-1.98077			-0.87319		0.586264	-0.92394		0.324256	-2.03152		0.125858	-2.90471			0.0481904	0.0199641	0.012107	0.02097	0.0663165	0.0689457	0.0335087	0.0051239
Number of
upregulated genes				710			357			1885			1913			1760
downregulated genes				1480			416			1731			2201			2114
upregulated genes in the cluster				0			0			4			2			2
downregulated genes in the cluster				0			0			0			1			1
all genes				10132			10132			10132			10132			10132
all genes in the cluster				7			7			7			7			7
p-value for upregulated genes				1			1			0.02591			0.3923			0.35
p-value for downregulated genes				1			1			1			0.82			0.8058
			Pepton vs. Carbon starved			Glucose+peptone vs. Glucose			Carbon starved vs. Glucose			Peptone vs. Glucose+peptone			Peptone vs. Glucose				Carbon starved		Peptone		Glucose		Glucose + peptone
GENE ID	Cluster name		adj. p	log2FC	regulation	adj. p	log2FC	regulation	adj. p	log2FC	regulation	adj. p	log2FC	regulation	adj. p	log2FC	regulation		mean	S.D.	mean	S.D.	mean	S.D.	mean	S.D.
Afu3g13670	Afu3g13730 cluster		7.76e-11	2.83123	upregulated	0.000713474	1.43465	upregulated	7.2e-16	-3.43829	downregulated	1.97e-07	-2.04172	downregulated	0.147367	-0.607069			0.567863	0.142482	3.70381	2.18107	4.51905	0.81818	11.2552	0.641638
Afu3g13680	Afu3g13730 cluster		0.653452	-0.315103		0.00712001	1.88365	upregulated	0.121042	1.04214		0.0528512	-1.15661		0.299846	0.727041			0.5167	0.0565633	0.383999	0.261044	0.185133	0.0590808	0.619068	0.259059
Afu3g13690	Afu3g13730 cluster		0.301376	-0.705183		0.0495977	1.51307	upregulated	0.122398	1.0831		0.0780604	-1.13515		0.638043	0.377918			0.361935	0.0185103	0.203279	0.0845563	0.127392	0.0664385	0.326786	0.0944758
Afu3g13700	Afu3g13730 cluster		0.8357	-0.0943391		0.127726	0.744986		0.00359641	1.16656	upregulated	0.42999	0.327236		0.0081296	1.07222	upregulated		0.87506	0.213576	0.73672	0.265456	0.28554	0.0155939	0.436915	0.0500438
Afu3g13710	Afu3g13730 cluster		0.136913	-1.92797		0.672373	1.1705		0.000909618	5.4519	upregulated	0.185805	2.35344		0.0428757	3.52394	upregulated		2.00479	1.37054	0.474575	0.202751	0	0	0.0548851	0.0950638
Afu3g13720	Afu3g13730 cluster		0.186174	-0.577101		0.123486	1.69223		3.04e-08	4.58471	upregulated	7.74e-05	2.31538	upregulated	1.63e-06	4.00761	upregulated		1.98368	0.16242	1.19307	0.115342	0.0598833	0.0651267	0.189895	0.132452
Afu3g13730	Afu3g13730 cluster		1e-09	-1.44532	downregulated	0.00500673	1.67404	upregulated	2.84e-29	5.30489	upregulated	1.61e-10	2.18552	upregulated	1.06e-15	3.85957	upregulated		2.78987	0.324756	0.925155	0.156277	0.0515217	0.01905	0.153507	0.0334535
Afu3g13740	Afu3g13730 cluster		6.91e-08	2.67158	upregulated	0.000100032	2.77371	upregulated	0.219863	0.929428		0.0671598	0.827303		2.25e-08	3.60101	upregulated		0.166442	0.0764691	0.945571	0.153897	0.0647104	0.0337484	0.393873	0.0710916
Afu3g13750	Afu3g13730 cluster		0.0365314	-2.74318	downregulated	0.524026	0.77472		0.576958	-0.595445		0.000830626	-4.11335	downregulated	0.00791534	-3.33863	downregulated		0.316839	0.210404	0.0458352	0.0514071	0.360879	0.406645	0.552416	0.0964568
Number of
upregulated genes				710			357			1885			1913			1760
downregulated genes				1480			416			1731			2201			2114
upregulated genes in the cluster				2			5			4			2			5
downregulated genes in the cluster				2			0			1			2			1
all genes				10132			10132			10132			10132			10132
all genes in the cluster				9			9			9			9			9
p-value for upregulated genes				0.1272			5.922e-06			0.06824			0.5294			0.01068
p-value for downregulated genes				0.3869			1			0.8149			0.6142			0.8784
			Pepton vs. Carbon starved			Glucose+peptone vs. Glucose			Carbon starved vs. Glucose			Peptone vs. Glucose+peptone			Peptone vs. Glucose				Carbon starved		Peptone		Glucose		Glucose + peptone
GENE ID	Cluster name		adj. p	log2FC	regulation	adj. p	log2FC	regulation	adj. p	log2FC	regulation	adj. p	log2FC	regulation	adj. p	log2FC	regulation		mean	S.D.	mean	S.D.	mean	S.D.	mean	S.D.
Afu3g14690	Afu3g14700 cluster		0.0214081	1.46888	upregulated	0.786288	0.354895		0.0246622	1.84277	upregulated	9.41e-05	2.95675	upregulated	1.9e-05	3.31164	upregulated		0.434281	0.158266	1.08198	0.176532	0.0875844	0.0903837	0.0995159	0.108319
Afu3g14700	Afu3g14700 cluster		0.200112	0.622853		0.845722	0.150812		0.00749635	1.32845	upregulated	0.000209356	1.80049	upregulated	5.31e-05	1.9513	upregulated		0.349265	0.0142342	0.487567	0.139472	0.102591	0.0783452	0.101813	0.0514211
Afu3g14710	Afu3g14700 cluster		0.151487	-0.592854		0.82715	-0.0995029		4.38e-07	-1.65561	downregulated	2.37e-09	-2.14896	downregulated	2.61e-10	-2.24846	downregulated		1.2424	0.171486	0.736013	0.115687	2.87701	0.758321	2.45381	0.277038
Afu3g14720	Afu3g14700 cluster		1.29e-06	-0.674554		0.6504	-0.079211		9.84e-14	-0.939999		2.11e-30	-1.53534	downregulated	4.09e-34	-1.61455	downregulated		7.72186	0.602926	4.36951	0.541769	10.908	1.24671	9.41901	0.621919
Afu3g14730	Afu3g14700 cluster		0.051997	0.357338		0.0198688	0.43082		1.28e-15	-1.3371	downregulated	1.47e-17	-1.41059	downregulated	4.96e-09	-0.979767			8.67297	0.366195	10.0507	2.36059	16.0988	0.780242	19.8409	1.72613
Number of
upregulated genes				710			357			1885			1913			1760
downregulated genes				1480			416			1731			2201			2114
upregulated genes in the cluster				1			0			2			2			2
downregulated genes in the cluster				0			0			2			3			2
all genes				10132			10132			10132			10132			10132
all genes in the cluster				5			5			5			5			5
p-value for upregulated genes				0.3046			1			0.2344			0.2399			0.2099
p-value for downregulated genes				1			1			0.2043			0.07196			0.2805
			Pepton vs. Carbon starved			Glucose+peptone vs. Glucose			Carbon starved vs. Glucose			Peptone vs. Glucose+peptone			Peptone vs. Glucose				Carbon starved		Peptone		Glucose		Glucose + peptone
GENE ID	Cluster name		adj. p	log2FC	regulation	adj. p	log2FC	regulation	adj. p	log2FC	regulation	adj. p	log2FC	regulation	adj. p	log2FC	regulation		mean	S.D.	mean	S.D.	mean	S.D.	mean	S.D.
Afu3g15240	Afu3g15270 cluster		0.0674192	0.85777		2.05e-21	4.07818	upregulated	0.584605	-0.283098		2.04e-18	-3.50351	downregulated	0.224329	0.574672			1.26551	0.406027	2.06098	0.953182	1.14027	0.799446	17.4738	0.994265
Afu3g15250	Afu3g15270 cluster		0.508807	0.206451		1.1e-65	3.85185	upregulated	9.49e-09	-1.45397	downregulated	5.49e-104	-5.09937	downregulated	9.72e-07	-1.24752	downregulated		1.47604	0.299187	1.55413	0.667413	2.9736	0.573225	39.1311	2.87966
Afu3g15260	Afu3g15270 cluster		0.904916	-0.7029			1.17049		0.950735	0.360918		0.777872	-1.51247		1	0			0.0335703	0.0581454	0	0	0	0	0.0317756	0.0550369
Afu3g15270	Afu3g15270 cluster		0.0040886	-4.28629	downregulated	0.290035	1.31869		0.1512	1.47675		0.00537465	-4.12823	downregulated	0.0771562	-2.80954			0.0580302	0.0199225	0.00211556	0.00366426	0.0153572	0.00718322	0.0344773	0.0155334
Afu3g15280	Afu3g15270 cluster		0.814356	-0.418736		0.0546511	2.49552		0.697883	-0.582532		0.00576498	-3.49679	downregulated	0.517335	-1.00127			0.0859394	0.0759441	0.0611611	0.0575009	0.0951586	0.0862999	0.503373	0.209917
Afu3g15290	Afu3g15270 cluster		2.63e-21	-2.81018	downregulated	0.0439542	0.681934		1.5e-10	1.82742	upregulated	5.15e-08	-1.6647	downregulated	0.00191894	-0.982766			8.25741	0.528994	1.04027	0.465601	1.71819	0.572722	2.51674	0.299456
Number of
upregulated genes				710			357			1885			1913			1760
downregulated genes				1480			416			1731			2201			2114
upregulated genes in the cluster				0			2			1			0			0
downregulated genes in the cluster				2			0			1			5			1
all genes				10132			10132			10132			10132			10132
all genes in the cluster				6			6			6			6			6
p-value for upregulated genes				1			0.0169			0.7093			1			1
p-value for downregulated genes				0.2143			1			0.6752			0.00237			0.7545
			Pepton vs. Carbon starved			Glucose+peptone vs. Glucose			Carbon starved vs. Glucose			Peptone vs. Glucose+peptone			Peptone vs. Glucose				Carbon starved		Peptone		Glucose		Glucose + peptone
GENE ID	Cluster name		adj. p	log2FC	regulation	adj. p	log2FC	regulation	adj. p	log2FC	regulation	adj. p	log2FC	regulation	adj. p	log2FC	regulation		mean	S.D.	mean	S.D.	mean	S.D.	mean	S.D.
Afu4g14440	Afu4g14560 cluster		0.983684	0.00621078		0.0387992	-0.526162		1.31e-09	1.30818	upregulated	2.47e-17	1.84055	upregulated	1.05e-09	1.31439	upregulated		26.5772	2.3722	24.0994	6.3864	7.92226	1.6191	5.02388	1.27685
Afu4g14450	Afu4g14560 cluster		6.2e-06	1.14801	upregulated	0.513267	-0.210873		1.14e-38	-3.1587	downregulated	1.27e-13	-1.79981	downregulated	1.11e-16	-2.01069	downregulated		13.1521	3.75174	26.1148	6.70588	86.7204	13.9213	68.5558	13.6425
Afu4g14460	Afu4g14560 cluster		0.00185487	2.08962	upregulated	0.889962	0.126618		0.00331749	-1.96977	downregulated	0.996293	-0.00676033		0.868741	0.119858			0.288447	0.0814583	1.08905	0.834319	0.827836	0.101694	0.828183	0.0912063
Afu4g14470	Afu4g14560 cluster		0.0506863	2.05679		0.691906	-0.832194		0.79119	0.380888		0.0177418	3.26987	upregulated	0.0336887	2.43767	upregulated		0.214859	0.128823	0.806871	0.388135	0.12311	0.0642056	0.0593269	0.0520225
Afu4g14480	Afu4g14560 cluster		0.538375	0.903752			0.873038		0.408999	1.4373		0.333618	1.46801		0.150694	2.34105			0.278395	0.171641	0.460973	0.0721321	0.0758672	0.0663101	0.137107	0.237477
Afu4g14490	Afu4g14560 cluster		0.301376	1.1575		0.550394	1.22678		0.209813	1.91518		0.130235	1.8459		0.0320043	3.07268	upregulated		0.0870894	0.0324292	0.17481	0.0973194	0.0162928	0.02822	0.0356859	0.00990051
Afu4g14500	Afu4g14560 cluster		0.838479	0.911644			-0.753087		0.973211	0.158748		0.648379	1.82348		0.799171	1.07039			0.0217189	0.0376183	0.0380223	0.0344023	0.0148626	0.0257428	0	0
Afu4g14510	Afu4g14560 cluster		0.201517	0.867046		0.000572616	-3.02679	downregulated	0.310387	-0.687375		7.91e-05	3.20646	upregulated	0.808368	0.179671			1.20229	0.268714	1.98071	0.810534	1.40131	0.853083	0.166124	0.130061
Afu4g14520	Afu4g14560 cluster		0.127597	-0.580156		0.178919	-0.672529		8.07e-05	1.46738	upregulated	0.000107082	1.55976	upregulated	0.0213021	0.887228			7.01856	0.460499	4.23747	0.867253	1.87251	0.642569	1.06116	0.736758
Afu4g14530	Afu4g14560 cluster		9.88e-07	-1.09229	downregulated	1.4e-11	-1.5513	downregulated	2.61e-15	1.72058	upregulated	2.67e-23	2.17958	upregulated	0.00508197	0.628284			526.049	30.0582	223.687	78.9427	117.683	16.0122	36.5855	3.83976
Afu4g14540	Afu4g14560 cluster		0.0133735	-0.961365		0.00105519	-2.09102	downregulated	4.3e-05	1.63192	upregulated	1.33e-06	2.76157	upregulated	0.119603	0.67055			3.49328	0.583922	1.61768	0.564323	0.829594	0.25292	0.182021	0.107692
Afu4g14550	Afu4g14560 cluster		0.000192501	-2.4881	downregulated	0.583596	-0.661713		0.000257879	2.52794	upregulated	0.467292	0.701547		0.9708	0.039834			0.971535	0.145791	0.15003	0.1099	0.124242	0.027134	0.0737195	0.0399868
Afu4g14560	Afu4g14560 cluster		6.96e-09	-1.5737	downregulated	0.600391	0.24615		5.07e-17	2.51665	upregulated	0.0334734	0.696798		0.00374381	0.942948			1.67797	0.220353	0.505272	0.0407724	0.213733	0.0867941	0.231028	0.0533799
Afu4g14570	Afu4g14560 cluster		1.58e-05	-1.77553	downregulated	0.81955	-0.205981		3.09e-09	2.86861	upregulated	0.0225801	1.29906	upregulated	0.0417577	1.09308	upregulated		2.66189	0.357038	0.698985	0.0692843	0.266413	0.153051	0.220742	0.128133
Afu4g14580	Afu4g14560 cluster		0.00174183	0.756786		0.963404	-0.0175475		0.0441588	-0.501517		0.283157	0.272816		0.311838	0.255269			2.95503	0.305581	4.48499	0.562457	3.07012	0.372034	2.76074	0.672767
Afu4g14590	Afu4g14560 cluster		0.00518113	0.818377		0.776255	0.11702		0.0267688	-0.656389		0.897189	0.0449675		0.61034	0.161987			1.56485	0.225446	2.4828	0.508819	1.80167	0.466925	1.79029	0.274357
Afu4g14600	Afu4g14560 cluster		0.247361	0.331665		0.393404	-0.346882		0.00014321	1.08396	upregulated	2.24e-09	1.7625	upregulated	4.64e-07	1.41562	upregulated		3.47625	0.497063	3.92616	0.578703	1.20818	0.515846	0.866207	0.0774625
Afu4g14610	Afu4g14560 cluster		0.0807694	0.217317		0.174261	-0.224032		0.000877526	0.419656		2.32e-11	0.861006		2.79e-07	0.636974			8.71315	0.197505	9.13406	0.771796	4.7896	0.0824466	3.75244	0.123625
Number of
upregulated genes				710			357			1885			1913			1760
downregulated genes				1480			416			1731			2201			2114
upregulated genes in the cluster				2			0			8			8			5
downregulated genes in the cluster				4			3			2			1			1
all genes				10132			10132			10132			10132			10132
all genes in the cluster				18			18			18			18			18
p-value for upregulated genes				0.3628			1			0.01049			0.01147			0.1905
p-value for downregulated genes				0.2631			0.03545			0.8387			0.9879			0.9852
			Pepton vs. Carbon starved			Glucose+peptone vs. Glucose			Carbon starved vs. Glucose			Peptone vs. Glucose+peptone			Peptone vs. Glucose				Carbon starved		Peptone		Glucose		Glucose + peptone
GENE ID	Cluster name		adj. p	log2FC	regulation	adj. p	log2FC	regulation	adj. p	log2FC	regulation	adj. p	log2FC	regulation	adj. p	log2FC	regulation		mean	S.D.	mean	S.D.	mean	S.D.	mean	S.D.
Afu5g10040	Afu5g10120 cluster		0.00101065	0.732412		0.0635496	0.586837		2.63e-07	1.30673	upregulated	1.02e-09	1.4523	upregulated	1.57e-16	2.03914	upregulated		2.78244	0.51434	4.15543	0.662917	0.824173	0.0721107	1.1385	0.144055
Afu5g10050	Afu5g10120 cluster		0.0010828	0.697386		0.800296	0.0987612		8.73e-09	1.37836	upregulated	8.14e-17	1.97699	upregulated	7.95e-19	2.07575	upregulated		4.33622	0.729624	6.30663	0.434651	1.22481	0.13981	1.18314	0.305038
Afu5g10060	Afu5g10120 cluster		0.000562874	-2.08976	downregulated	0.382231	-1.10861		3.81e-05	2.8178	upregulated	0.0589093	1.83664		0.365864	0.728035			1.03574	0.281791	0.216744	0.0647271	0.10741	0.0420116	0.0465124	0.0416798
Afu5g10070	Afu5g10120 cluster		0.993836	-0.0127204		0.87607	-0.254846		0.82941	-0.267467		0.987795	-0.0253422		0.823847	-0.280188			0.0897573	0.044046	0.0786157	0.0462354	0.0803468	0.0208722	0.0634304	0.0554692
Afu5g10080	Afu5g10120 cluster		0.0370988	-1.70901	downregulated	0.642715	1.1705		6.16e-06	6.33049	upregulated	0.0183071	3.45098	upregulated	0.00139557	4.62148	upregulated		1.41971	0.243264	0.38115	0.208921	0	0	0.0286969	0.0497045
Afu5g10090	Afu5g10120 cluster		0.00131935	-2.98863	downregulated	0.199764	-1.69289		2.1e-09	5.59353	upregulated	5.38e-05	4.29779	upregulated	0.00675997	2.6049	upregulated		55.3801	6.65525	6.35826	3.59003	0.867932	1.24405	0.234882	0.102617
Afu5g10100	Afu5g10120 cluster		0.698732	0.44973		0.449534	-1.25798		0.736926	0.404766		0.098752	2.11247		0.443199	0.854495			0.961459	0.473377	1.18194	0.622635	0.526732	0.397816	0.198598	0.181024
Afu5g10110	Afu5g10120 cluster		0.356672	0.551967		0.979946	-0.0299348		0.11634	1.05529		0.0139027	1.63719	upregulated	0.012336	1.60725	upregulated		1.36376	0.321374	1.801	0.425082	0.482835	0.0635912	0.436598	0.152395
Afu5g10120	Afu5g10120 cluster		3.4e-05	1.38886	upregulated	0.708076	0.169514		1.06e-13	-2.40606	downregulated	0.000293355	-1.18671	downregulated	0.00206738	-1.0172	downregulated		6.59648	0.831653	15.3696	8.60992	25.9051	7.49168	26.4025	2.47867
Afu5g10130	Afu5g10120 cluster		0.894467	-0.197023			-1.13449		0.730136	0.483059		0.370905	1.42053		0.849102	0.286037			0.231218	0.0343297	0.183904	0.0558176	0.122877	0.116299	0.0540094	0.0470482
Number of
upregulated genes				710			357			1885			1913			1760
downregulated genes				1480			416			1731			2201			2114
upregulated genes in the cluster				1			0			5			5			5
downregulated genes in the cluster				3			0			1			1			1
all genes				10132			10132			10132			10132			10132
all genes in the cluster				10			10			10			10			10
p-value for upregulated genes				0.5166			1			0.02437			0.02589			0.01834
p-value for downregulated genes				0.1696			1			0.8466			0.9137			0.9038
			Pepton vs. Carbon starved			Glucose+peptone vs. Glucose			Carbon starved vs. Glucose			Peptone vs. Glucose+peptone			Peptone vs. Glucose				Carbon starved		Peptone		Glucose		Glucose + peptone
GENE ID	Cluster name		adj. p	log2FC	regulation	adj. p	log2FC	regulation	adj. p	log2FC	regulation	adj. p	log2FC	regulation	adj. p	log2FC	regulation		mean	S.D.	mean	S.D.	mean	S.D.	mean	S.D.
Afu5g12730	Afu5g12730 cluster		0.457133	0.143085		0.524787	0.140067		6.25e-10	1.02281	upregulated	4.87e-10	1.02583	upregulated	1.39e-12	1.1659	upregulated		13.853	1.98162	13.8139	2.2571	5.006	0.0620688	5.03677	0.769298
Afu5g12740	Afu5g12730 cluster		9.72e-14	1.74281	upregulated	0.610223	-0.143196		7.08e-79	-4.18068	downregulated	8.14e-28	-2.29468	downregulated	2.5e-31	-2.43787	downregulated		1.40069	0.297806	4.17527	1.18957	18.6666	2.55512	15.4276	1.31942
Afu5g12750	Afu5g12730 cluster		0.0425887	-0.565275		0.0374326	-0.569674		2.21e-06	-1.12256	downregulated	2.6e-05	-1.11816	downregulated	2.18e-11	-1.68783	downregulated		1.28466	0.17744	0.777825	0.0781628	2.05971	0.339728	1.26113	0.27273
Afu5g12760	Afu5g12730 cluster		9.63e-14	-1.77471	downregulated	0.985198	-0.0081712		1.08e-22	2.43947	upregulated	0.013857	0.67293		0.0136592	0.664759			12.0713	1.26612	3.19404	1.05614	1.63607	0.129154	1.4945	0.151166
Afu5g12770	Afu5g12730 cluster		0.118742	-0.285211		0.0701658	0.346584		0.0199172	-0.399053		6.56e-10	-1.03085	downregulated	5.62e-05	-0.684264			12.2495	0.633913	9.10555	1.84646	11.8326	1.42617	13.8123	0.388068
Number of
upregulated genes				710			357			1885			1913			1760
downregulated genes				1480			416			1731			2201			2114
upregulated genes in the cluster				1			0			2			1			2
downregulated genes in the cluster				1			0			2			3			1
all genes				10132			10132			10132			10132			10132
all genes in the cluster				5			5			5			5			5
p-value for upregulated genes				0.3046			1			0.2344			0.6488			0.2099
p-value for downregulated genes				0.546			1			0.2043			0.07196			0.6897
			Pepton vs. Carbon starved			Glucose+peptone vs. Glucose			Carbon starved vs. Glucose			Peptone vs. Glucose+peptone			Peptone vs. Glucose				Carbon starved		Peptone		Glucose		Glucose + peptone
GENE ID	Cluster name		adj. p	log2FC	regulation	adj. p	log2FC	regulation	adj. p	log2FC	regulation	adj. p	log2FC	regulation	adj. p	log2FC	regulation		mean	S.D.	mean	S.D.	mean	S.D.	mean	S.D.
Afu6g08550	Afu6g08560 cluster		0.0275931	0.244009		0.832129	-0.0368223		1.49e-10	0.703089		5.54e-19	0.983921		3.37e-18	0.947099			17.0203	1.43928	18.1591	1.00954	7.68573	0.561634	6.86731	0.465012
Afu6g08560	Afu6g08560 cluster		0.0212707	-0.491012		0.182155	-0.326062		0.269693	-0.238173		0.0591641	-0.403123		0.000369172	-0.729185			5.00778	0.0745096	3.19782	0.399315	4.37224	1.4755	3.17346	0.310951
Number of
upregulated genes				710			357			1885			1913			1760
downregulated genes				1480			416			1731			2201			2114
upregulated genes in the cluster				0			0			0			0			0
downregulated genes in the cluster				0			0			0			0			0
all genes				10132			10132			10132			10132			10132
all genes in the cluster				2			2			2			2			2
p-value for upregulated genes				1			1			1			1			1
p-value for downregulated genes				1			1			1			1			1
			Pepton vs. Carbon starved			Glucose+peptone vs. Glucose			Carbon starved vs. Glucose			Peptone vs. Glucose+peptone			Peptone vs. Glucose				Carbon starved		Peptone		Glucose		Glucose + peptone
GENE ID	Cluster name		adj. p	log2FC	regulation	adj. p	log2FC	regulation	adj. p	log2FC	regulation	adj. p	log2FC	regulation	adj. p	log2FC	regulation		mean	S.D.	mean	S.D.	mean	S.D.	mean	S.D.
Afu6g13920	Afu6g13930 cluster		1.49e-07	-0.946461		0.389797	0.193611		8.65e-07	-0.872352		6.14e-31	-2.01242	downregulated	1.82e-25	-1.81881	downregulated		115.176	5.43897	53.9091	4.88102	156.605	56.092	162.374	10.7703
Afu6g13930	Afu6g13930 cluster		6.11e-10	-2.11259	downregulated	0.362061	-0.386776		0.643188	0.17847		5.36e-06	-1.54734	downregulated	9.94e-09	-1.93412	downregulated		5.80921	0.372424	1.21393	0.340227	3.8488	2.56475	2.64044	0.0795086
Afu6g13940	Afu6g13930 cluster			-2.8279			-0.597099			0.717197			-1.51361			-2.11071			33.5538	3.2731	4.24167	1.34114	15.5659	17.9437	9.09978	1.3203
Afu6g13945	Afu6g13930 cluster		3.57e-14	-2.8608	downregulated	0.6504	-0.233733		0.32202	0.405119		2.86e-09	-2.22195	downregulated	4.93e-11	-2.45569	downregulated		98.0627	3.0224	12.0752	3.9452	55.7436	42.1882	42.4517	4.9461
Afu6g13950	Afu6g13930 cluster		1.64e-14	-3.09167	downregulated	0.0685544	-0.837294		0.971919	0.0187603		2.3e-08	-2.23562	downregulated	1.03e-14	-3.07291	downregulated		149.856	1.35206	15.6196	10.0213	110.725	65.6116	55.7451	5.84719
Afu6g13970	Afu6g13930 cluster		2.43e-05	-1.38566	downregulated	0.00681133	-0.957091		0.653181	-0.165896		0.0754533	-0.594464		1.28e-06	-1.55155	downregulated		73.7767	3.12544	25.2779	6.89952	62.025	38.9945	28.7115	1.93954
Afu6g13980	Afu6g13930 cluster			-2.95614			-0.977215			-1.66256			-3.64148			-4.6187			141.939	4.09382	16.0435	20.2686	335.621	175.204	153.551	3.05208
Afu6g13990	Afu6g13930 cluster		0.0104188	-2.50558	downregulated	0.359711	-1.07091		0.861202	-0.199924		0.0927685	-1.63459		0.00427853	-2.7055	downregulated		11.7327	1.37969	1.85048	1.50386	10.2112	9.84463	4.31748	0.575675
Afu6g14000	Afu6g13930 cluster		0.0706051	-2.09853		0.303978	-1.37982		0.375943	1.04937		0.796833	0.330659		0.372381	-1.04916			10.48	0.603051	2.23393	2.84943	3.83371	3.58966	1.3078	0.0314159
Number of
upregulated genes				710			357			1885			1913			1760
downregulated genes				1480			416			1731			2201			2114
upregulated genes in the cluster				0			0			0			0			0
downregulated genes in the cluster				5			0			0			0			6
all genes				10132			10132			10132			10132			10132
all genes in the cluster				9			9			9			9			9
p-value for upregulated genes				1			1			1			1			1
p-value for downregulated genes				0.004981			1			1			1			0.003833
			Pepton vs. Carbon starved			Glucose+peptone vs. Glucose			Carbon starved vs. Glucose			Peptone vs. Glucose+peptone			Peptone vs. Glucose				Carbon starved		Peptone		Glucose		Glucose + peptone
GENE ID	Cluster name		adj. p	log2FC	regulation	adj. p	log2FC	regulation	adj. p	log2FC	regulation	adj. p	log2FC	regulation	adj. p	log2FC	regulation		mean	S.D.	mean	S.D.	mean	S.D.	mean	S.D.
Afu7g00120	Afu7g00170 cluster		0.493336	-0.709915		0.240004	1.32368		0.233367	1.17197		0.377019	-0.861626		0.666572	0.462056			1.09189	0.240853	0.623506	0.834086	0.35395	0.291278	0.809838	0.243898
Afu7g00130	Afu7g00170 cluster		0.0270899	-1.59201	downregulated	0.519873	0.504283		5.52e-05	-2.48497	downregulated	2.92e-12	-4.58126	downregulated	6.45e-10	-4.07698	downregulated		0.59566	0.0615133	0.189237	0.258995	2.40943	1.23929	3.1878	0.399573
Afu7g00150	Afu7g00170 cluster		0.172134	-0.371241		0.0544879	0.332177		1.64e-67	-3.28349	downregulated	3.5e-80	-3.98691	downregulated	3.55e-67	-3.65473	downregulated		0.959478	0.0988799	0.678562	0.2023	6.84058	0.469071	7.87396	0.230366
Afu7g00160	Afu7g00170 cluster		0.872286	-0.0525756		0.0259024	0.68314		0.0246622	0.612835		0.677857	-0.122881		0.0421805	0.560259			0.91006	0.0381105	0.798946	0.27707	0.437673	0.0383636	0.641991	0.0687001
Afu7g00170	Afu7g00170 cluster		0.709927	-0.287258		0.170419	1.33376		0.000712367	2.6248	upregulated	0.164813	1.00378		0.00283854	2.33754	upregulated		0.803761	0.0886409	0.603836	0.400677	0.0949603	0.111007	0.221188	0.0350588
Afu7g00180	Afu7g00170 cluster		0.559114	-0.452772		0.436401	0.822478		0.0147337	1.90621	upregulated	0.427949	0.630957		0.0708227	1.45343			0.9315	0.174198	0.626434	0.37963	0.182099	0.132216	0.287113	0.194978
Afu7g00190	Afu7g00170 cluster		0.279903	-1.827		0.330647	2.34653		0.0430839	3.8556	upregulated	0.873518	-0.317927		0.325971	2.0286			0.99263	0.22305	0.271235	0.469793	0.0513855	0.0890022	0.227614	0.200686
Number of
upregulated genes				710			357			1885			1913			1760
downregulated genes				1480			416			1731			2201			2114
upregulated genes in the cluster				0			0			3			0			1
downregulated genes in the cluster				1			0			2			2			2
all genes				10132			10132			10132			10132			10132
all genes in the cluster				7			7			7			7			7
p-value for upregulated genes				1			1			0.1248			1			0.7371
p-value for downregulated genes				0.669			1			0.342			0.4702			0.447
			Pepton vs. Carbon starved			Glucose+peptone vs. Glucose			Carbon starved vs. Glucose			Peptone vs. Glucose+peptone			Peptone vs. Glucose				Carbon starved		Peptone		Glucose		Glucose + peptone
GENE ID	Cluster name		adj. p	log2FC	regulation	adj. p	log2FC	regulation	adj. p	log2FC	regulation	adj. p	log2FC	regulation	adj. p	log2FC	regulation		mean	S.D.	mean	S.D.	mean	S.D.	mean	S.D.
Afu8g00620	Afu8g01640 cluster		0.0106967	-0.539475		0.0308338	-0.494892		5.03e-09	1.17411	upregulated	1.93e-08	1.12953	upregulated	0.00191894	0.634634			181.572	4.39872	113.022	25.4942	59.6935	19.4715	38.5175	5.66021
Afu8g01630	Afu8g01640 cluster		0.00472913	1.49341	upregulated	0.729937	0.232705		0.00443594	-1.4951	downregulated	0.66581	-0.234395		1	-0.00168972			0.215865	0.123061	0.536847	0.110506	0.442051	0.184728	0.471743	0.101375
Afu8g01640	Afu8g01640 cluster		0.0324424	-2.83575	downregulated	0.652201	1.1542		0.00666629	4.38192	upregulated	0.839051	0.391964		0.413607	1.54616			0.18195	0.00881362	0.0236018	0.0212921	0.00557809	0.00966153	0.0145888	0.0252685
Number of
upregulated genes				710			357			1885			1913			1760
downregulated genes				1480			416			1731			2201			2114
upregulated genes in the cluster				1			0			2			1			0
downregulated genes in the cluster				1			0			1			0			0
all genes				10132			10132			10132			10132			10132
all genes in the cluster				3			3			3			3			3
p-value for upregulated genes				0.1959			1			0.09093			0.4662			1
p-value for downregulated genes				0.3774			1			0.43			1			1
			Pepton vs. Carbon starved			Glucose+peptone vs. Glucose			Carbon starved vs. Glucose			Peptone vs. Glucose+peptone			Peptone vs. Glucose				Carbon starved		Peptone		Glucose		Glucose + peptone
GENE ID	Cluster name		adj. p	log2FC	regulation	adj. p	log2FC	regulation	adj. p	log2FC	regulation	adj. p	log2FC	regulation	adj. p	log2FC	regulation		mean	S.D.	mean	S.D.	mean	S.D.	mean	S.D.
Afu8g02350	Afu8g02350 cluster		0.928601	0.0311975		0.17552	-0.527655		1.23e-14	2.19836	upregulated	4.89e-20	2.75721	upregulated	5.26e-15	2.22955	upregulated		3.00208	0.301843	2.78012	0.951064	0.481336	0.0641208	0.301723	0.100295
Afu8g02360	Afu8g02350 cluster		0.121403	1.37587		0.651494	1.08102		0.0380725	3.10972	upregulated	0.00889412	3.40458	upregulated	0.00169903	4.4856	upregulated		0.129858	0.0398094	0.301167	0.0236471	0.0111972	0.0193941	0.0202099	0.0177216
Afu8g02380	Afu8g02350 cluster		0.41067	-1.23132			0.739424		0.132422	2.51408		0.764586	0.543334		0.484169	1.28276			0.188208	0.0831049	0.0728836	0.0318372	0.0237889	0.0412036	0.0342455	0.059315
Afu8g02390	Afu8g02350 cluster		1	0			-0.753084		0.773043	-1.56262		1	0		0.812178	-1.30377			0	0	0	0	0.0237889	0.0412036	0	0
Afu8g02400	Afu8g02350 cluster		0.958518	0.258883			0.208704		0.896728	-0.600865		0.903132	-0.550687		0.943929	-0.341983			0.016035	0.0277734	0.0195471	0.0338566	0.018516	0.0320706	0.018242	0.0315961
Afu8g02410	Afu8g02350 cluster		0.497227	-0.566199		0.984255	-0.0336805		0.0293882	1.9905	upregulated	0.141795	1.45798		0.135722	1.4243			0.558803	0.156317	0.337552	0.0995887	0.101785	0.082129	0.0931692	0.0359311
Afu8g02420	Afu8g02350 cluster		0.104282	-0.577561		0.80639	-0.12537		0.0384425	0.720528		0.485136	0.268337		0.719805	0.142966			7.33619	0.827609	4.43591	0.43024	3.29306	1.71055	2.74638	0.773203
Afu8g02430	Afu8g02350 cluster		0.754722	0.140094		0.784747	0.143798		0.666826	-0.179432		0.659071	-0.183136		0.933486	-0.0393381			1.71731	0.163831	1.68253	0.591854	1.43625	0.592338	1.44728	0.127966
Number of
upregulated genes				710			357			1885			1913			1760
downregulated genes				1480			416			1731			2201			2114
upregulated genes in the cluster				0			0			3			2			2
downregulated genes in the cluster				0			0			0			0			0
all genes				10132			10132			10132			10132			10132
all genes in the cluster				8			8			8			8			8
p-value for upregulated genes				1			1			0.1731			0.4634			0.4173
p-value for downregulated genes				1			1			1			1			1
			Pepton vs. Carbon starved			Glucose+peptone vs. Glucose			Carbon starved vs. Glucose			Peptone vs. Glucose+peptone			Peptone vs. Glucose				Carbon starved		Peptone		Glucose		Glucose + peptone
GENE ID	Cluster name		adj. p	log2FC	regulation	adj. p	log2FC	regulation	adj. p	log2FC	regulation	adj. p	log2FC	regulation	adj. p	log2FC	regulation		mean	S.D.	mean	S.D.	mean	S.D.	mean	S.D.
Afu2g17480	DHN-melanin cluster		5.59e-10	2.8226	upregulated	0.254489	-0.914733		3.16e-07	2.68968	upregulated	5.9e-28	6.42701	upregulated	3.61e-27	5.51228	upregulated		2.27401	0.801744	14.3038	9.25897	0.259484	0.0214951	0.123469	0.0539425
Afu2g17490	DHN-melanin cluster		7.24e-09	-1.41352	downregulated	0.0172282	-0.711961		3.11e-14	1.857	upregulated	1.1e-05	1.15544	upregulated	0.092008	0.443476			17.9538	2.94115	6.07395	0.48756	3.67244	1.57976	2.03157	0.26552
Afu2g17500	DHN-melanin cluster		0.9117	-0.108981		0.264285	-0.747314		7.11e-13	-4.58144	downregulated	4.87e-09	-3.94311	downregulated	1.92e-12	-4.69042	downregulated		0.247737	0.138986	0.2073	0.115616	4.36955	2.14146	2.39702	1.02626
Afu2g17520	DHN-melanin cluster		0.452235	0.170751		0.0101866	0.623461		0.116213	0.351177		0.664472	-0.101532		0.0165872	0.521929			2.4036	0.140168	2.43943	0.0814836	1.39011	0.191337	1.96412	0.192244
Afu2g17530	DHN-melanin cluster		2.54e-15	-2.9061	downregulated	0.729243	-0.189444		8.03e-27	3.95477	upregulated	0.00138634	1.23812	upregulated	0.00665267	1.04868	upregulated		50.852	3.89426	6.07674	1.47805	2.45455	1.90219	1.92692	0.342702
Afu2g17540	DHN-melanin cluster		2.63e-23	-3.2355	downregulated	0.00289856	-1.10334	downregulated	2.63e-20	2.98023	upregulated	0.0144448	0.848065		0.488251	-0.255275			64.521	3.79997	6.14246	1.43991	6.11845	3.98556	2.55598	0.31384
Afu2g17550	DHN-melanin cluster		3.31e-39	-2.4998	downregulated	7.5e-11	-1.31226	downregulated	4.38e-12	1.31774	upregulated	0.556096	0.130203		8.72e-10	-1.18206	downregulated		178.21	11.7576	28.5161	6.87678	52.8273	11.0785	19.295	3.19685
Afu2g17560	DHN-melanin cluster		3.7e-28	-2.37557	downregulated	1.7e-09	-1.35214	downregulated	0.953156	-0.01622		1.86e-06	-1.03966	downregulated	4.46e-29	-2.39179	downregulated		287.999	24.0049	50.1354	14.6985	215.955	66.3594	76.5886	6.41789
Afu2g17580	DHN-melanin cluster		4.4e-61	-2.5061	downregulated	3.65e-16	-1.28092	downregulated	0.00264462	0.461069		1.42e-06	-0.764109		4.56e-41	-2.04503	downregulated		257.526	25.4293	40.8816	2.5197	138.408	35.2151	51.7772	3.12965
Afu2g17600	DHN-melanin cluster		4.48e-19	-1.52156	downregulated	3.03e-05	-0.757346		0.020749	0.407846		0.0442292	-0.356368		5.19e-11	-1.11371	downregulated		61.9905	2.53089	19.5181	4.07722	34.5065	6.32381	18.5339	2.66037
Number of
upregulated genes				710			357			1885			1913			1760
downregulated genes				1480			416			1731			2201			2114
upregulated genes in the cluster				1			0			5			3			2
downregulated genes in the cluster				7			4			1			2			5
all genes				10132			10132			10132			10132			10132
all genes in the cluster				10			10			10			10			10
p-value for upregulated genes				0.5166			1			0.02437			0.2886			0.5398
p-value for downregulated genes				0.0001119			0.0004829			0.8466			0.6741			0.03877
			Pepton vs. Carbon starved			Glucose+peptone vs. Glucose			Carbon starved vs. Glucose			Peptone vs. Glucose+peptone			Peptone vs. Glucose				Carbon starved		Peptone		Glucose		Glucose + peptone
GENE ID	Cluster name		adj. p	log2FC	regulation	adj. p	log2FC	regulation	adj. p	log2FC	regulation	adj. p	log2FC	regulation	adj. p	log2FC	regulation		mean	S.D.	mean	S.D.	mean	S.D.	mean	S.D.
Afu4g00200	Endocrocin cluster		0.14253	0.335107		0.725731	-0.119039		3.18e-11	1.47762	upregulated	9.87e-18	1.93177	upregulated	2.35e-16	1.81273	upregulated		12.5027	0.844201	14.3004	4.10067	3.30942	0.725788	2.78232	0.165641
Afu4g00210	Endocrocin cluster		1.52e-51	-3.76274	downregulated	9.43e-06	-1.26807	downregulated	5.82e-89	5.00974	upregulated	1.29e-21	2.51507	upregulated	1.33e-06	1.247	upregulated		118.34	8.50162	7.88801	1.75082	2.73307	1.30258	1.02204	0.160833
Afu4g00220	Endocrocin cluster		3.2e-21	-3.74306	downregulated	0.00262044	-1.53664	downregulated	5.73e-16	3.13955	upregulated	0.0566078	0.933128		0.174383	-0.603513			24.689	2.89372	1.67042	0.336231	2.08255	1.49883	0.648876	0.32222
Afu4g00225	Endocrocin cluster		1.4e-70	-3.73447	downregulated	2.62e-09	-1.69717	downregulated	8.16e-111	4.8933	upregulated	1.34e-27	2.856	upregulated	4.07e-07	1.15883	upregulated		352.982	22.3467	23.9356	2.65452	8.7925	4.0747	2.47319	0.492338
Afu4g00230	Endocrocin cluster		2.21e-12	-2.72074	downregulated	0.116487	-0.750126		1e-24	3.9561	upregulated	6.98e-07	1.98549	upregulated	0.00196658	1.23537	upregulated		128.472	8.60486	17.5602	1.22385	6.22952	5.53266	3.30903	0.0459123
Afu4g00235	Endocrocin cluster		3.15e-10	1.25309	upregulated	4.49e-07	1.11325	upregulated	0.0143015	0.530017		0.000843814	0.669856		1.81e-18	1.7831	upregulated		21.7999	1.04398	46.8207	7.41582	11.0833	0.936023	22.1038	5.61227
Afu4g00240	Endocrocin cluster		1.36e-06	-2.60126	downregulated	0.980014	-0.0304036		6.31e-09	3.58979	upregulated	0.161038	1.01894		0.160251	0.988538			2.25232	0.452563	0.342771	0.197147	0.136206	0.0929532	0.121204	0.0523757
Afu4g00250	Endocrocin cluster		5.41e-12	-2.51355	downregulated	0.0232286	-1.21696	downregulated	1.22e-11	2.50475	upregulated	0.0117533	1.20815	upregulated	0.990505	-0.008801			2.65488	0.120303	0.421496	0.206244	0.344598	0.120212	0.134425	0.0378767
Afu4g00260	Endocrocin cluster		1.1e-06	1.40376	upregulated	0.487191	0.271291		0.108757	-0.50519		0.0314752	0.627279		0.00185103	0.898569			1.54882	0.435137	3.69097	0.659445	1.60676	0.149001	1.77669	0.431159
Number of
upregulated genes				710			357			1885			1913			1760
downregulated genes				1480			416			1731			2201			2114
upregulated genes in the cluster				2			1			7			5			5
downregulated genes in the cluster				6			4			0			0			0
all genes				10132			10132			10132			10132			10132
all genes in the cluster				9			9			9			9			9
p-value for upregulated genes				0.1272			0.276			0.0001932			0.01529			0.01068
p-value for downregulated genes				0.000543			0.0002994			1			1			1
			Pepton vs. Carbon starved			Glucose+peptone vs. Glucose			Carbon starved vs. Glucose			Peptone vs. Glucose+peptone			Peptone vs. Glucose				Carbon starved		Peptone		Glucose		Glucose + peptone
GENE ID	Cluster name		adj. p	log2FC	regulation	adj. p	log2FC	regulation	adj. p	log2FC	regulation	adj. p	log2FC	regulation	adj. p	log2FC	regulation		mean	S.D.	mean	S.D.	mean	S.D.	mean	S.D.
Afu8g00370	fumagillin cluster		1.07e-160	-5.88792	downregulated	4.16e-87	-3.45685	downregulated	7.44e-20	-1.55826	downregulated	1.4e-72	-3.98933	downregulated	2.75e-258	-7.44618	downregulated		17.3286	0.841286	0.261829	0.0272215	37.8359	11.4756	3.12111	0.225583
Afu8g00380	fumagillin cluster		1.92e-96	-7.17894	downregulated	2.73e-62	-3.18764	downregulated	1.31e-13	-1.37044	downregulated	1.08e-53	-5.36175	downregulated	1.43e-137	-8.54938	downregulated		79.5601	10.755	0.488512	0.147308	152.453	44.6286	15.2201	1.49132
Afu8g00390	fumagillin cluster		1.14e-128	-6.35347	downregulated	1.06e-49	-3.04344	downregulated	1.49e-34	-2.48167	downregulated	4.15e-107	-5.7917	downregulated	4.87e-250	-8.83514	downregulated		156.745	15.856	1.72631	0.131019	650.629	241.087	71.6044	9.87764
Afu8g00400	fumagillin cluster		1.61e-93	-6.17529	downregulated	3.01e-49	-3.11291	downregulated	3.21e-37	-2.64078	downregulated	5.69e-80	-5.70315	downregulated	8.17e-192	-8.81606	downregulated		143.161	11.7785	1.74257	0.522206	663.446	243.184	69.6091	9.74842
Afu8g00410	fumagillin cluster		2e-78	-3.76781	downregulated	0.404766	-0.215845		0.230638	-0.261464		4.16e-81	-3.81343	downregulated	2.45e-90	-4.02928	downregulated		372.738	14.8442	24.8316	8.88598	329.511	47.9095	258.939	11.5376
Afu8g00420	fumagillin cluster		0	-5.80209	downregulated	5.58e-06	-0.557175		1.21e-05	0.504941		1.17e-226	-4.73997	downregulated	9.89e-286	-5.29715	downregulated		132.765	3.21334	2.159	0.522235	69.0528	12.1765	42.7888	1.23137
Afu8g00430	fumagillin cluster		0	-6.86673	downregulated	4.73e-158	-2.94433	downregulated	5.39e-20	-0.97592		6.73e-162	-4.89832	downregulated	0	-7.84265	downregulated		483.194	38.2728	3.6464	1.10631	700.297	80.5353	83.0779	7.31922
Afu8g00440	fumagillin cluster		2.02e-213	-4.4377	downregulated	2.01e-60	-2.22393	downregulated	1.36e-51	-2.02772	downregulated	9.08e-195	-4.24149	downregulated	0	-6.46543	downregulated		90.6018	11.1067	3.77131	0.528648	273.009	55.8233	53.1911	0.674717
Afu8g00460	fumagillin cluster		8.42e-08	0.521825		0.826119	0.0308829		2.7e-21	-0.896951		2.38e-05	-0.406008		9.97e-05	-0.375125			141.465	5.37776	182.77	5.58009	194.353	30.8346	180.963	5.5565
Afu8g00470	fumagillin cluster		0.399544	0.088967		0.0023251	-0.308448		4.08e-10	-0.571397		0.0726074	-0.173982		1.53e-07	-0.48243			98.6622	6.9183	94.4477	3.3189	107.98	11.4536	79.698	2.25912
Afu8g00480	fumagillin cluster		2.39e-135	-5.4211	downregulated	2.31e-58	-3.15944	downregulated	1.01e-23	-1.94705	downregulated	1.72e-81	-4.2087	downregulated	3.29e-251	-7.36814	downregulated		127.604	18.1415	2.68835	0.268447	365.395	127.975	37.1161	4.09135
Afu8g00490	fumagillin cluster		1.11e-47	-5.29893	downregulated	1.66e-69	-3.2502	downregulated	1.41e-32	-1.91281	downregulated	3.55e-26	-3.96154	downregulated	1.65e-89	-7.21174	downregulated		5.33213	0.518431	0.120698	0.0387164	14.8395	3.07224	1.4222	0.06475
Afu8g00500	fumagillin cluster		3.43e-100	-6.99465	downregulated	3.86e-31	-3.10071	downregulated	3.02e-13	-1.92167	downregulated	9.4e-70	-5.81561	downregulated	1.55e-163	-8.91632	downregulated		58.2848	3.72227	0.411001	0.273926	164.304	67.1328	17.3229	0.757065
Afu8g00510	fumagillin cluster		1.36e-210	-7.37249	downregulated	1.44e-101	-3.85506	downregulated	2.28e-26	-1.89739	downregulated	4.3e-113	-5.41482	downregulated	0	-9.26988	downregulated		149.599	24.2185	0.792667	0.447567	411.16	63.6203	25.9191	1.73516
Afu8g00520	fumagillin cluster		1.72e-130	-6.7788	downregulated	6.17e-145	-3.58416	downregulated	1.66e-45	-1.86475	downregulated	1.04e-71	-5.05939	downregulated	2.2e-213	-8.64355	downregulated		61.3953	8.77167	0.493012	0.36164	164.536	10.5545	12.56	0.582408
Number of
upregulated genes				710			357			1885			1913			1760
downregulated genes				1480			416			1731			2201			2114
upregulated genes in the cluster				0			0			0			0			0
downregulated genes in the cluster				13			11			10			13			13
all genes				10132			10132			10132			10132			10132
all genes in the cluster				15			15			15			15			15
p-value for upregulated genes				1			1			1			1			1
p-value for downregulated genes				1.036e-09			5.782e-13			2.696e-05			1.565e-07			9.438e-08
			Pepton vs. Carbon starved			Glucose+peptone vs. Glucose			Carbon starved vs. Glucose			Peptone vs. Glucose+peptone			Peptone vs. Glucose				Carbon starved		Peptone		Glucose		Glucose + peptone
GENE ID	Cluster name		adj. p	log2FC	regulation	adj. p	log2FC	regulation	adj. p	log2FC	regulation	adj. p	log2FC	regulation	adj. p	log2FC	regulation		mean	S.D.	mean	S.D.	mean	S.D.	mean	S.D.
Afu2g17960	Fumigaclavine C (fga) cluster		3.83e-15	-6.29882	downregulated	0.143615	-2.44821		1.45e-14	5.51847	upregulated	0.284906	1.66787		0.472736	-0.780349			6.78781	1.34508	0.0808735	0.0370591	0.105125	0.182083	0.0144128	0.0249637
Afu2g17970	Fumigaclavine C (fga) cluster		2.82e-15	-6.22747	downregulated	0.744237	0.461207		5.12e-14	5.90538	upregulated	0.476649	-0.783304		0.795016	-0.322097			7.17326	1.08056	0.0849917	0.14721	0.0864442	0.10314	0.105322	0.0756236
Afu2g17980	Fumigaclavine C (fga) cluster		3.76e-07	-6.87321	downregulated	0.909866	0.233691		6.96e-07	5.08412	upregulated	0.228895	-2.02279		0.294685	-1.78909			2.41376	0.450735	0.0146903	0.0254444	0.0501041	0.0867828	0.0571329	0.00873632
Afu2g17990	Fumigaclavine C (fga) cluster		5.56e-27	-5.45378	downregulated	0.101354	-1.6958		1.94e-24	4.90488	upregulated	0.231166	1.1469		0.433982	-0.548898			8.42618	1.70098	0.175505	0.0336713	0.206572	0.0324417	0.059777	0.103537
Afu2g18000	Fumigaclavine C (fga) cluster		6.32e-18	-7.01884	downregulated	0.880251	-0.19986		3.27e-20	5.70122	upregulated	0.306243	-1.11775		0.20096	-1.31761			12.8679	2.62086	0.0973637	0.0855086	0.177509	0.183182	0.143661	0.0602634
Afu2g18010	Fumigaclavine C (fga) cluster		0.00981818	-2.79286	downregulated	0.675275	-0.67452		0.0553182	1.96845		0.921577	-0.149891		0.509448	-0.82441			0.583319	0.15164	0.0739068	0.0378347	0.11074	0.159835	0.0657224	0.05415
Afu2g18020	Fumigaclavine C (fga) cluster		0.0186299	-3.92764	downregulated	0.458491	1.26342		0.204411	1.71078		0.038136	-3.48029	downregulated	0.225682	-2.21686			0.213962	0.0977738	0.0100607	0.0174256	0.0482026	0.0178227	0.105093	0.114803
Afu2g18030	Fumigaclavine C (fga) cluster		9.65e-52	-2.82953	downregulated	1.62e-06	-0.964589		1.13e-14	1.43267	upregulated	0.0301699	-0.432272		1.57e-13	-1.39686	downregulated		112.725	6.10425	14.2463	1.37415	30.5705	2.85768	14.3255	3.4403
Afu2g18040	Fumigaclavine C (fga) cluster		1.87e-07	-3.43741	downregulated	0.0066426	-1.96962	downregulated	0.158264	0.883807		0.457977	-0.583984		0.000119485	-2.5536	downregulated		3.58723	0.299592	0.290524	0.378023	1.43337	0.224956	0.336125	0.188065
Afu2g18050	Fumigaclavine C (fga) cluster		5.49e-12	-2.24119	downregulated	0.336923	0.291203		0.0908351	-0.428911		1.73e-20	-2.9613	downregulated	9.07e-17	-2.6701	downregulated		1.85269	0.120212	0.363799	0.12332	1.83178	0.312022	2.05277	0.0738396
Afu2g18060	Fumigaclavine C (fga) cluster		4.1e-15	-4.76322	downregulated	0.000188477	-1.79607	downregulated	0.00993612	0.895356		0.00242946	-2.0718	downregulated	2.91e-10	-3.86786	downregulated		4.1304	0.643969	0.141835	0.0495275	1.6344	0.332068	0.438421	0.211477
Number of
upregulated genes				710			357			1885			1913			1760
downregulated genes				1480			416			1731			2201			2114
upregulated genes in the cluster				0			0			6			0			0
downregulated genes in the cluster				11			2			0			3			4
all genes				10132			10132			10132			10132			10132
all genes in the cluster				11			11			11			11			11
p-value for upregulated genes				1			1			0.008066			1			1
p-value for downregulated genes				6.258e-10			0.07239			1			0.4397			0.1807
			Pepton vs. Carbon starved			Glucose+peptone vs. Glucose			Carbon starved vs. Glucose			Peptone vs. Glucose+peptone			Peptone vs. Glucose				Carbon starved		Peptone		Glucose		Glucose + peptone
GENE ID	Cluster name		adj. p	log2FC	regulation	adj. p	log2FC	regulation	adj. p	log2FC	regulation	adj. p	log2FC	regulation	adj. p	log2FC	regulation		mean	S.D.	mean	S.D.	mean	S.D.	mean	S.D.
Afu6g03430	Fumipyrrole cluster		8.14e-28	-1.36327	downregulated	4.52e-08	0.617769		2.76e-88	-2.18791	downregulated	8.56e-270	-4.16895	downregulated	7.46e-195	-3.55118	downregulated		20.158	1.98136	7.03881	0.44589	67.4452	1.6302	94.8427	3.94119
Afu6g03440	Fumipyrrole cluster		0.271066	0.378659		0.337728	-0.295503		5.11e-124	-6.44847	downregulated	1.53e-101	-5.77431	downregulated	3.74e-112	-6.06981	downregulated		1.30306	0.308674	1.52927	0.268093	82.7855	19.3515	61.9722	13.0812
Afu6g03450	Fumipyrrole cluster		0.810835	0.122598		0.435613	-0.33103		4.84e-46	-5.06611	downregulated	1.01e-37	-4.61248	downregulated	3.32e-43	-4.94351	downregulated		0.910402	0.079708	0.892473	0.350769	22.1257	8.21139	16.2452	2.73016
Afu6g03460	Fumipyrrole cluster		0.00117132	0.820233		0.659977	-0.135156		9.59e-171	-6.3981	downregulated	2.99e-128	-5.44272	downregulated	1.26e-134	-5.57787	downregulated		2.27103	0.553154	3.61744	0.495598	139.629	33.629	117.257	7.28188
Afu6g03470	Fumipyrrole cluster		0.0508079	0.499648		0.584407	-0.171907		4.9e-93	-4.73223	downregulated	2.95e-69	-4.06068	downregulated	4.66e-75	-4.23259	downregulated		6.70676	0.627871	8.55936	1.30366	129.474	41.1785	106.33	3.61664
Afu6g03480	Fumipyrrole cluster		2.35e-12	1.72371	upregulated	0.776824	-0.0877037		3.19e-100	-4.92794	downregulated	2.46e-46	-3.11653	downregulated	6.28e-49	-3.20423	downregulated		0.645963	0.057711	1.9223	0.252909	14.3799	2.50862	12.4057	2.73736
Afu6g03490	Fumipyrrole cluster		7.14e-12	2.05186	upregulated	0.994122	0.00272704		6.89e-84	-5.48579	downregulated	5.56e-40	-3.43667	downregulated	6.82e-40	-3.43394	downregulated		0.834132	0.212043	3.12386	0.933909	27.1843	5.57908	25.012	4.25662
Number of
upregulated genes				710			357			1885			1913			1760
downregulated genes				1480			416			1731			2201			2114
upregulated genes in the cluster				2			0			0			0			0
downregulated genes in the cluster				1			0			7			7			7
all genes				10132			10132			10132			10132			10132
all genes in the cluster				7			7			7			7			7
p-value for upregulated genes				0.08137			1			1			1			1
p-value for downregulated genes				0.669			1			4.206e-06			2.266e-05			1.708e-05
			Pepton vs. Carbon starved			Glucose+peptone vs. Glucose			Carbon starved vs. Glucose			Peptone vs. Glucose+peptone			Peptone vs. Glucose				Carbon starved		Peptone		Glucose		Glucose + peptone
GENE ID	Cluster name		adj. p	log2FC	regulation	adj. p	log2FC	regulation	adj. p	log2FC	regulation	adj. p	log2FC	regulation	adj. p	log2FC	regulation		mean	S.D.	mean	S.D.	mean	S.D.	mean	S.D.
Afu6g12040	Fumiquizoline cluster		6.39e-45	-4.97542	downregulated	0.414077	-0.356777		3.39e-31	3.13434	upregulated	0.000341007	-1.4843	downregulated	3.01e-06	-1.84108	downregulated		6.40965	1.09536	0.185157	0.0243681	0.538244	0.0419967	0.378761	0.0816805
Afu6g12050	Fumiquizoline cluster		4.6e-09	-3.51501	downregulated	3.04e-05	-2.68806	downregulated	2.72e-13	4.30507	upregulated	7.78e-09	3.47812	upregulated	0.211999	0.790054			142.807	6.7087	11.2752	2.10154	5.47795	5.42997	0.750842	0.153981
Afu6g12060	Fumiquizoline cluster		3.3e-14	-3.07729	downregulated	4e-05	-1.79251	downregulated	1e-07	2.14776	upregulated	0.0424596	0.862982		0.0262188	-0.92953			82.5672	6.26491	8.78997	1.0417	14.0697	12.3385	3.61133	0.469757
Afu6g12070	Fumiquizoline cluster		2.45e-13	-2.75033	downregulated	2.41e-05	-1.72517	downregulated	8.57e-20	3.37444	upregulated	6.92e-10	2.34929	upregulated	0.114226	0.624113			167.21	9.73076	22.4157	2.14368	12.1479	10.0435	3.2769	0.435525
Afu6g12080	Fumiquizoline cluster		9.7e-29	-1.57366	downregulated	0.599212	0.106268		7.53e-50	2.10982	upregulated	0.00412777	0.429897		0.00030172	0.536166			12.3188	0.815943	3.73445	0.360503	2.09904	0.143785	2.05918	0.373129
Number of
upregulated genes				710			357			1885			1913			1760
downregulated genes				1480			416			1731			2201			2114
upregulated genes in the cluster				0			0			5			2			0
downregulated genes in the cluster				5			3			0			1			1
all genes				10132			10132			10132			10132			10132
all genes in the cluster				5			5			5			5			5
p-value for upregulated genes				1			1			0.0002219			0.2399			1
p-value for downregulated genes				6.612e-05			0.000646			1			0.7062			0.6897
			Pepton vs. Carbon starved			Glucose+peptone vs. Glucose			Carbon starved vs. Glucose			Peptone vs. Glucose+peptone			Peptone vs. Glucose				Carbon starved		Peptone		Glucose		Glucose + peptone
GENE ID	Cluster name		adj. p	log2FC	regulation	adj. p	log2FC	regulation	adj. p	log2FC	regulation	adj. p	log2FC	regulation	adj. p	log2FC	regulation		mean	S.D.	mean	S.D.	mean	S.D.	mean	S.D.
Afu8g00170	Fumitremorgin B (ftm) cluster		1.85e-19	-2.80932	downregulated	0.0111949	0.804425		5.82e-13	-2.05865	downregulated	1.64e-78	-5.6724	downregulated	6.23e-58	-4.86797	downregulated		2.98454	0.59379	0.381059	0.131526	9.0318	2.85683	14.6356	1.79304
Afu8g00190	Fumitremorgin B (ftm) cluster		4.05e-42	-2.87355	downregulated	0.0124375	0.567642		1.67e-44	-2.81612	downregulated	5.59e-200	-6.25731	downregulated	1.92e-165	-5.68967	downregulated		37.1032	2.27074	4.54062	0.935609	190.393	43.1466	260.768	15.9113
Afu8g00200	Fumitremorgin B (ftm) cluster		1.79e-59	-3.63008	downregulated	0.0278928	0.469043		3.65e-29	-2.10713	downregulated	2.91e-176	-6.20625	downregulated	1.53e-150	-5.73721	downregulated		34.0441	1.60184	2.47195	0.980591	107.265	12.6701	136.814	15.2785
Afu8g00210	Fumitremorgin B (ftm) cluster		4.89e-102	-4.48339	downregulated	0.000101426	0.70174		1.61e-83	-3.23467	downregulated	0	-8.4198	downregulated	0	-7.71806	downregulated		36.7997	2.39484	1.48509	0.429428	253.06	36.4683	379.551	33.2341
Afu8g00220	Fumitremorgin B (ftm) cluster		6.95e-18	-2.26127	downregulated	0.612581	-0.14473		1.81e-80	-4.06245	downregulated	3.23e-135	-6.17899	downregulated	1.07e-141	-6.32372	downregulated		6.11935	0.440777	1.15953	0.223053	74.4872	18.3486	62.3728	8.80346
Afu8g00230	Fumitremorgin B (ftm) cluster		3.16e-110	-6.08657	downregulated	2.9e-18	-1.27917	downregulated	3.65e-59	-2.30642	downregulated	1.99e-151	-7.11381	downregulated	2.52e-211	-8.39299	downregulated		30.7665	0.572923	0.417538	0.103658	112.263	17.026	42.3258	8.20488
Afu8g00240	Fumitremorgin B (ftm) cluster		5.93e-38	-2.25387	downregulated	4.14e-09	-0.90049		2.56e-47	-2.11453	downregulated	5.2e-91	-3.46791	downregulated	9.28e-147	-4.3684	downregulated		14.5916	0.801485	2.7667	0.347659	46.6541	8.60832	22.8409	3.95553
Afu8g00250	Fumitremorgin B (ftm) cluster		6.31e-30	-2.48885	downregulated	0.000106699	-0.69369		2.78e-82	-3.26241	downregulated	2.22e-127	-5.05757	downregulated	1.22e-165	-5.75126	downregulated		9.03558	0.115187	1.45099	0.209827	64.1711	17.2333	36.1486	5.24901
Afu8g00260	Fumitremorgin B (ftm) cluster		0.952848	-0.0140183		0.319299	-0.234388		0.649193	0.0934085		0.104861	0.313778		0.704236	0.0793902			5.3125	0.161149	4.72901	0.764044	3.6672	0.82034	2.84411	0.13165
Number of
upregulated genes				710			357			1885			1913			1760
downregulated genes				1480			416			1731			2201			2114
upregulated genes in the cluster				0			0			0			0			0
downregulated genes in the cluster				8			1			8			8			8
all genes				10132			10132			10132			10132			10132
all genes in the cluster				9			9			9			9			9
p-value for upregulated genes				1			1			1			1			1
p-value for downregulated genes				1.598e-06			0.3144			5.47e-06			3.568e-05			2.607e-05
			Pepton vs. Carbon starved			Glucose+peptone vs. Glucose			Carbon starved vs. Glucose			Peptone vs. Glucose+peptone			Peptone vs. Glucose				Carbon starved		Peptone		Glucose		Glucose + peptone
GENE ID	Cluster name		adj. p	log2FC	regulation	adj. p	log2FC	regulation	adj. p	log2FC	regulation	adj. p	log2FC	regulation	adj. p	log2FC	regulation		mean	S.D.	mean	S.D.	mean	S.D.	mean	S.D.
Afu6g09630	Gliotoxin (gli) cluster		0.885287	-0.0460178		0.00276558	-0.773119		1.63e-08	-1.32494	downregulated	0.0156292	-0.59784		6.01e-09	-1.37096	downregulated		5.00528	0.282185	4.39218	1.0018	9.14635	2.3126	4.94126	0.452861
Afu6g09640	Gliotoxin (gli) cluster		0.88324	0.102919		0.0124646	-1.51522	downregulated	0.875838	-0.103106		0.00622169	1.51503	upregulated	1	-0.000187114			5.85098	0.740195	5.65089	1.08498	4.5189	3.14338	1.48829	0.451212
Afu6g09650	Gliotoxin (gli) cluster		0.657502	0.257447		0.11689	-0.925659		0.118276	0.799897		6.79e-05	1.983	upregulated	0.0342172	1.05734	upregulated		6.53784	0.563495	7.02996	0.766948	2.7082	1.80651	1.33987	0.445943
Afu6g09660	Gliotoxin (gli) cluster		0.670385	0.330428		0.00115775	-2.14505	downregulated	5.76e-08	-3.33658	downregulated	0.196784	-0.861098		9.7e-07	-3.00615	downregulated		0.187255	0.0349006	0.21246	0.0612677	1.35565	0.988094	0.288185	0.0512094
Afu6g09670	Gliotoxin (gli) cluster		0.570667	-0.493565		0.000421976	-2.42566	downregulated	1.2e-07	-3.42171	downregulated	0.0465759	-1.48961	downregulated	9.21e-09	-3.91527	downregulated		0.300461	0.0481365	0.192218	0.0611996	2.32748	1.55127	0.407541	0.142641
Afu6g09680	Gliotoxin (gli) cluster		0.679854	0.842598		0.0712515	-2.15524		9.96e-06	-6.37655	downregulated	0.0132541	-3.37872	downregulated	2.3e-05	-5.53395	downregulated		0.0266328	0.0230648	0.0439254	0.0492652	1.52302	1.22654	0.321732	0.237926
Afu6g09690	Gliotoxin (gli) cluster		0.0963544	-2.91235		0.00168535	-3.54949	downregulated	1.9e-05	-4.63836	downregulated	0.0139898	-4.00122	downregulated	3.26e-07	-7.55072	downregulated		0.0953927	0.0310625	0	0	1.71682	1.2735	0.140293	0.0860381
Afu6g09700	Gliotoxin (gli) cluster		0.557531	-1.25744		0.0204535	-3.5375	downregulated	0.00178209	-4.32373	downregulated	0.293098	-2.04368		0.000613388	-5.58118	downregulated		0.0553533	0.0554315	0.0159616	0.0276463	0.773094	0.531275	0.0648757	0.0720256
Afu6g09710	Gliotoxin (gli) cluster		0.000138632	4.21242	upregulated	0.255459	-1.03124		4.29e-05	-4.43895	downregulated	0.311007	0.80471		0.783458	-0.226533			0.0273407	0.0273793	0.433014	0.178055	0.414031	0.241323	0.185626	0.11307
Afu6g09720	Gliotoxin (gli) cluster		0.784944	-0.607622		5.94e-05	-2.737	downregulated	8.7e-17	-10.1768	downregulated	3.69e-09	-8.04742	downregulated	1.69e-15	-10.7844	downregulated		0.0342284	0.0592854	0.020342	0.0352333	31.2612	21.518	4.42741	1.88294
Afu6g09730	Gliotoxin (gli) cluster		0.000393027	1.81761	upregulated	1.82e-05	-1.72283	downregulated	1.16e-55	-7.22576	downregulated	1.2e-19	-3.68531	downregulated	2.73e-41	-5.40815	downregulated		0.24228	0.033061	0.765539	0.0553946	26.0628	13.5879	7.36243	0.552161
Afu6g09740	Gliotoxin (gli) cluster		5.08e-06	1.51465	upregulated	0.0175516	-0.793774		9.49e-69	-5.44691	downregulated	2.28e-25	-3.13849	downregulated	3.41e-39	-3.93226	downregulated		2.90758	0.510358	7.45716	1.11004	91.7732	37.867	49.1329	0.508025
Number of
upregulated genes				710			357			1885			1913			1760
downregulated genes				1480			416			1731			2201			2114
upregulated genes in the cluster				3			0			0			2			1
downregulated genes in the cluster				0			7			10			6			9
all genes				10132			10132			10132			10132			10132
all genes in the cluster				12			12			12			12			12
p-value for upregulated genes				0.04682			1			1			0.6922			0.8988
p-value for downregulated genes				1			1.24e-07			9.783e-07			0.02862			8.749e-05
			Pepton vs. Carbon starved			Glucose+peptone vs. Glucose			Carbon starved vs. Glucose			Peptone vs. Glucose+peptone			Peptone vs. Glucose				Carbon starved		Peptone		Glucose		Glucose + peptone
GENE ID	Cluster name		adj. p	log2FC	regulation	adj. p	log2FC	regulation	adj. p	log2FC	regulation	adj. p	log2FC	regulation	adj. p	log2FC	regulation		mean	S.D.	mean	S.D.	mean	S.D.	mean	S.D.
Afu3g12890	Hexadehydro-astechrome cluster		7.53e-22	-2.02194	downregulated	8.92e-52	-3.08554	downregulated	1.31e-60	-3.29779	downregulated	6.91e-27	-2.23418	downregulated	8.92e-149	-5.31973	downregulated		27.6786	3.04169	6.18272	1.85483	198.867	28.4434	21.5294	2.38125
Afu3g12900	Hexadehydro-astechrome cluster		1.22e-39	-3.62746	downregulated	3.73e-102	-5.3784	downregulated	9.89e-140	-6.26554	downregulated	6.87e-62	-4.51459	downregulated	2.29e-295	-9.893	downregulated		23.3849	2.91959	1.68953	0.756185	1325.51	150.551	28.9303	7.62146
Afu3g12910	Hexadehydro-astechrome cluster		2.94e-23	-2.74123	downregulated	3.62e-133	-6.64419	downregulated	1.68e-68	-4.35069	downregulated	0.153054	-0.447724		7.39e-155	-7.09192	downregulated		15.0749	3.26311	2.04342	0.499327	226.627	23.7974	2.058	0.974044
Afu3g12920	Hexadehydro-astechrome cluster		0.000281207	-1.45047	downregulated	1.09e-54	-6.29671	downregulated	3.82e-23	-3.67775	downregulated	0.00608786	1.16849	upregulated	3.13e-42	-5.12823	downregulated		2.12121	0.35114	0.700754	0.113355	19.9189	0.353627	0.230006	0.217304
Afu3g12930	Hexadehydro-astechrome cluster		5.25e-28	-3.0069	downregulated	2.62e-83	-5.18703	downregulated	4.73e-31	-2.97955	downregulated	0.00609037	-0.799427		1.45e-110	-5.98646	downregulated		30.9499	6.16971	3.49034	1.3175	178.924	10.0751	4.48137	1.34273
Afu3g12940	Hexadehydro-astechrome cluster		0.0790943	-0.187027		2.57e-05	-0.465578		1.9e-07	0.521645		3.44e-15	0.800196		0.00103166	0.334618			41.0516	0.802971	32.5653	4.31731	20.9949	0.355818	13.9192	0.592558
Afu3g12950	Hexadehydro-astechrome cluster		2.05e-19	-2.88596	downregulated	1.74e-30	-1.95142	downregulated	3.43e-120	-4.18592	downregulated	6.47e-63	-5.12046	downregulated	1.36e-121	-7.07188	downregulated		3.22426	0.798474	0.388124	0.0679203	43.4867	6.86564	10.2438	0.613659
Afu3g12960	Hexadehydro-astechrome cluster		1.77e-28	-1.93571	downregulated	2.64e-143	-4.63665	downregulated	6.4e-16	-1.38078	downregulated	1.58e-12	1.32015	upregulated	3.24e-83	-3.3165	downregulated		58.5786	1.99366	13.8865	4.2774	111.965	5.69802	4.12401	0.191684
Number of
upregulated genes				710			357			1885			1913			1760
downregulated genes				1480			416			1731			2201			2114
upregulated genes in the cluster				0			0			0			2			0
downregulated genes in the cluster				7			7			7			3			7
all genes				10132			10132			10132			10132			10132
all genes in the cluster				8			8			8			8			8
p-value for upregulated genes				1			1			1			0.4634			1
p-value for downregulated genes				9.787e-06			1.446e-09			2.863e-05			0.2421			0.0001118
			Pepton vs. Carbon starved			Glucose+peptone vs. Glucose			Carbon starved vs. Glucose			Peptone vs. Glucose+peptone			Peptone vs. Glucose				Carbon starved		Peptone		Glucose		Glucose + peptone
GENE ID	Cluster name		adj. p	log2FC	regulation	adj. p	log2FC	regulation	adj. p	log2FC	regulation	adj. p	log2FC	regulation	adj. p	log2FC	regulation		mean	S.D.	mean	S.D.	mean	S.D.	mean	S.D.
Afu5g00100	No PKS or NRPS backbone 4		0.667451	-0.799182			-0.411329		0.816351	0.427494		0.988315	0.0396407		0.855491	-0.371688			0.0810746	0.0450735	0.0397755	0.0417749	0.0438871	0.0036355	0.0288527	0.0253003
Afu5g00110	No PKS or NRPS backbone 4		0.00366137	-4.42476	downregulated	0.647091	-0.554355		0.214584	-1.15748		0.000679404	-5.02788	downregulated	0.00011862	-5.58224	downregulated		0.11387	0.0573847	0	0	0.184404	0.0448862	0.116642	0.0632685
Afu5g00120	No PKS or NRPS backbone 4		0.00133427	-1.43155	downregulated	0.973373	0.0263055		0.000734496	1.53274	upregulated	0.901581	0.0748848		0.865558	0.10119			1.83752	0.327385	0.605229	0.190085	0.46642	0.161177	0.429621	0.218384
Afu5g00130	No PKS or NRPS backbone 4		0.62297	0.192742		0.172857	-0.748883		0.0169808	0.908347		1.42e-05	1.84997	upregulated	0.00338859	1.10109	upregulated		1.83506	0.17684	1.89029	0.418203	0.716601	0.205216	0.395266	0.0604411
Afu5g00135	No PKS or NRPS backbone 4		0.700266	0.186298		0.730526	-0.266461		0.00180494	1.46839	upregulated	0.000111189	1.92115	upregulated	0.000391967	1.65469	upregulated		1.69225	0.337271	1.72264	0.480265	0.449168	0.130963	0.340971	0.158828
Number of
upregulated genes				710			357			1885			1913			1760
downregulated genes				1480			416			1731			2201			2114
upregulated genes in the cluster				0			0			2			2			2
downregulated genes in the cluster				2			0			0			1			1
all genes				10132			10132			10132			10132			10132
all genes in the cluster				5			5			5			5			5
p-value for upregulated genes				1			1			0.2344			0.2399			0.2099
p-value for downregulated genes				0.1576			1			1			0.7062			0.6897
			Pepton vs. Carbon starved			Glucose+peptone vs. Glucose			Carbon starved vs. Glucose			Peptone vs. Glucose+peptone			Peptone vs. Glucose				Carbon starved		Peptone		Glucose		Glucose + peptone
GENE ID	Cluster name		adj. p	log2FC	regulation	adj. p	log2FC	regulation	adj. p	log2FC	regulation	adj. p	log2FC	regulation	adj. p	log2FC	regulation		mean	S.D.	mean	S.D.	mean	S.D.	mean	S.D.
Afu7g00260	No PKS or NRPS backbone 5		0.0423017	-1.97128	downregulated	0.720483	-0.526724		0.0866658	1.64071		0.879658	0.196157		0.779288	-0.330567			0.260715	0.0599399	0.0638801	0.086477	0.0609928	0.0390173	0.039226	0.0113582
Afu7g00270	No PKS or NRPS backbone 5		0.700174	-0.794609			0.506937		0.464995	-1.15765		0.141676	-2.4592		0.259019	-1.95226			0.0387252	0.04682	0.0187816	0.0163925	0.0632375	0.0295789	0.0841576	0.0648751
Number of
upregulated genes				710			357			1885			1913			1760
downregulated genes				1480			416			1731			2201			2114
upregulated genes in the cluster				0			0			0			0			0
downregulated genes in the cluster				1			0			0			0			0
all genes				10132			10132			10132			10132			10132
all genes in the cluster				2			2			2			2			2
p-value for upregulated genes				1			1			1			1			1
p-value for downregulated genes				0.2708			1			1			1			1
			Pepton vs. Carbon starved			Glucose+peptone vs. Glucose			Carbon starved vs. Glucose			Peptone vs. Glucose+peptone			Peptone vs. Glucose				Carbon starved		Peptone		Glucose		Glucose + peptone
GENE ID	Cluster name		adj. p	log2FC	regulation	adj. p	log2FC	regulation	adj. p	log2FC	regulation	adj. p	log2FC	regulation	adj. p	log2FC	regulation		mean	S.D.	mean	S.D.	mean	S.D.	mean	S.D.
Afu7g01190	No PKS or NRPS backbone 6		2.93e-08	-1.66489	downregulated	0.146845	-0.715745		2.93e-15	2.5768	upregulated	3.19e-05	1.62766	upregulated	0.0100393	0.911917			5.16505	0.46473	1.47907	0.468091	0.639554	0.136109	0.344261	0.156971
Afu7g01200	No PKS or NRPS backbone 6		7.45e-09	-1.80073	downregulated	0.0436235	-1.07015	downregulated	2.62e-19	3.10076	upregulated	4.29e-08	2.37018	upregulated	0.000392146	1.30004	upregulated		10.1303	1.08404	2.59045	0.885045	0.865668	0.313976	0.375976	0.109005
Afu7g01210	No PKS or NRPS backbone 6		1.66e-05	-1.22061	downregulated	0.107608	0.561921		1.86e-06	1.3613	upregulated	0.170361	-0.421228		0.682168	0.140693			10.4876	1.28021	4.0625	0.606025	3.01592	1.27094	4.04874	1.12373
Afu7g01220	No PKS or NRPS backbone 6		1.98e-15	0.730115		1.33e-06	0.474035		0.332927	0.098471		0.000130753	0.354551		1.11e-19	0.828586			67.3486	2.79874	100.647	6.14753	46.2213	2.95966	58.844	5.45035
Afu7g01230	No PKS or NRPS backbone 6		0.14493	0.187245		0.0819018	0.239305		4.14e-17	0.981517		1.48e-15	0.929457		8.35e-24	1.16876	upregulated		216.621	8.41398	222.225	7.65451	81.0968	18.2388	87.2299	6.71278
Afu7g01240	No PKS or NRPS backbone 6		0.00852032	-0.37963		5.19e-08	0.656296		1.52e-77	-2.26912	downregulated	4.23e-151	-3.30505	downregulated	3.95e-96	-2.64876	downregulated		8.42082	1.05632	5.7976	0.708578	29.809	2.73919	42.903	1.16019
Afu7g01250	No PKS or NRPS backbone 6		0.111899	0.988513		0.301785	-0.690321		0.00101972	-1.86229	downregulated	0.778738	-0.18346		0.112604	-0.873781			0.460302	0.171396	0.806183	0.396654	1.22364	0.416665	0.688185	0.115176
Afu7g01260	No PKS or NRPS backbone 6		3.64e-06	-0.905726		0.960329	-0.0143231		4.78e-29	-2.05652	downregulated	1.33e-56	-2.94792	downregulated	3.81e-57	-2.96225	downregulated		20.8451	0.618008	10.0289	1.11075	64.2874	19.9058	57.5904	8.21596
Afu7g01270	No PKS or NRPS backbone 6		9.18e-09	0.916342		8.47e-06	0.752295		0.00139316	0.519321		1.6e-05	0.683368		5.15e-20	1.43566	upregulated		37.1881	0.749969	63.3739	10.5038	19.1302	2.77065	29.3042	4.82043
Afu7g01280	No PKS or NRPS backbone 6		3.49e-09	0.555688		0.1823	-0.164734		0.00702062	0.269747		2.37e-24	0.990169		4.79e-18	0.825435			16.9081	0.267533	22.3961	2.04083	10.3079	0.387491	8.42303	0.230868
Afu7g01290	No PKS or NRPS backbone 6		0.594672	0.0787405		0.048044	0.277313		1.23e-13	-0.904363		9.15e-20	-1.10294	downregulated	1.35e-11	-0.825623			114.692	2.18454	108.931	5.91716	158.261	21.0372	174.538	20.0389
Afu7g01300	No PKS or NRPS backbone 6		2.52e-07	0.940392		0.269658	-0.229327		1.81e-28	-1.91832	downregulated	1.46e-05	-0.748596		7.76e-09	-0.977923			4.54848	0.197732	7.82274	1.35848	12.6521	0.747103	9.84149	1.30831
Afu7g01310	No PKS or NRPS backbone 6		0.000367356	-0.323852		0.00106156	-0.344296		6.57e-34	1.08621	upregulated	6.36e-33	1.10666	upregulated	4.2e-17	0.76236			43.6474	2.28072	31.4048	0.619138	15.1271	1.36204	10.8946	1.12838
Number of
upregulated genes				710			357			1885			1913			1760
downregulated genes				1480			416			1731			2201			2114
upregulated genes in the cluster				0			0			4			3			3
downregulated genes in the cluster				3			1			4			3			2
all genes				10132			10132			10132			10132			10132
all genes in the cluster				13			13			13			13			13
p-value for upregulated genes				1			1			0.2109			0.4566			0.399
p-value for downregulated genes				0.2931			0.4204			0.1688			0.5604			0.7888
			Pepton vs. Carbon starved			Glucose+peptone vs. Glucose			Carbon starved vs. Glucose			Peptone vs. Glucose+peptone			Peptone vs. Glucose				Carbon starved		Peptone		Glucose		Glucose + peptone
GENE ID	Cluster name		adj. p	log2FC	regulation	adj. p	log2FC	regulation	adj. p	log2FC	regulation	adj. p	log2FC	regulation	adj. p	log2FC	regulation		mean	S.D.	mean	S.D.	mean	S.D.	mean	S.D.
Afu8g00540	Pseurotin A cluster		6.29e-208	-6.48485	downregulated	2.57e-75	-3.37253	downregulated	6.44e-32	-2.14289	downregulated	2.3e-136	-5.2552	downregulated	0	-8.62773	downregulated		25.7382	0.527141	0.259461	0.015644	84.4458	30.4399	7.37596	0.383864
Afu8g00550	Pseurotin A cluster		4e-210	-7.41508	downregulated	3.89e-48	-2.96842	downregulated	2.52e-23	-2.00902	downregulated	1.64e-159	-6.45568	downregulated	0	-9.42409	downregulated		393.755	44.1534	2.06917	0.872544	1173.8	314.324	136.481	15.1935
Afu8g00560	Pseurotin A cluster		3.86e-222	-7.1496	downregulated	1.37e-123	-3.28864	downregulated	2.31e-21	-1.28731	downregulated	1.36e-113	-5.14828	downregulated	0	-8.43692	downregulated		104.328	8.15017	0.655237	0.0908172	188.28	41.5548	17.5429	1.32708
Afu8g00570	Pseurotin A cluster		3.44e-98	-6.8419	downregulated	3.98e-138	-3.60778	downregulated	8.61e-41	-1.76538	downregulated	7.81e-52	-4.9995	downregulated	2.09e-156	-8.60728	downregulated		45.9692	5.3924	0.358721	0.231919	115.268	15.9485	8.64107	0.478541
Number of
upregulated genes				710			357			1885			1913			1760
downregulated genes				1480			416			1731			2201			2114
upregulated genes in the cluster				0			0			0			0			0
downregulated genes in the cluster				4			4			4			4			4
all genes				10132			10132			10132			10132			10132
all genes in the cluster				4			4			4			4			4
p-value for upregulated genes				1			1			1			1			1
p-value for downregulated genes				0.0004537			2.803e-06			0.0008495			0.002222			0.001891
			Pepton vs. Carbon starved			Glucose+peptone vs. Glucose			Carbon starved vs. Glucose			Peptone vs. Glucose+peptone			Peptone vs. Glucose				Carbon starved		Peptone		Glucose		Glucose + peptone
GENE ID	Cluster name		adj. p	log2FC	regulation	adj. p	log2FC	regulation	adj. p	log2FC	regulation	adj. p	log2FC	regulation	adj. p	log2FC	regulation		mean	S.D.	mean	S.D.	mean	S.D.	mean	S.D.
Afu1g17200	sidC cluster		0.815185	0.035857		1.94e-08	0.696467		0.456627	0.0989458		2.28e-06	-0.561664		0.294685	0.134803			12.3357	1.21496	11.4066	1.23366	8.4755	0.667113	12.5318	1.0387
Afu1g17210	sidC cluster		0.900923	-0.469066			-1.27009		0.876464	-0.534059		0.941072	0.266964		0.76668	-1.00312			0.050801	0.08799	0.031672	0.0276432	0.0522834	0.0905575	0.0192644	0.0333669
Afu1g17220	sidC cluster		0.562592	-0.306071		0.621264	-0.353348		0.209376	0.630187		0.206817	0.677464		0.547698	0.324116			1.12769	0.358606	0.818074	0.309246	0.534535	0.138879	0.377984	0.108214
Afu1g17230	sidC cluster		0.447953	0.173717		0.37259	-0.244415		0.0024338	0.633097		4.84e-07	1.05123	upregulated	9.05e-05	0.806815			8.2	0.357021	8.35206	1.21996	3.90476	1.36891	3.00454	0.186171
Afu1g17240	sidC cluster		0.00896108	0.673652		0.843935	-0.0748757		0.888034	0.0444268		0.00181792	0.792955		0.00461994	0.718079			6.74931	0.883558	9.74075	2.35601	4.83952	1.7166	4.18654	0.607646
Number of
upregulated genes				710			357			1885			1913			1760
downregulated genes				1480			416			1731			2201			2114
upregulated genes in the cluster				0			0			0			1			0
downregulated genes in the cluster				0			0			0			0			0
all genes				10132			10132			10132			10132			10132
all genes in the cluster				5			5			5			5			5
p-value for upregulated genes				1			1			1			0.6488			1
p-value for downregulated genes				1			1			1			1			1
			Pepton vs. Carbon starved			Glucose+peptone vs. Glucose			Carbon starved vs. Glucose			Peptone vs. Glucose+peptone			Peptone vs. Glucose				Carbon starved		Peptone		Glucose		Glucose + peptone
GENE ID	Cluster name		adj. p	log2FC	regulation	adj. p	log2FC	regulation	adj. p	log2FC	regulation	adj. p	log2FC	regulation	adj. p	log2FC	regulation		mean	S.D.	mean	S.D.	mean	S.D.	mean	S.D.
Afu3g03300	Siderophore cluster		0.140591	-1.19725		0.0139838	-3.9447	downregulated	0.0144338	1.97919	upregulated	0.000974292	4.72665	upregulated	0.373219	0.781945			1.25943	0.216893	0.494848	0.324717	0.238031	0.249424	0.0132467	0.022944
Afu3g03310	Siderophore cluster		0.110014	-1.49304		0.0126532	-2.87391	downregulated	0.0869303	1.55831		0.00508243	2.93917	upregulated	0.955774	0.0652639			4.76411	0.60853	1.53498	0.488221	1.23506	1.81461	0.143715	0.122425
Afu3g03315	Siderophore cluster		0.000667042	1.05416	upregulated	0.0122662	0.822701		0.0132868	-0.787119		0.0610966	-0.555657		0.410282	0.267044			1.56915	0.274752	2.94827	0.736899	1.99309	0.678492	3.21189	0.530378
Afu3g03320	Siderophore cluster		0.463021	-0.386102		7.99e-21	1.71417	upregulated	1.73e-106	-6.77382	downregulated	1.82e-133	-8.8741	downregulated	7.45e-87	-7.15993	downregulated		0.281907	0.0897118	0.208928	0.141732	23.1404	5.24872	69.023	5.81949
Afu3g03330	Siderophore cluster		0.044457	-0.777172		1.47e-05	1.30947	upregulated	2.33e-21	-2.92905	downregulated	8.92e-52	-5.01569	downregulated	2.38e-28	-3.70622	downregulated		1.64668	0.307573	0.843765	0.376977	9.30653	3.96059	20.8578	1.35313
Afu3g03340	Siderophore cluster		0.608111	-0.401517		0.956904	-0.0584516		0.96109	-0.0408635		0.627052	-0.383929		0.562507	-0.44238			1.40155	0.560234	0.963461	0.311827	1.07195	0.310093	0.927521	0.191624
Afu3g03350	Siderophore cluster		0.103975	-0.459132		3.23e-06	1.21394	upregulated	0.133882	-0.403595		1.32e-16	-2.07667	downregulated	0.001143	-0.862727			0.85714	0.167898	0.564033	0.17127	0.832413	0.111348	1.76062	0.236685
Afu3g03370	Siderophore cluster		0.0139892	0.226464		0.550288	0.0714651		0.00266879	-0.271073		0.21984	-0.116074		0.661269	-0.0446091			36.1993	1.51306	38.2213	2.72857	32.153	3.09873	30.9486	2.43179
Afu3g03380	Siderophore cluster		0.345689	-0.555338		0.717065	0.286647		0.4417	0.453574		0.530324	-0.388411		0.886269	-0.101764			1.09183	0.24072	0.672642	0.20345	0.58766	0.133032	0.670312	0.333059
Afu3g03390	Siderophore cluster		0.00127941	1.79282	upregulated	1.23e-60	2.60143	upregulated	2.56e-29	-5.26062	downregulated	1.16e-98	-6.06924	downregulated	8.2e-31	-3.4678	downregulated		0.144247	0.0515295	0.456023	0.0829183	4.11959	0.178656	22.899	0.909657
Afu3g03400	Siderophore cluster		0.962633	0.0507337		8.18e-34	3.40569	upregulated	6.03e-12	-4.06173	downregulated	2.74e-35	-7.41668	downregulated	1.26e-10	-4.011	downregulated		0.0896833	0.0747585	0.0771168	0.0711851	1.08152	0.111286	10.5222	2.08269
Afu3g03410	Siderophore cluster		0.0325761	1.49164	upregulated	1.83e-30	2.62433	upregulated	8.68e-18	-4.856	downregulated	1.91e-54	-5.98869	downregulated	7.74e-17	-3.36436	downregulated		0.111072	0.0219212	0.273505	0.0952269	2.36086	0.375594	13.3776	1.74512
Afu3g03420	Siderophore cluster		0.821836	0.162839		4.23e-35	3.18665	upregulated	6.29e-27	-4.60242	downregulated	1.22e-71	-7.62624	downregulated	2.91e-24	-4.43959	downregulated		0.0470108	0.0415437	0.0469562	0.0124572	0.840943	0.298831	6.97729	0.990007
Afu3g03430	Siderophore cluster		3.61e-09	1.78456	upregulated	3.78e-33	2.04197	upregulated	2.21e-68	-4.70561	downregulated	7.12e-134	-4.96302	downregulated	4.36e-45	-2.92105	downregulated		0.190223	0.0495453	0.591466	0.137369	3.69428	0.216406	13.9611	2.39388
Afu3g03440	Siderophore cluster		7.2e-25	2.28988	upregulated	3.35e-39	1.74318	upregulated	1.61e-184	-5.92971	downregulated	5.27e-283	-5.38301	downregulated	1.19e-127	-3.63983	downregulated		0.463882	0.11629	2.04246	0.103786	20.8413	0.920068	64.0574	10.8946
Afu3g03445	Siderophore cluster		3.97e-14	1.87665	upregulated	2.08e-08	0.812295		1.44e-103	-4.81272	downregulated	2.96e-114	-3.74836	downregulated	5.01e-69	-2.93607	downregulated		1.44763	0.34413	4.81774	0.570713	30.2096	2.66447	48.6072	6.90925
Afu3g03450	Siderophore cluster		0.0116553	0.664878		0.85066	0.0944032		7.91e-18	2.51969	upregulated	6.86e-26	3.09016	upregulated	4.74e-28	3.18456	upregulated		6.87382	0.229273	9.80158	0.545223	0.879135	0.603565	0.860821	0.0218444
Afu3g03460	Siderophore cluster		0.699643	-0.308931		0.766912	-0.279822		0.549127	-0.425663		0.550034	-0.454772		0.297307	-0.734594			0.521609	0.0570836	0.383772	0.155838	0.510985	0.297952	0.384324	0.106625
Number of
upregulated genes				710			357			1885			1913			1760
downregulated genes				1480			416			1731			2201			2114
upregulated genes in the cluster				6			9			2			3			1
downregulated genes in the cluster				0			2			9			10			9
all genes				10132			10132			10132			10132			10132
all genes in the cluster				18			18			18			18			18
p-value for upregulated genes				0.001037			2.781e-09			0.8745			0.6884			0.9679
p-value for downregulated genes				1			0.1674			0.001344			0.001771			0.005682

## Sheet: Cazyme
CAZyme genes	Gene name	Feature	Signal peptide (Y/N)	CAZyme family	Pepton vs. Carbon starved			Glucose+peptone vs. Glucose			Carbon starved vs. Glucose			Peptone vs. Glucose+peptone			Peptone vs. Glucose
GENE ID					adj. p	log2FC	regulation	adj. p	log2FC	regulation	adj. p	log2FC	regulation	adj. p	log2FC	regulation	adj. p	log2FC	regulation
Afu3g12950	hasG	FAD-binding domain protein; required for hexadehydroastechrome biosynthesis; orthologous member of the "has" secondary metabolite biosynthetic gene cluster of strain A1163; mutant produces astechrome instead of hexadehydroastechrome (HAS)	N	AA7	2.05e-19	-2.88596	downregulated	1.74e-30	-1.95142	downregulated	3.43e-120	-4.18592	downregulated	6.47e-63	-5.12046	downregulated	1.36e-121	-7.07188	downregulated
Afu8g00530		Putative alpha/beta hydrolase; member of the pseurotin A gene cluster; hypoxia induced protein	N	CE1	8.17e-95	-6.14206	downregulated	4.51e-43	-3.18345	downregulated	6.47e-35	-2.80457	downregulated	7.65e-84	-5.76318	downregulated	3.15e-202	-8.94662	downregulated
Afu1g17320		Has domain(s) with predicted hydrolase activity, hydrolyzing O-glycosyl compounds activity and role in carbohydrate metabolic process	Y	GH43	4.54e-06	-3.27651	downregulated	0.0106186	-1.5937	downregulated	0.543316	-0.336275		0.00855883	-2.01909	downregulated	2.64e-07	-3.61279	downregulated
Afu4g10150		Ortholog(s) have alpha-1,4-glucosidase activity, glucosyltransferase activity, maltose alpha-glucosidase activity, starch alpha-glucosidase activity	Y	GH31	0.00215333	-1.57379	downregulated	0.00448297	-1.52679	downregulated	0.0366142	-1.05731	downregulated	0.030427	-1.10431	downregulated	8.11e-08	-2.6311	downregulated
Afu5g10530		Ortholog(s) have rhamnogalacturonan alpha-L-rhamnopyranosyl-(1->4)-alpha-D-galactopyranosyluronide lyase activity and role in pectin catabolic process	Y	GH28	3.42e-20	-3.11535	downregulated	0.00169776	-1.02307	downregulated	0.555701	0.184696		9.32e-08	-1.90759	downregulated	5.89e-18	-2.93066	downregulated
Afu1g15440	ags3	Putative alpha(1-3) glucan synthase; mutants show increased lung invasion and fungal burden in immunosuppressed mice, increased rate of germination, increased melanin production	Y	GT5	5.7e-07	-1.1635	downregulated	2.9e-07	-1.20688	downregulated	1.67e-29	-2.50434	downregulated	4.98e-28	-2.46095	downregulated	6.57e-61	-3.66783	downregulated
Afu4g14070		Putative glycosyl transferase	N	GT4	4.25e-17	-2.05629	downregulated	5.29e-25	-2.42562	downregulated	1.6e-86	-4.52455	downregulated	2.22e-68	-4.15523	downregulated	2.07e-170	-6.58084	downregulated
Afu5g02600		Ortholog of A. nidulans FGSC A4 : AN8003, A. niger CBS 513.88 : An02g10100, Aspergillus wentii : Aspwe1_0174280, Aspergillus sydowii : Aspsy1_0033725 and Aspergillus terreus NIH2624 : ATET_09228	N	GT90	2.68e-06	-1.165	downregulated	2.22e-07	-1.29186	downregulated	1.05e-14	-1.82624	downregulated	1.83e-12	-1.69938	downregulated	2.35e-36	-2.99124	downregulated
Afu8g00680		Ortholog of A. nidulans FGSC A4 : AN8444/celA, A. fumigatus Af293 : Afu3g03620, A. niger CBS 513.88 : An03g05740, A. oryzae RIB40 : AO090138000033, AO090701000186 and Aspergillus wentii : Aspwe1_0040565	N	GT2	0.0111716	-1.1006	downregulated	0.00122362	-1.42322	downregulated	0.000911758	-1.3562	downregulated	0.0153481	-1.03359	downregulated	1.67e-09	-2.45681	downregulated
Afu1g17630		Has domain(s) with predicted UDP-N-acetylmuramate dehydrogenase activity, flavin adenine dinucleotide binding, oxidoreductase activity and role in oxidation-reduction process	Y	AA7	0.401462	0.511781		0.00190851	-1.26909	downregulated	2.32e-27	-4.95062	downregulated	2.4e-12	-3.16975	downregulated	9.19e-24	-4.43884	downregulated
Afu6g12410	gel7	GPI-anchored putative beta(1-3)glucanosyltransferase involved in cell wall maintenance; belongs to the 7-member GEL family	Y	CBM43	0.430798	-0.295641		3.03e-07	-1.28837	downregulated	1.71e-65	-4.59952	downregulated	2.63e-35	-3.60679	downregulated	1.17e-65	-4.89516	downregulated
Afu1g03352		Has domain(s) with predicted hydrolase activity	Y	CBM24	0.00214044	-1.49212	downregulated	1.31e-08	1.91505	upregulated	1.41e-62	-5.92002	downregulated	1.45e-105	-9.32719	downregulated	6.91e-67	-7.41214	downregulated
Afu6g03620	mreA	FAD/FMN-containing isoamyl alcohol oxidase	Y	AA7	3.6e-05	-0.849712		2e-08	1.00163	upregulated	2.64e-27	-1.92992	downregulated	2.23e-90	-3.78126	downregulated	2.02e-48	-2.77963	downregulated
Afu2g13460		Ortholog(s) have alpha-amylase activity, role in carbohydrate catabolic process and cell septum, cell wall-bounded periplasmic space, extracellular region, fungal-type cell wall, hyphal septin band, spitzenkorper localization	Y	GH13	0.0456475	-0.512575		2.04e-08	1.31645	upregulated	1.49e-36	-2.86999	downregulated	1.55e-93	-4.69901	downregulated	1e-48	-3.38256	downregulated
Afu7g06150		Putative secreted cellulase; putative endoglucanase	Y	GH12	0.043358	-0.58433		3.93e-05	1.03301	upregulated	2e-07	-1.29705	downregulated	2.1e-30	-2.91439	downregulated	6.09e-13	-1.88138	downregulated
Afu3g10850		Ortholog of A. niger CBS 513.88 : An16g00500, A. oryzae RIB40 : AO090102000071, Neosartorya fischeri NRRL 181 : NFIA_032600 and Aspergillus wentii : Aspwe1_0045718	N	GT90	0.682232	0.225591		1.45e-09	2.64886	upregulated	1.29e-06	-2.12721	downregulated	1.42e-26	-4.55048	downregulated	1.54e-05	-1.90162	downregulated
Afu1g00980		Has domain(s) with predicted UDP-N-acetylmuramate dehydrogenase activity, flavin adenine dinucleotide binding, oxidoreductase activity and role in oxidation-reduction process	Y	AA7	0.0479958	-1.76015	downregulated	0.470424	0.753408		0.983511	-0.0234349		0.0026439	-2.53699	downregulated	0.0394597	-1.78358	downregulated
Afu2g14490		Putative endoglucanase; transcript induced by voriconazole; repressed by exposure to artemisinin	Y	AA9	3.45e-15	-1.63356	downregulated	0.887092	-0.044568		2.67e-11	-1.36114	downregulated	4.09e-48	-2.95014	downregulated	1.84e-49	-2.99471	downregulated
Afu2g15020		Has domain(s) with predicted flavin adenine dinucleotide binding, oxidoreductase activity, acting on CH-OH group of donors activity and role in oxidation-reduction process	Y	AA3	9.97e-14	-1.20814	downregulated	0.659776	-0.0920677		0.0056768	-0.422378		2.28e-21	-1.53845	downregulated	2.37e-24	-1.63052	downregulated
Afu2g18050	fgaOx1	FAD-dependent oxidoreductase with a predicted role in festuclavine biosynthesis, present in the fumigaclavine C (fga) biosynthetic gene cluster; required for chanoclavine-I production	Y	AA7	5.49e-12	-2.24119	downregulated	0.336923	0.291203		0.0908351	-0.428911		1.73e-20	-2.9613	downregulated	9.07e-17	-2.6701	downregulated
Afu5g03790	fetC	Putative ferroxidase; expression upregulated under low iron conditions; SrbA-regulated during hypoxia	Y	AA1	6.68e-05	-1.55917	downregulated	0.186734	-0.5516		1.05e-24	-3.58666	downregulated	6.97e-36	-4.59423	downregulated	9.3e-45	-5.14584	downregulated
Afu7g00940		Has domain(s) with predicted UDP-N-acetylmuramate dehydrogenase activity, flavin adenine dinucleotide binding, oxidoreductase activity and role in oxidation-reduction process	Y	AA7	1.96e-09	-1.91334	downregulated	0.00185479	-0.915136		2.19e-11	-1.80186	downregulated	1.79e-19	-2.80007	downregulated	2.38e-34	-3.71521	downregulated
Afu2g06160		Ortholog of Aspergillus fumigatus A1163 : AFUB_023240	N	CBM24	6.98e-13	-1.56686	downregulated	0.651681	-0.130164		0.430777	0.171828		2.86e-08	-1.26487	downregulated	3.99e-10	-1.39504	downregulated
Afu6g09317		Has domain(s) with predicted role in cell wall macromolecule catabolic process	N	CBM50	1.32e-05	-1.10805	downregulated	0.613141	0.165155		3.02e-16	-1.96256	downregulated	8.19e-41	-3.23576	downregulated	8.19e-37	-3.0706	downregulated
Afu1g02580		Putative lipase; induced by exposure to artemisinin	N	CE10	2.22e-10	-1.20399	downregulated	0.00100146	-0.665702		0.00054888	-0.653418		1.98e-10	-1.19171	downregulated	1.08e-23	-1.85741	downregulated
Afu2g10760		Has domain(s) with predicted hydrolase activity, hydrolase activity, acting on ester bonds activity and role in lipid metabolic process	Y	CE16	1.12e-09	-1.04793	downregulated	0.527042	-0.139091		0.156408	-0.245044		2.39e-11	-1.15388	downregulated	3.13e-14	-1.29297	downregulated
Afu3g03600		Has domain(s) with predicted hydrolase activity and role in metabolic process	Y	CE10	2.38e-07	-1.47117	downregulated	0.0819018	-0.471241		6.25e-11	-1.53777	downregulated	1.69e-20	-2.5377	downregulated	3.6e-29	-3.00894	downregulated
Afu8g01810		Ortholog(s) have extracellular region localization	Y	CE1	2.72e-36	-3.02661	downregulated	0.905955	0.0337468		6.63e-05	-0.737491		1.85e-57	-3.79785	downregulated	1.07e-56	-3.7641	downregulated
Afu8g06480		Has domain(s) with predicted hydrolase activity	N	CE12	0.000121273	-2.96502	downregulated	0.293043	-0.656738		0.00044901	-1.82636	downregulated	2.34e-08	-4.13464	downregulated	5.53e-11	-4.79138	downregulated
Afu1g01730		Has domain(s) with predicted catalytic activity	Y	GH76	6.9e-10	-1.29237	downregulated	0.0106186	-0.535284		5.36e-13	-1.35172	downregulated	4.68e-25	-2.1088	downregulated	1e-39	-2.64408	downregulated
Afu1g05290	eng3	Has domain(s) with predicted hydrolase activity, hydrolyzing O-glycosyl compounds activity and role in carbohydrate metabolic process	N	GH16	2.46e-12	-3.79861	downregulated	0.166842	-0.824316		0.490162	0.377886		2.17e-06	-2.59641	downregulated	2.09e-10	-3.42073	downregulated
Afu1g10790		Putative alpha-1,2-mannosidase family protein	Y	GH92	2.34e-07	-1.29422	downregulated	0.0988322	-0.468491		1.84e-05	-1.04807	downregulated	1.41e-14	-1.8738	downregulated	3.95e-22	-2.34229	downregulated
Afu2g05340	gel4	Essential 1,3-beta-glucanosyltransferase, GPI-anchored to the plasma membrane; constitutively expressed during hyphal growth; hypoxia induced protein	Y	GH72	2.13e-44	-2.40918	downregulated	0.121773	-0.314989		2.97e-53	-2.6057	downregulated	1.13e-168	-4.69989	downregulated	6.72e-192	-5.01488	downregulated
Afu2g09410		Ortholog of A. oryzae RIB40 : AO090010000111, Neosartorya fischeri NRRL 181 : NFIA_084910, Aspergillus fumigatus A1163 : AFUB_025270 and Aspergillus clavatus NRRL 1 : ACLA_081200	Y	GH89	9.03e-32	-2.8954	downregulated	0.335521	-0.2706		0.00219512	0.654364		2.47e-14	-1.97044	downregulated	8.26e-19	-2.24104	downregulated
Afu2g11870	kre6	Putative cell wall biosynthesis protein	N	GH16	4.06e-22	-1.87237	downregulated	0.332737	-0.235032		0.0141356	0.483369		3.68e-09	-1.15396	downregulated	8.1e-13	-1.389	downregulated
Afu3g07160		Putative family 18 chitinase	Y	GH18	7e-44	-3.60582	downregulated	0.631031	0.137073		0.00126021	0.657474		1.83e-31	-3.08542	downregulated	6.53e-29	-2.94835	downregulated
Afu3g09250	crh3	Has domain(s) with predicted hydrolase activity, hydrolyzing O-glycosyl compounds activity and role in carbohydrate metabolic process	Y	GH16	3.05e-13	-1.13905	downregulated	0.0581936	0.322408		1.54e-39	-1.93748	downregulated	1.65e-113	-3.39894	downregulated	4.86e-93	-3.07653	downregulated
Afu4g00560		Has domain(s) with predicted oxidoreductase activity and role in oxidation-reduction process	N	GH109	8.14e-05	-1.57721	downregulated	0.342723	-0.388713		0.0108085	-0.835151		2.98e-07	-2.02365	downregulated	3.06e-10	-2.41236	downregulated
Afu4g10070		Has domain(s) with predicted calcium ion binding, mannosyl-oligosaccharide 1,2-alpha-mannosidase activity and membrane localization	Y	GH47	1.41e-18	-1.42104	downregulated	0.912326	-0.0270594		1.87e-10	-1.01009	downregulated	2.92e-52	-2.40407	downregulated	2.14e-53	-2.43113	downregulated
Afu5g02280	eng4	Has domain(s) with predicted hydrolase activity, hydrolyzing O-glycosyl compounds activity and role in carbohydrate metabolic process	N	GH16	5.21e-17	-4.32732	downregulated	0.646723	-0.305659		2.62e-06	2.13871	upregulated	0.000607498	-1.88295	downregulated	4.68e-05	-2.18861	downregulated
Afu5g03530	chi4	Putative class III family 18 chitinase	Y	GH18	6.56e-17	-2.73992	downregulated	0.898103	0.0601128		0.000623723	0.965559		1.22e-07	-1.83448	downregulated	2.65e-07	-1.77436	downregulated
Afu5g14550		Ortholog(s) have role in lactose metabolic process	N	GH2	3.15e-19	-1.6601	downregulated	0.423904	0.168593		0.0388677	-0.347994		2.5e-32	-2.17669	downregulated	9.54e-28	-2.00809	downregulated
Afu6g14620		Ortholog(s) have alpha-L-arabinofuranosidase activity, role in arabinose metabolic process, pectin catabolic process and intracellular localization	Y	GH54	0.0336587	-2.55673	downregulated	0.959619	-0.0706226		0.971878	-0.0401266		0.0353576	-2.52623	downregulated	0.0287244	-2.59685	downregulated
Afu7g04720		Has domain(s) with predicted carbohydrate binding, catalytic activity and role in carbohydrate metabolic process	Y	GH92	6.51e-43	-1.97593	downregulated	0.476487	-0.129766		0.137345	0.214282		1.05e-28	-1.63188	downregulated	7.98e-34	-1.76164	downregulated
Afu7g08510		Putative alpha-1,3-glucanase; predicted gene pair with AFUA_1G00650	Y	GH71	0.00122389	-1.4732	downregulated	0.0136465	-0.90436		1.2e-09	-2.04247	downregulated	1.19e-09	-2.61131	downregulated	1.92e-17	-3.51567	downregulated
Afu8g00930		Has domain(s) with predicted chitosanase activity	Y	GH75	4.32e-27	-4.209	downregulated	0.584704	-0.283682		1.11e-16	2.58751	upregulated	0.00356885	-1.33781	downregulated	0.000213821	-1.6215	downregulated
Afu8g06030		Alpha-1,3-gluconase	Y	GH71	2.01e-10	-4.43012	downregulated	0.185321	-1.05868		0.898656	-0.107949		4.77e-07	-3.47939	downregulated	3.56e-11	-4.53807	downregulated
Afu8g06360		Putative alpha-1,3-glucanase; transcript downregulated in response to voriconazole	N	GH71	0.0433155	-3.19644	downregulated	0.180857	1.00998		1.62e-06	-4.15046	downregulated	5.5e-10	-8.35688	downregulated	6.37e-08	-7.3469	downregulated
Afu2g14740		Ortholog of A. nidulans FGSC A4 : AN7548, A. niger CBS 513.88 : An15g03570, A. oryzae RIB40 : AO090026000805, Aspergillus wentii : Aspwe1_0118903 and Aspergillus sydowii : Aspsy1_0045980	N	GT90	1.09e-41	-2.44802	downregulated	0.839927	-0.0526451		0.110967	0.291409		7.8e-31	-2.10396	downregulated	1.53e-32	-2.15661	downregulated
Afu2g17320		Ortholog of A. nidulans FGSC A4 : AN7535, A. oryzae RIB40 : AO090023000622, Neosartorya fischeri NRRL 181 : NFIA_092740, Aspergillus wentii : Aspwe1_0022988 and Aspergillus fumigatus A1163 : AFUB_032980	N	GT31	3.28e-20	-1.45709	downregulated	0.0289188	-0.322653		7.77e-55	-2.06334	downregulated	2.75e-99	-3.19778	downregulated	6.72e-122	-3.52044	downregulated
Afu3g00170		Has domain(s) with predicted transferase activity, transferring glycosyl groups activity and membrane localization	N	GT31	0.000637194	-1.57179	downregulated	0.909966	0.0673278		0.406438	-0.343265		1.26e-05	-1.98238	downregulated	2.24e-05	-1.91505	downregulated
Afu4g04180	chsB	Putative class II chitin synthase	N	GT2	2.92e-34	-1.83686	downregulated	0.258087	0.207002		0.152476	-0.226933		1.42e-52	-2.27079	downregulated	1.48e-43	-2.06379	downregulated
Afu6g14040	och2	Putative alpha-1,6-mannosyltransferase	N	GT32	5.28e-13	-2.22207	downregulated	0.783536	-0.122969		0.000198678	1.0986	upregulated	0.00237918	-1.0005	downregulated	0.000507147	-1.12347	downregulated
Afu3g14890		Ortholog of A. nidulans FGSC A4 : AN2537, A. oryzae RIB40 : AO090038000131, Neosartorya fischeri NRRL 181 : NFIA_062360 and Aspergillus versicolor : Aspve1_0524633	Y	PL9	2.18e-12	-3.20646	downregulated	0.822379	-0.141895		0.000165522	1.47712	upregulated	0.00143546	-1.58745	downregulated	0.000382593	-1.72934	downregulated
Afu7g05030		Ortholog(s) have pectin lyase activity, role in pectin catabolic process and extracellular region localization	Y	PL1	4.73e-08	-1.1396	downregulated	0.865184	-0.0477801		4.01e-06	-0.871385		2.91e-22	-1.9632	downregulated	1.38e-23	-2.01098	downregulated
Afu8g00820		Ortholog of A. oryzae RIB40 : AO090138000119, Aspergillus flavus NRRL 3357 : AFL2T_08794, Neosartorya fischeri NRRL 181 : NFIA_094270 and Aspergillus wentii : Aspwe1_0052750	Y	PL4	0.000116599	-2.5552	downregulated	0.0372321	-0.982501		3.66e-20	-4.03435	downregulated	8.11e-20	-5.60704	downregulated	4.38e-27	-6.58954	downregulated
Afu3g03660	estB	Putative esterase with a predicted role in iron metabolism; part of an iron-regulated gene cluster; triacetylfusarinine C esterase	N	CE1	7.51e-05	1.39986	upregulated	0.0270879	0.484852		4.25e-53	-4.62969	downregulated	4.72e-53	-3.71468	downregulated	6.15e-40	-3.22983	downregulated
Afu3g00270	bgt2	Cell wall glucanase; predicted glycophosphatidylinositol (GPI)-anchor; secreted protein	Y	GH17	5.75e-32	1.55082	upregulated	0.949314	0.0132562		5.59e-210	-4.00105	downregulated	1.01e-80	-2.46349	downregulated	9.13e-80	-2.45024	downregulated
Afu6g08390		Ortholog of A. nidulans FGSC A4 : AN3925, A. niger CBS 513.88 : An11g01660, A. oryzae RIB40 : AO090001000495, Aspergillus wentii : Aspwe1_0120489 and Aspergillus sydowii : Aspsy1_0150601	Y	GH128	8.27e-43	1.51851	upregulated	0.0561288	0.237251		3.35e-144	-2.77588	downregulated	1.71e-44	-1.49462	downregulated	8.61e-32	-1.25737	downregulated
Afu1g01620		Ortholog of Aspergillus wentii : Aspwe1_0154177 and Aspergillus fumigatus A1163 : AFUB_002020	N	GT90	7.5e-06	1.07579	upregulated	0.659198	-0.131106		3.42e-63	-3.75628	downregulated	2.24e-31	-2.54938	downregulated	1.27e-34	-2.68049	downregulated
Afu3g07860		Has domain(s) with predicted role in biosynthetic process	N	GT4	2.81e-13	1.24976	upregulated	0.0235853	-0.428712		2.08e-228	-5.33302	downregulated	6.86e-109	-3.65455	downregulated	1.42e-135	-4.08326	downregulated
Afu3g00820		Has domain(s) with predicted poly(beta-D-mannuronate) lyase activity, role in alginic acid catabolic process and periplasmic space localization	Y	PL5	3.66e-43	2.29265	upregulated	0.960329	-0.0107486		2.34e-120	-3.75372	downregulated	9.13e-25	-1.45032	downregulated	2.86e-25	-1.46107	downregulated
Afu2g00730		Has domain(s) with predicted UDP-N-acetylmuramate dehydrogenase activity, flavin adenine dinucleotide binding activity and role in oxidation-reduction process	N	AA7	2.31e-05	0.801614		0.137289	0.26954		1.3e-95	-3.51359	downregulated	3.5e-75	-2.98151	downregulated	3.07e-62	-2.71197	downregulated
Afu2g01180		Has domain(s) with predicted flavin adenine dinucleotide binding, oxidoreductase activity, acting on CH-OH group of donors activity and role in oxidation-reduction process	Y	AA8	0.0398632	0.403253		0.0993416	0.333662		9.01e-19	-1.56901	downregulated	1.29e-17	-1.49942	downregulated	4.57e-11	-1.16576	downregulated
Afu2g17620		Putative cellobiose dehydrogenase CDH cytochrome superfamily, secreted	Y	AA8	7.29e-05	-0.909453		0.658853	0.125083		2.86e-05	-0.874698		2.46e-18	-1.90923	downregulated	3.28e-16	-1.78415	downregulated
Afu3g00840		FAD-dependant oxygenase; secreted protein; ortholog of A. nidulans AN10930, afoF, AN5258, AN7274, AN7269 and AN1310; transcript up-regulated in conidia exposed to neutrophils	Y	AA7	0.852062	0.0241039		0.114128	0.179379		8.68e-225	-3.04363	downregulated	2.18e-247	-3.1989	downregulated	1.66e-220	-3.01953	downregulated
Afu3g01580		Putative glucose-methanol-choline (GMC) oxidoreductase; protein induced by hydrogen peroxide; hypoxia induced protein; repressed by gliotoxin exposure	N	AA3	0.818157	0.0683747		0.0746401	0.460879		6.12e-85	-4.33181	downregulated	1.03e-100	-4.72431	downregulated	4.04e-82	-4.26343	downregulated
Afu4g00610		Putative aryl-alcohol dehydrogenase	N	AA3	0.0213641	0.557497		7.44e-05	0.90652		1.06e-117	-5.01454	downregulated	1.13e-136	-5.36357	downregulated	1.46e-94	-4.45705	downregulated
Afu4g14630		Has domain(s) with predicted UDP-N-acetylmuramate dehydrogenase activity, flavin adenine dinucleotide binding activity and role in oxidation-reduction process	N	AA7	0.729824	-0.397953		0.236676	-0.587027		9.08e-15	-4.98866	downregulated	3.09e-10	-4.79959	downregulated	9.83e-13	-5.38662	downregulated
Afu5g02230		Putative actin interacting protein; protein induced by hydrogen peroxide	N	AA4	0.0288667	0.168996		4.3e-05	0.280119		2.61e-173	-1.87672	downregulated	6.94e-193	-1.98785	downregulated	4.01e-142	-1.70773	downregulated
Afu6g14050		Has domain(s) with predicted UDP-N-acetylmuramate dehydrogenase activity, flavin adenine dinucleotide binding activity and role in oxidation-reduction process	N	AA7	0.0897478	-0.466764		0.794636	0.090441		7.29e-07	-1.21316	downregulated	1.09e-12	-1.77037	downregulated	1.44e-11	-1.67993	downregulated
Afu3g02880		Ortholog of A. nidulans FGSC A4 : AN2631, A. niger CBS 513.88 : An08g09140, An12g05700, A. oryzae RIB40 : AO090001000105 and Aspergillus wentii : Aspwe1_0137125, Aspwe1_0169838, Aspwe1_0734610	Y	CBM66	0.123961	0.451448		0.00512326	0.785809		3.88e-25	-2.68782	downregulated	4.78e-32	-3.02218	downregulated	5.3e-18	-2.23637	downregulated
Afu5g03980		Has domain(s) with predicted role in cell wall macromolecule catabolic process	Y	CBM50	0.00686402	-0.823524		0.9464	-0.0287001		0.0163346	-0.673481		4.73e-07	-1.4683	downregulated	2.24e-07	-1.497	downregulated
Afu5g08030		Ortholog(s) have spore wall localization	Y	CBM63	0.0458987	0.718772		0.641891	-0.214043		1.74e-18	-2.91572	downregulated	2.83e-09	-1.9829	downregulated	4.43e-11	-2.19695	downregulated
Afu7g05040		Ortholog of Neosartorya fischeri NRRL 181 : NFIA_026130 and Aspergillus fumigatus A1163 : AFUB_090610	N	CBM67	0.00592705	0.928256		0.0313199	0.621074		1.39e-38	-3.82042	downregulated	3.08e-37	-3.51324	downregulated	2.19e-25	-2.89216	downregulated
Afu7g06820		Has domain(s) with predicted role in cell adhesion	N	CBM32	0.110125	-1.29447		0.497578	0.563761		0.428821	-0.566019		0.00110943	-2.42425	downregulated	0.0150832	-1.86049	downregulated
Afu7g08350		Has domain(s) with predicted hydrolase activity	Y	CBM24	0.949551	0.0232825		0.158254	0.406763		1.94e-144	-6.39918	downregulated	2.26e-159	-6.78266	downregulated	7.21e-141	-6.3759	downregulated
Afu8g06830		Putative endo-1,4 beta-glucanase, a predicted secreted hydrolase with a fungal cellulose binding domain	Y	CBM1	0.036967	-0.783198		0.452773	0.273071		4.96e-40	-3.97399	downregulated	2.5e-54	-5.03026	downregulated	1.31e-48	-4.75719	downregulated
Afu1g09960		Ortholog of A. nidulans FGSC A4 : AN1271, A. niger CBS 513.88 : An08g01780, Aspergillus wentii : Aspwe1_0036525 and Aspergillus sydowii : Aspsy1_0141432	N	CE10	2.33e-05	-0.505361		0.0441804	0.260692		5.04e-07	-0.572293		1.19e-31	-1.33835	downregulated	6.89e-21	-1.07765	downregulated
Afu2g09030	dppV	Secreted dipeptidyl-peptidase; induced by growth on BSA as a sole nitrogen source; immunoreactive protein	Y	CE10	0.998336	-0.00108562		0.000771119	0.669917		1.23e-12	-1.30064	downregulated	1.45e-27	-1.97164	downregulated	1.05e-12	-1.30172	downregulated
Afu3g07210		Has domain(s) with predicted hydrolase activity, acting on carbon-nitrogen (but not peptide) bonds activity and role in carbohydrate metabolic process	Y	CE4	0.0387867	-0.86398		0.635892	-0.228255		0.00396154	-1.03899	downregulated	2e-05	-1.67472	downregulated	7.53e-07	-1.90297	downregulated
Afu4g09320	dppIV	Putative extracellular dipeptidyl-peptidase; predicted signal sequence for secretion; induced by growth on BSA as a sole nitrogen source; expression dependent on PrtT	Y	CE1	0.40572	-0.168965		0.00647021	0.530321		2.04e-12	-1.23359	downregulated	8.51e-29	-1.93288	downregulated	1e-15	-1.40256	downregulated
Afu4g09940		Ortholog(s) have chitin deacetylase activity and role in ascospore wall assembly	Y	CE4	0.418613	-0.312957		0.502445	0.268105		0.00232805	-0.972816		2.06e-06	-1.55388	downregulated	0.000101995	-1.28577	downregulated
Afu5g09340		Has domain(s) with predicted hydrolase activity	N	CE1	0.0303244	-0.267564		0.0707497	0.214183		1.36e-34	-1.29283	downregulated	5.47e-59	-1.77458	downregulated	8.53e-46	-1.5604	downregulated
Afu5g13710		Putative carboxylesterase	Y	CE10	0.00422672	0.690044		0.159016	0.360795		5.1e-128	-5.26865	downregulated	2.4e-115	-4.9394	downregulated	3.63e-99	-4.57861	downregulated
Afu6g07960		Has domain(s) with predicted hydrolase activity and role in metabolic process	N	CE10	0.476271	0.0851354		0.876519	0.0227848		6.91e-36	-1.2149	downregulated	1.43e-31	-1.15255	downregulated	1e-30	-1.12976	downregulated
Afu8g04730		Oligopeptidase family protein	N	CE10	0.000471341	-0.581189		0.878384	-0.0365927		9.17e-31	-1.79845	downregulated	1.12e-50	-2.34304	downregulated	3.26e-52	-2.37964	downregulated
Afu8g06880		Ortholog(s) have pectinesterase activity and role in pectin catabolic process	Y	CE8	0.167191	-0.503012		0.956243	-0.0274508		9.25e-29	-3.50114	downregulated	9.35e-36	-3.9767	downregulated	3.37e-36	-4.00416	downregulated
Afu1g03600	exg1	Ortholog(s) have cell adhesion molecule binding, glucan endo-1,6-beta-glucosidase activity, glucan exo-1,3-beta-glucosidase activity	Y	GH5	0.00605572	-0.517314		0.0515669	-0.353428		4.89e-52	-2.45744	downregulated	1.5e-53	-2.62133	downregulated	1.51e-69	-2.97476	downregulated
Afu1g07520		Has domain(s) with predicted oxidoreductase activity	N	GH109	0.685423	-0.040597		0.0234818	0.200036		1.7e-47	-1.1298	downregulated	3.54e-68	-1.37044	downregulated	5.32e-50	-1.1704	downregulated
Afu1g13940	sun2	Predicted adhesin-like protein; novel beta-1,3-glucan modifying enzyme involved in fungal morphogenesis	Y	GH132	0.000189323	-0.991353		0.0632256	-0.548382		0.000276482	-0.945089		6.43e-08	-1.38806	downregulated	2.94e-14	-1.93644	downregulated
Afu1g14170		Ortholog(s) have beta-galactosidase activity and role in carbohydrate metabolic process	Y	GH35	7.95e-05	-0.664235		0.123662	0.279013		3.29e-39	-2.01909	downregulated	2.79e-79	-2.96233	downregulated	4.07e-65	-2.68332	downregulated
Afu1g16190	aspf9	Cell wall glucanase; allergen Asp f 9; predicted GPI-anchor; binds specifically to IgE antibodies in the sera of allergic bronchopulmonary aspergillosis (ABPA) patients; transcript repressed by H2O2; induced by exposure to artemisinin	Y	GH16	0.645283	-0.113335		0.0727847	-0.419737		7.58e-37	-2.52663	downregulated	7.55e-29	-2.22023	downregulated	3.37e-40	-2.63997	downregulated
Afu1g16700		Ortholog(s) have beta-galactosidase activity and role in carbohydrate metabolic process	Y	GH35	0.381736	-0.17709		0.67769	-0.0994089		1.6e-36	-2.1676	downregulated	8.17e-39	-2.24528	downregulated	3.24e-42	-2.34469	downregulated
Afu2g00680		Has domain(s) with predicted catalytic activity	Y	GH76	0.00718883	-0.924669		0.35274	-0.381175		0.0660522	-0.624958		0.000428594	-1.16845	downregulated	2.29e-06	-1.54963	downregulated
Afu2g01170	gel1	1,3-beta-glucanosyltransferase with a role in elongation of 1,3-beta-glucan chains; glycosylphosphatidylinositol (GPI)-anchored protein; constitutively expressed during hyphal growth; hypoxia induced protein	Y	GH72	0.0119152	-0.249736		2.35e-12	-0.675044		8.17e-76	-1.69312	downregulated	6.2e-43	-1.26781	downregulated	2.71e-99	-1.94286	downregulated
Afu2g01240	invB	Predicted invertase, involved in sugar metabolism	Y	GH32	0.0161143	0.280068		0.109412	-0.17646		9.77e-98	-2.0867	downregulated	8.31e-59	-1.63018	downregulated	5.69e-74	-1.80663	downregulated
Afu2g05400		Ortholog(s) have hydrolase activity, hydrolyzing O-glycosyl compounds activity and role in xyloglucan metabolic process	N	GH31	0.130402	0.215008		0.493492	0.112256		1.13e-60	-2.05323	downregulated	7.12e-55	-1.95048	downregulated	7.2e-49	-1.83822	downregulated
Afu2g09350	exg4	Ortholog(s) have glucan endo-1,6-beta-glucosidase activity and role in glucan catabolic process	Y	GH5	0.0633231	-0.464557		0.0238168	0.571125		3.95e-35	-2.76725	downregulated	2.51e-64	-3.80294	downregulated	1.18e-46	-3.23181	downregulated
Afu3g00900	amyA	Putative alpha-amylase; transcript up-regulated in conidia exposed to neutrophils; transcript induced by exposure to human airway epithelial cells; preferentially expressed at neutral pH	Y	GH13	0.0125181	-0.404742		0.953429	-0.0143703		9.94e-13	-1.08687	downregulated	1.6e-22	-1.47725	downregulated	6.57e-23	-1.49162	downregulated
Afu3g00910	ags1	Putative alpha(1-3) glucan synthase; predicted gene pair with AFUA_2G11270 (ags2)	Y	GH13	0.752852	-0.0409118		4.03e-10	-0.657835		9.63e-96	-2.0716	downregulated	1.05e-47	-1.45468	downregulated	2.06e-99	-2.11252	downregulated
Afu3g03610		Has domain(s) with predicted cellulase activity, hydrolase activity, hydrolyzing O-glycosyl compounds activity and role in polysaccharide catabolic process	N	GH12	0.765336	-0.0461952		0.0346981	-0.286592		1.1e-113	-2.66428	downregulated	5.77e-94	-2.42389	downregulated	2.85e-117	-2.71048	downregulated
Afu3g07890		Ortholog of A. nidulans FGSC A4 : AN2953, A. niger CBS 513.88 : An02g11360, A. oryzae RIB40 : AO090005001486, Aspergillus wentii : Aspwe1_0041944 and Aspergillus sydowii : Aspsy1_0056308	N	GH114	0.0164036	-0.376642		2.79e-05	-0.659094		5.87e-27	-1.57045	downregulated	1.4e-18	-1.28799	downregulated	8.46e-41	-1.94709	downregulated
Afu3g08200	ams1	Putative Class IIC alpha-mannosidase with a predicted role in oligosaccharide catabolism and N-glycan processing	N	GH38	0.898434	0.0169859		1.27e-05	0.459103		1.35e-25	-1.02892	downregulated	3.31e-51	-1.47103	downregulated	8.34e-25	-1.01193	downregulated
Afu4g13770		Putative glycosyl hydrolase; ortholog of A. nidulans AN3360	Y	GH3	0.219396	-1.221		0.934636	0.114537		0.000871396	-2.98372	downregulated	1.17e-06	-4.31926	downregulated	2.35e-06	-4.20473	downregulated
Afu4g14420		Has domain(s) with predicted catalytic activity, lysozyme activity and role in carbohydrate metabolic process, cell wall macromolecule catabolic process, peptidoglycan catabolic process	Y	GH25	0.111803	-0.377175		0.0353419	0.494994		7.51e-12	-1.43612	downregulated	5.6e-28	-2.30829	downregulated	1.28e-17	-1.8133	downregulated
Afu5g02130		Putative alpha-galactosidase	Y	GH27	0.00755342	-0.667488		0.85511	-0.0628397		3.5e-14	-1.75255	downregulated	3.96e-24	-2.3572	downregulated	2.19e-25	-2.42004	downregulated
Afu5g03760	chiA1	Putative class III chitinase; predicted GPI-anchoring sequence; protein and transcript repressed by caspofungin treatment	Y	GH18	0.263666	-0.327114		0.227227	0.374447		3.05e-137	-6.26273	downregulated	4.21e-168	-6.96429	downregulated	1.5e-150	-6.58984	downregulated
Afu5g10520		Has domain(s) with predicted carbohydrate binding, catalytic activity and role in carbohydrate metabolic process	N	GH92	1.65e-10	-0.916124		0.114249	-0.250451		4.63e-13	-0.967067		1.66e-31	-1.63274	downregulated	3.13e-42	-1.88319	downregulated
Afu6g00500		Putative chitosanase; transcript levels decrease during conidial germination; transcript induced by voriconazole	Y	GH75	0.0203618	-0.983431		0.999841	0.00072458		0.763142	-0.140586		0.00658726	-1.12474	downregulated	0.00643376	-1.12402	downregulated
Afu6g09307		Has domain(s) with predicted catalytic activity, chitin binding, chitinase activity, hydrolase activity, hydrolyzing O-glycosyl compounds activity and role in carbohydrate metabolic process, chitin catabolic process	N	GH18	0.226365	-0.368215		0.511618	0.234354		1.56e-11	-1.81867	downregulated	1.81e-19	-2.42124	downregulated	4.43e-16	-2.18688	downregulated
Afu6g12210		Putative endo-1,4-beta-xylanase	Y	GH11	0.102332	0.693271		0.983771	0.00904036		1.52e-33	-4.11522	downregulated	2.15e-26	-3.43099	downregulated	2.24e-26	-3.42195	downregulated
Afu6g12380	scw4	Ortholog(s) have role in cell adhesion, cell adhesion involved in single-species biofilm formation, cell-substrate adhesion, cellular response to glucose starvation and cellular response to neutral pH, more	Y	GH17	0.000553564	-0.770469		0.987465	0.00509393		0.163466	-0.304587		9.59e-07	-1.08015	downregulated	8.55e-07	-1.07506	downregulated
Afu6g13760		Putative alpha-1,2-mannosidase subfamily protein; transcript up-regulated in hyphae upon exposure to neutrophils	Y	GH92	1.85e-11	-0.943067		3.22e-09	0.719287		1.12e-30	-1.39761	downregulated	3.86e-121	-3.05996	downregulated	1.01e-69	-2.34068	downregulated
Afu7g00240	exg14	Has domain(s) with predicted hydrolase activity, hydrolyzing O-glycosyl compounds activity and role in carbohydrate metabolic process	N	GH3	0.944815	0.0239543		0.231748	-0.35164		1.47e-31	-2.85724	downregulated	9.93e-24	-2.48164	downregulated	1e-30	-2.83328	downregulated
Afu7g05450	sun1	Novel beta-1,3-glucan modifying enzyme involved in fungal morphogenesis	Y	GH132	0.000243405	-0.539243		0.564	0.108746		1.1e-89	-2.7821	downregulated	2.46e-135	-3.43009	downregulated	6.7e-127	-3.32134	downregulated
Afu7g06140	exg13	Putative secreted 1,4-beta-D-glucan glucanhydrolase	Y	GH3	0.0517308	0.484188		0.144504	-0.400251		1.92e-22	-2.22975	downregulated	5.21e-09	-1.34531	downregulated	2.69e-14	-1.74557	downregulated
Afu8g05610	btgE	Putative cell wall glucanase	Y	GH17	0.00691128	0.615751		0.458775	0.207738		2.48e-46	-3.04384	downregulated	3.03e-35	-2.63582	downregulated	4.76e-30	-2.42809	downregulated
Afu8g06890		Putative xylogalacturonase	Y	GH28	0.0550767	-1.97469		0.604	-0.493372		0.0376906	-1.54717	downregulated	0.00167168	-3.02849	downregulated	0.00018482	-3.52186	downregulated
Afu8g07265		Has domain(s) with predicted polygalacturonase activity and role in carbohydrate metabolic process	N	GH28	0.537819	-1.21989		0.578917	0.734506		0.0795118	-2.29987		0.00506377	-4.25427	downregulated	0.0240466	-3.51976	downregulated
Afu1g05580		Ortholog(s) have UDP-glucosyltransferase activity, glycogenin glucosyltransferase activity and role in glycogen metabolic process	N	GT8	0.0142706	-0.422929		0.39692	-0.175912		3.43e-10	-1.017	downregulated	5.14e-15	-1.26402	downregulated	4.03e-19	-1.43993	downregulated
Afu1g14140		Has domain(s) with predicted dolichyl-phosphate-mannose-glycolipid alpha-mannosyltransferase activity and role in GPI anchor biosynthetic process	N	GT76	0.00130673	-0.989524		0.664186	-0.16438		0.0360525	-0.58664		2.94e-06	-1.41178	downregulated	9.85e-08	-1.57616	downregulated
Afu1g17030		Putative glycosyl transferase, phoB-regulated	N	GT4	4.15e-05	-0.866174		0.372621	-0.225707		2.19e-08	-1.1173	downregulated	4.42e-18	-1.75777	downregulated	7.71e-23	-1.98347	downregulated
Afu3g03620		Ortholog of A. nidulans FGSC A4 : AN8444/celA, A. fumigatus Af293 : Afu8g00680, A. niger CBS 513.88 : An03g05740, A. oryzae RIB40 : AO090138000033, AO090701000186 and Aspergillus wentii : Aspwe1_0040565	N	GT2	0.727443	-0.0447363		5.56e-08	-0.574002		6.34e-160	-2.67743	downregulated	4.77e-103	-2.14817	downregulated	5.74e-165	-2.72217	downregulated
Afu3g12100		Putative trehalase phosphorylase with a predicted role in the glucose-1-phosphate pathway	N	GT4	0.0621765	-0.363481		0.00817096	-0.525938		7.39e-44	-2.45687	downregulated	2.56e-38	-2.29442	downregulated	3.02e-57	-2.82036	downregulated
Afu5g02480		Putative glycogen sythase; transcript up-regulated in conidia exposed to neutrophils	N	GT3	5.36e-16	-0.639151		0.436054	-0.078595		5.18e-11	-0.508723		2.16e-43	-1.06928	downregulated	5.24e-50	-1.14787	downregulated
Afu5g13210		Ortholog(s) have GDP-Man:Man1GlcNAc2-PP-Dol alpha-1,3-mannosyltransferase activity, glycolipid 6-alpha-mannosyltransferase activity and role in oligosaccharide-lipid intermediate biosynthetic process	N	GT4	0.199547	-0.170274		0.391286	0.125768		2.59e-15	-0.909841		6.08e-25	-1.20588	downregulated	2.45e-20	-1.08012	downregulated
Afu6g00550		Glycosyl transferase family 8 family protein; calcium induced; induced by exposure to artemisinin	N	GT8	0.0583654	0.76271		0.584407	0.248359		1.6e-44	-4.9534	downregulated	1.66e-37	-4.43905	downregulated	1.68e-33	-4.19069	downregulated
Afu6g12400	fks1	Putative 1,3-beta-glucan synthase catalytic subunit, major subunit of glucan synthase; predicted transmembrane protein; essential	N	GT48	0.237375	-0.196294		0.00973763	-0.42616		6.59e-23	-1.44587	downregulated	1.22e-16	-1.21601	downregulated	2.89e-29	-1.64217	downregulated
Afu6g14180		Ortholog(s) have beta-1,4-mannosyltransferase activity, role in establishment or maintenance of cell polarity, oligosaccharide-lipid intermediate biosynthetic process, protein N-linked glycosylation and endoplasmic reticulum localization	N	GT33	0.000212588	-0.72243		0.748696	-0.0851883		0.00697986	-0.516871		9.53e-10	-1.15411	downregulated	4.26e-11	-1.2393	downregulated
Afu8g01730		Has domain(s) with predicted transferase activity, transferring glycosyl groups activity	N	GT8	0.962396	-0.00825087		0.0516128	-0.262658		1.02e-86	-2.36808	downregulated	7.35e-67	-2.11367	downregulated	3e-85	-2.37633	downregulated
Afu8g07260		Has domain(s) with predicted transferase activity, transferring glycosyl groups activity and membrane localization	N	GT31	0.635059	-0.563186		0.181403	-0.553845		1.71e-16	-5.25589	downregulated	7.28e-11	-5.26523	downregulated	4.04e-13	-5.81908	downregulated
Afu6g10430		Has domain(s) with predicted chitin binding, hydrolase activity, acting on carbon-nitrogen (but not peptide) bonds activity and role in carbohydrate metabolic process	Y	CBM18	0.00324307	-1.08594	downregulated	0.00405652	-1.16429	downregulated	0.293283	-0.364871		0.519617	-0.286525		5.44e-05	-1.45081	downregulated
Afu2g17550	ayg1	Conidial pigment biosynthesis protein with a role in polyketide shortening; required for synthesis of the 1,3,6,8-tetrahydroxynaphthalene; conidia-enriched protein	N	CE1	3.31e-39	-2.4998	downregulated	7.5e-11	-1.31226	downregulated	4.38e-12	1.31774	upregulated	0.556096	0.130203		8.72e-10	-1.18206	downregulated
Afu7g01180		Ortholog of A. nidulans FGSC A4 : AN8900, A. niger CBS 513.88 : An09g02270, A. oryzae RIB40 : AO090010000102, Aspergillus wentii : Aspwe1_0136662 and Aspergillus sydowii : Aspsy1_0212118	N	CE10	3.31e-06	-2.40027	downregulated	0.00106579	-2.13233	downregulated	0.00897257	1.31193	upregulated	0.105251	1.04399		0.045154	-1.08834	downregulated
Afu8g02060		Ortholog of A. niger CBS 513.88 : An05g02300/gpi12, A. oryzae RIB40 : AO090010000613, AO090005001316, Neosartorya fischeri NRRL 181 : NFIA_095730 and Aspergillus clavatus NRRL 1 : ACLA_043720	N	CE14	1.85e-06	-2.70936	downregulated	0.00840858	-1.6136	downregulated	0.755895	0.196526		0.139194	-0.899243		7.58e-06	-2.51284	downregulated
Afu1g16250		Putative alpha-glucosidase B	Y	GH31	0.0242556	-1.28458	downregulated	0.0371733	-1.27197	downregulated	0.265012	-0.648499		0.24913	-0.661114		0.000365782	-1.93308	downregulated
Afu6g07480		Ortholog(s) have cellulase activity, hydrolase activity, acting on glycosyl bonds activity and role in glucan catabolic process, xyloglucan catabolic process	Y	GH5	0.00107112	-1.26805	downregulated	0.00770605	-1.12796	downregulated	0.975908	0.0146909		0.785735	-0.125401		0.00102252	-1.25336	downregulated
Afu2g13850		Ortholog of A. nidulans FGSC A4 : AN2425, A. niger CBS 513.88 : An02g05260, A. oryzae RIB40 : AO090026000188, Aspergillus wentii : Aspwe1_0054675 and Aspergillus sydowii : Aspsy1_0075212	N	CBM21	0.783209	0.075978		5.12e-06	-1.03256	downregulated	6.73e-15	-1.65759	downregulated	0.0124606	-0.549055		1.02e-13	-1.58161	downregulated
Afu7g06380		Putative maltase	N	GH13	0.166843	-0.857264		7.11e-05	-2.38233	downregulated	0.000570455	-1.96773	downregulated	0.478851	-0.442668		5.12e-07	-2.825	downregulated
Afu6g04680	mitA	GDP-mannose:inositol-phosphorylceramide (MIPC) transferase	N	GT32	0.0273504	-0.35351		3.57e-19	-1.37041	downregulated	2.03e-10	-0.951356		0.709292	0.0655485		1.68e-18	-1.30487	downregulated
Afu3g08070		Ortholog(s) have role in secondary metabolite biosynthetic process	Y	AA3	0.00275624	-1.14433	downregulated	0.014498	-0.966631		0.0482944	-0.67844		0.0328327	-0.856135		5.9e-07	-1.82277	downregulated
Afu6g13610		Putative endo-1,4 beta-xylanase, a secreted hydrolase with a fungal cellulose binding domain	Y	CBM1	1.89e-18	-3.21466	downregulated	0.123349	-0.70906		3.4e-09	2.04076	upregulated	0.290064	-0.464844		0.0029366	-1.1739	downregulated
Afu1g16920		Beta-xylosidase	Y	GH3	1.65e-05	-1.85868	downregulated	0.736962	-0.204269		0.056071	0.796466		0.0683539	-0.857942		0.0194649	-1.06221	downregulated
Afu4g10130		Ortholog(s) have alpha-amylase activity, role in carbohydrate catabolic process and cell septum, cell wall-bounded periplasmic space, extracellular region, fungal-type cell wall, hyphal septin band, spitzenkorper localization	Y	GH13	1.29e-06	-2.60186	downregulated	0.223687	-0.781573		0.0196466	1.27023	upregulated	0.33704	-0.550063		0.014058	-1.33164	downregulated
Afu4g13800		Sialidase; upregulated in the presence of human serum	Y	GH33	3.26e-32	-3.18238	downregulated	0.182052	-0.456406		7.41e-16	2.04592	upregulated	0.0268865	-0.680061		8.84e-05	-1.13647	downregulated
Afu6g08510	crh1	Putative cell wall biosynthesis protein	Y	GH16	8.39e-87	-1.88435	downregulated	0.00263123	-0.321821		2.61e-13	0.684855		1.02e-18	-0.877677		8.76e-35	-1.1995	downregulated
Afu5g10540		Ortholog(s) have 1,4-alpha-glucan branching enzyme activity and role in glycogen biosynthetic process	N	CBM48	0.05695	-0.333608		0.00656735	-0.48897		2.45e-08	-0.90662		4.27e-06	-0.751258		1.5e-14	-1.24023	downregulated
Afu4g14120		Ortholog(s) have cutinase activity, lipase activity, triglyceride lipase activity and role in cellular carbohydrate catabolic process, lipid catabolic process, triglyceride catabolic process	Y	CE5	0.513876	0.458796		0.554809	-0.428022		0.00130848	-1.86106	downregulated	0.105108	-0.974245		0.014599	-1.40227	downregulated
Afu1g01230		Has domain(s) with predicted hydrolase activity, hydrolyzing O-glycosyl compounds activity and role in carbohydrate metabolic process	Y	GH43	0.00834291	-0.797417		0.158238	-0.487062		0.301956	-0.307495		0.0489993	-0.617851		0.000168147	-1.10491	downregulated
Afu2g09520	egl3	Putative endo-1,4 beta-glucanase, a predicted secreted hydrolase with a fungal cellulose binding domain; transcript levels decrease during conidial germination	Y	GH5	0.664552	0.0944775		0.339582	-0.208979		3.18e-12	-1.21345	downregulated	2.74e-07	-0.909993		1.57e-10	-1.11897	downregulated
Afu2g12410		Has domain(s) with predicted mannosyl-oligosaccharide glucosidase activity and role in oligosaccharide metabolic process	N	GH63	0.00338012	-0.442642		0.0166503	-0.385868		1.07e-07	-0.764685		1.2e-08	-0.821459		2.61e-17	-1.20733	downregulated
Afu3g00470		Has domain(s) with predicted cellulose binding, hydrolase activity, hydrolyzing O-glycosyl compounds activity, role in carbohydrate metabolic process and extracellular region localization	Y	GH11	0.206395	-1.92574		0.665489	-0.584416		0.246572	-1.20624		0.0777636	-2.54756		0.0235783	-3.13198	downregulated
Afu3g00700		Has domain(s) with predicted catalytic activity	Y	GH76	0.000394246	-0.860304		0.000526144	-0.92979		0.245122	-0.274311		0.482152	-0.204825		2.13e-06	-1.13462	downregulated
Afu3g15210		Has domain(s) with predicted catalytic activity, hydrolase activity, hydrolyzing O-glycosyl compounds activity and role in carbohydrate metabolic process	Y	GH10	0.0656551	-3.25548			-2.03544		0.849706	-0.281294		0.473714	-1.50133		0.0391046	-3.53677	downregulated
Afu4g14360		Putative capsular associated protein; predicted gene pair with AFUA_5G07560	N	GT90	0.362149	0.171664		0.000567067	-0.610605		1.11e-16	-1.34693	downregulated	0.00072256	-0.564666		5.14e-13	-1.17527	downregulated
Afu2g03230		Has domain(s) with predicted alpha-amylase activity, calcium ion binding, catalytic activity, cation binding activity and role in carbohydrate catabolic process, carbohydrate metabolic process	Y	GH13	4.95e-99	-2.98497	downregulated	7.55e-14	-1.46047	downregulated	2.23e-176	4.23827	upregulated	1.93e-51	2.71376	upregulated	8.03e-16	1.2533	upregulated
Afu4g09480		Ortholog(s) have endo-1,4-beta-xylanase activity, role in xylan catabolic process and extracellular region localization	Y	GH10	7.62e-23	-2.26946	downregulated	0.0043493	-1.83273	downregulated	9.95e-37	3.90501	upregulated	1.44e-10	3.46829	upregulated	9.22e-07	1.63556	upregulated
Afu5g08810		Has domain(s) with predicted catalytic activity	N	CE1	1.41e-25	3.14285	upregulated	0.000190564	-1.20914	downregulated	1.65e-08	-1.70473	downregulated	6.42e-19	2.64725	upregulated	1.88e-06	1.43812	upregulated
Afu4g00390		Has domain(s) with predicted catalytic activity, hydrolase activity, hydrolyzing O-glycosyl compounds activity and role in carbohydrate metabolic process	Y	GH2	2.26e-204	5.24268	upregulated	3.31e-11	-1.21916	downregulated	1.65e-33	-2.12677	downregulated	1.44e-141	4.33506	upregulated	8.58e-79	3.11591	upregulated
Afu6g13270	exg6	Putative beta-1,3-glucanase; highly expressed in biofilm	Y	GH55	0.0690451	-0.997931		0.035108	-1.23768	downregulated	1.11e-14	3.91696	upregulated	3.18e-16	4.15671	upregulated	1.01e-08	2.91903	upregulated
Afu6g14480		Has domain(s) with predicted transferase activity, transferring glycosyl groups activity and role in protein glycosylation	N	GT71	6.65e-26	-0.784308		2.81e-61	-1.65531	downregulated	0	3.89712	upregulated	0	4.76813	upregulated	0	3.11281	upregulated
Afu5g02310		Ortholog of A. nidulans FGSC A4 : AN8028, A. niger CBS 513.88 : An02g10470, A. oryzae RIB40 : AO090102000345, Aspergillus sydowii : Aspsy1_0059896 and Aspergillus terreus NIH2624 : ATET_09200	N	CE1	0.805952	0.0773011		3.85e-05	1.09526	upregulated	1.38e-35	3.04055	upregulated	8.51e-17	2.02259	upregulated	1.89e-37	3.11785	upregulated
Afu4g03560		Has domain(s) with predicted cellulose binding, hydrolase activity, hydrolyzing O-glycosyl compounds, serine-type peptidase activity, role in carbohydrate metabolic process, proteolysis and extracellular region localization	N	CBM1	0.0182677	-1.0307	downregulated	0.586228	0.38936		2.83e-20	4.36507	upregulated	3.89e-10	2.945	upregulated	3.01e-12	3.33436	upregulated
Afu5g03960		Putative chitinase	Y	CBM50	4.04e-13	-1.33076	downregulated	0.526628	-0.242216		2.38e-45	3.17392	upregulated	1.06e-16	2.08538	upregulated	3.28e-15	1.84316	upregulated
Afu2g00510		Has domain(s) with predicted cellulose binding, hydrolase activity, hydrolase activity, acting on ester bonds, hydrolase activity, hydrolyzing O-glycosyl compounds activity	Y	CE16	0.00266583	-1.35933	downregulated	0.5104	-1.12881		8.11e-09	4.41204	upregulated	0.000252486	4.18152	upregulated	0.000112896	3.05271	upregulated
Afu2g09380		Putative cutinase	Y	CE5	1.57e-17	-2.32148	downregulated	0.219341	0.877816		2.83e-24	4.85322	upregulated	0.000139496	1.65392	upregulated	5.34e-07	2.53173	upregulated
Afu4g14700		Has domain(s) with predicted hydrolase activity, hydrolase activity, acting on ester bonds activity and role in lipid metabolic process	Y	CE16	0.00136815	-1.34477	downregulated	0.0795123	-1.04578		2.02e-12	3.033	upregulated	2.01e-08	2.73402	upregulated	0.000142208	1.68823	upregulated
Afu8g00630		Ortholog(s) have extracellular region localization	Y	CE14	3.27e-23	-4.35766	downregulated	0.513138	-1.10248		6.45e-17	6.01699	upregulated	0.0178754	2.76181	upregulated	0.0448035	1.65933	upregulated
Afu2g03270		Has domain(s) with predicted catalytic activity	Y	GH76	4.59e-17	-1.14785	downregulated	0.0132704	-0.396137		4.05e-83	2.62546	upregulated	9.4e-42	1.87374	upregulated	5.1e-27	1.47761	upregulated
Afu3g00610		Has domain(s) with predicted catalytic activity, glucan 1,4-alpha-glucosidase activity, hydrolase activity, hydrolyzing O-glycosyl compounds, starch binding activity and role in polysaccharide metabolic process	Y	GH15	8.42e-06	-1.84307	downregulated	0.0604548	-2.17641		7.77e-15	4.09181	upregulated	2.98e-06	4.42515	upregulated	4.5e-05	2.24874	upregulated
Afu3g03080	eng7	Putative endo-1,3(4)-beta-glucanase; predicted gene pair with AFUA_6G14540	Y	GH16	0.00612554	-3.61201	downregulated	upregulated	0		3.29e-10	10.9053	upregulated	5.42e-05	7.08462	upregulated	3.29e-05	7.29332	upregulated
Afu5g00550		Has domain(s) with predicted catalytic activity, hydrolase activity, hydrolyzing O-glycosyl compounds activity and role in carbohydrate metabolic process	Y	GH5	1.7e-07	-1.93105	downregulated	0.869486	0.201524		1.4e-20	5.76209	upregulated	1.02e-08	3.62952	upregulated	1.45e-09	3.83104	upregulated
Afu6g00770		Putative extracellular arabinanase; transcript downregulated in response to voriconazole	Y	GH43	0.000306224	-2.36581	downregulated	0.189717	-1.01525		1.68e-28	6.9539	upregulated	7.75e-19	5.60334	upregulated	3.7e-13	4.58809	upregulated
Afu8g02630		Ortholog(s) have hydrolase activity, acting on glycosyl bonds, polygalacturonase activity and role in carbohydrate catabolic process, pectin catabolic process	Y	GH28	1.12e-05	-1.03194	downregulated	0.334076	-0.390933		1.54e-24	2.67852	upregulated	2.51e-12	2.03751	upregulated	1.18e-09	1.64658	upregulated
Afu5g06840		Putative family 18 chitinase	Y	CBM18	1.02e-22	2.49519	upregulated	0.455366	-0.294219		0.200728	-0.39245		1.31e-18	2.39696	upregulated	3.13e-16	2.10274	upregulated
Afu5g06850		Ortholog of Aspergillus fumigatus A1163 : AFUB_054410 and Aspergillus terreus NIH2624 : ATET_10159	N	CBM66	3.48e-07	4.54748	upregulated	0.800296	-0.403219		0.442762	-0.901182		1.59e-05	4.04951	upregulated	1.11e-05	3.6463	upregulated
Afu1g00450		N-acetylglucosamine-6-phosphate deacetylase; predicted gene pair with AFUA_8G04100; transcript up-regulated in conidia exposed to neutrophils	N	CE9	1.57e-10	2.75166	upregulated	0.80844	0.222742		9.5e-13	3.84917	upregulated	1.36e-33	6.37809	upregulated	1.1e-35	6.60083	upregulated
Afu1g03300		Ortholog of A. nidulans FGSC A4 : AN6389, A. fumigatus Af293 : Afu6g10800, A. niger CBS 513.88 : An11g00440, A. oryzae RIB40 : AO090023000186 and Aspergillus wentii : Aspwe1_0039443	N	CE10	0.000199894	1.32339	upregulated	0.33526	-0.509385		0.68871	0.176813		2.82e-07	2.00958	upregulated	4.23e-05	1.5002	upregulated
Afu1g15350		Ortholog of A. nidulans FGSC A4 : AN0875, A. niger CBS 513.88 : An01g13580, A. oryzae RIB40 : AO090005001181, Aspergillus wentii : Aspwe1_0027582 and Aspergillus sydowii : Aspsy1_0053487	N	CE1	8.57e-180	2.80712	upregulated	5.85e-12	-0.786783		1.32e-78	1.91742	upregulated	0	5.51132	upregulated	0	4.72454	upregulated
Afu5g00450		Ortholog of A. nidulans FGSC A4 : AN6383, A. fumigatus Af293 : Afu6g10780, A. niger CBS 513.88 : An03g05860 and A. oryzae RIB40 : AO090003001528, AO090023001010	N	CE10	2.05e-05	2.23344	upregulated	0.424051	1.16234		0.00649033	2.75736	upregulated	3.35e-07	3.82846	upregulated	1.85e-07	4.9908	upregulated
Afu5g09130		Polysaccharide deacetylase family protein; predicted gene pair with AFUA_6G05030	N	CE4	2.73e-07	1.49561	upregulated	0.842887	0.102329		1.39e-22	3.0658	upregulated	2.59e-46	4.45908	upregulated	5e-49	4.56141	upregulated
Afu6g10800		Ortholog of A. nidulans FGSC A4 : AN6389, A. fumigatus Af293 : Afu1g03300, A. niger CBS 513.88 : An11g00440, A. oryzae RIB40 : AO090023000186 and Aspergillus wentii : Aspwe1_0039443	N	CE10	1.82e-06	1.71775	upregulated	0.765172	0.194435		0.0400944	0.886544		1.26e-09	2.40986	upregulated	4.86e-11	2.60429	upregulated
Afu8g04100		Putative N-acetylglucosamine-6-phosphate deacetylase; predicted gene pair with AFUA_1G00450; transcript up-regulated in conidia exposed to neutrophils	N	CE9	3.16e-10	2.34136	upregulated	0.783536	-0.174559		8.74e-33	4.71876	upregulated	1.83e-72	7.23468	upregulated	2.71e-72	7.06012	upregulated
Afu1g14450	exgO	Exo-beta-1,3-glucanase; secreted protein; predicted secretory signal sequence; ortholog of A. nidulans AN0779	Y	GH55	5.54e-11	1.0915	upregulated	0.891356	0.0392456		1.41e-23	1.73624	upregulated	8.26e-59	2.78849	upregulated	2.39e-61	2.82773	upregulated
Afu2g14360	eng2	GPI-anchored endo-beta-1,3-glucanase; A. nidulans ortholog xgeA has licheninase activity and has role in glucan catabolic process	Y	GH16	1.1e-42	1.23383	upregulated	0.0429771	0.249097		2.81e-26	1.05496	upregulated	3.53e-99	2.03969	upregulated	1.09e-123	2.28879	upregulated
Afu3g01160		Has domain(s) with predicted 2 iron, 2 sulfur cluster binding, cellulase activity, hydrolase activity, hydrolyzing O-glycosyl compounds, iron ion binding, oxidoreductase activity and oxidoreductase activity, more	N	GH12	0.0198503	1.02335	upregulated	0.177672	2.04097		1.32e-10	7.25538	upregulated	7.03e-20	6.23776	upregulated	1.64e-13	8.27873	upregulated
Afu4g02720		Putative GPI anchored glycosyl hydrolase; predicted gene pair with AFUA_3G00340	N	GH76	0.038095	1.15473	upregulated	0.390409	-0.573834		0.011199	1.3664	upregulated	2.64e-09	3.09497	upregulated	1.41e-06	2.52113	upregulated
Afu6g11390	gel2	GPI-anchored 1,3-beta-glucanosyltransferase; role in conidiogenesis, cell wall composition, fungal burden in a mouse pulmonary infection; constitutively expressed during hyphal growth; hypoxia induced protein; repressed by artemisinin	Y	GH72	1.58e-39	1.08476	upregulated	0.0197793	0.218537		1.97e-64	1.38562	upregulated	1.02e-168	2.25184	upregulated	8.96e-203	2.47038	upregulated
Afu7g02290		Ortholog(s) have role in ubiquitin-dependent glycoprotein ERAD pathway	N	GH47	1.06e-33	1.09255	upregulated	0.206554	0.150119		8.49e-16	0.757982		8.62e-76	1.70042	upregulated	7.74e-90	1.85054	upregulated
Afu1g01380	och4	Putative alpha-1,6-mannosyltransferase	N	GT32	1.57e-21	1.00685	upregulated	0.972881	0.00602399		0.270478	0.130491		3.63e-26	1.13132	upregulated	9.4e-27	1.13735	upregulated
Afu8g02110		Ortholog of Aspergillus fumigatus A1163 : AFUB_084500	N	GT78	0.000259947	1.93114	upregulated	0.0578187	-1.71885		0.649535	-0.303763		6.6e-06	3.34623	upregulated	0.00250092	1.62738	upregulated
Afu2g00800	pelA	PelA protein; putative pectin lyase; predicted gene pairs with AFUA_7G05030 (pectin lyase B) and AFUA_5G10380	Y	PL1	7.43e-17	1.44405	upregulated	0.26292	-0.363306		2.02e-10	1.36685	upregulated	5.27e-45	3.17421	upregulated	1.43e-42	2.8109	upregulated
Afu5g10930		Ortholog(s) have extracellular region localization	N	PL20	1.52e-134	2.86498	upregulated	0.0179369	0.344993		0.151981	0.19413		2.71e-115	2.71412	upregulated	4.68e-144	3.05911	upregulated
Afu1g17690		Has domain(s) with predicted UDP-N-acetylmuramate dehydrogenase activity, flavin adenine dinucleotide binding activity and role in oxidation-reduction process	N	AA7	0.644696	0.434729		0.119325	-1.56959		1.21e-05	3.50214	upregulated	3.53e-11	5.50646	upregulated	7.21e-07	3.93687	upregulated
Afu4g00430		Has domain(s) with predicted UDP-N-acetylmuramate dehydrogenase activity, flavin adenine dinucleotide binding, oxidoreductase activity and role in oxidation-reduction process	N	AA7	0.0910708	-1.16256		0.980817	-0.0389669		0.000165331	3.09268	upregulated	0.0278694	1.96909	upregulated	0.025032	1.93012	upregulated
Afu5g00630		Has domain(s) with predicted flavin adenine dinucleotide binding, oxidoreductase activity, acting on CH-OH group of donors activity and role in oxidation-reduction process	Y	AA3	0.169248	-0.241343		0.00402769	-0.812059		6.58e-49	2.81427	upregulated	1.8e-50	3.38499	upregulated	1.37e-40	2.57293	upregulated
Afu7g06580		Has domain(s) with predicted UDP-N-acetylmuramate dehydrogenase activity, flavin adenine dinucleotide binding, oxidoreductase activity and role in oxidation-reduction process	N	AA7	0.814658	0.0645308		0.254729	0.346657		3.82e-56	3.59361	upregulated	1.04e-48	3.31148	upregulated	3.46e-58	3.65814	upregulated
Afu7g06600		Ortholog(s) have NAD(P)H dehydrogenase (quinone) activity, transcription factor binding activity and role in apoptotic process, cellular response to oxidative stress, cytoplasmic sequestering of transcription factor	N	AA6	0.181744	0.540495		0.651145	-0.277903		0.000652484	1.39076	upregulated	9.66e-08	2.20916	upregulated	1.34e-06	1.93126	upregulated
Afu1g15420		Has domain(s) with predicted role in cell wall macromolecule catabolic process	Y	CBM50	9.68e-11	0.980228		0.33812	-0.257415		3.08e-15	1.41029	upregulated	3.34e-46	2.64794	upregulated	5.13e-43	2.39052	upregulated
Afu2g00920		Putative secreted arabinofuranosidase	Y	CBM1	0.182614	-0.610973		0.669396	0.364066		5.23e-07	2.65553	upregulated	0.00161186	1.68049	upregulated	0.000166908	2.04456	upregulated
Afu3g00420		Putative acetylxylan esterase, a predicted secreted hydrolase that contains a fungal cellulose binding domain; expression induced in biofilm	Y	CBM1	0.838169	0.0296922		0.018883	0.41916		1.53e-46	1.96101	upregulated	6.54e-32	1.57154	upregulated	1.93e-47	1.9907	upregulated
Afu8g02510		Has domain(s) with predicted hydrolase activity, hydrolyzing O-glycosyl compounds activity and role in carbohydrate metabolic process	Y	CBM35	0.917917	0.056974		0.621355	-0.330792		2.13e-21	4.26518	upregulated	4.25e-24	4.65294	upregulated	5.29e-22	4.32215	upregulated
Afu2g08500		Ortholog of A. nidulans FGSC A4 : AN6148, AN7407, A. fumigatus Af293 : Afu5g13710, A. niger CBS 513.88 : An02g14290, An12g03860 and A. oryzae RIB40 : AO090701000324, AO090011000852	Y	CE10	0.808915	-0.0629397		0.657518	0.166661		2.19e-09	1.41933	upregulated	8.7e-07	1.18973	upregulated	1.59e-08	1.35639	upregulated
Afu2g12490		Has domain(s) with predicted hydrolase activity and role in metabolic process	N	CE10	0.000902185	0.664008		0.000407608	-0.757252		8.47e-09	1.12023	upregulated	1.64e-39	2.54149	upregulated	1.49e-20	1.78423	upregulated
Afu2g14530		Ortholog(s) have feruloyl esterase activity and role in xylan catabolic process	Y	CE1	0.962581	-0.0137102		0.498886	-0.26708		4.29e-10	1.56947	upregulated	1.23e-11	1.82284	upregulated	7.82e-10	1.55576	upregulated
Afu2g17250		Has domain(s) with predicted hydrolase activity	Y	CE12	0.36789	-0.292007		0.986592	-0.00974541		1.48e-13	2.38484	upregulated	2.68e-10	2.10258	upregulated	1.33e-10	2.09283	upregulated
Afu3g09070		Ortholog(s) have extracellular region localization	Y	CE10	0.00369494	0.459189		0.705529	-0.0866916		4.37e-08	0.861362		2.64e-19	1.40724	upregulated	1.61e-17	1.32055	upregulated
Afu3g11560		Has domain(s) with predicted hydrolase activity and role in metabolic process	N	CE10	0.0418432	0.492582		0.447559	0.270173		6.95e-20	2.28104	upregulated	4.04e-24	2.50345	upregulated	5.17e-29	2.77362	upregulated
Afu6g10780		Ortholog of A. nidulans FGSC A4 : AN6383, A. fumigatus Af293 : Afu5g00450, A. niger CBS 513.88 : An03g05860 and A. oryzae RIB40 : AO090003001528, AO090023001010	N	CE10	1.05e-06	0.652321		4.36e-05	0.814293		2.01e-46	2.37061	upregulated	2.35e-48	2.20864	upregulated	6.65e-76	3.02293	upregulated
Afu8g01280		Has domain(s) with predicted hydrolase activity and role in metabolic process	N	CE10	0.914941	-0.0328352		0.877037	-0.14996		1.4e-22	4.42647	upregulated	7.68e-20	4.54359	upregulated	3.15e-22	4.39364	upregulated
Afu8g07380		Ortholog of A. nidulans FGSC A4 : AN9122, A. niger CBS 513.88 : An12g00700, A. oryzae RIB40 : AO090038000570, Aspergillus wentii : Aspwe1_0052622 and Aspergillus sydowii : Aspsy1_0160856	N	CE10	0.19805	0.319701		0.396597	-0.307731		0.000511547	0.878504		8.61e-09	1.50594	upregulated	1.41e-06	1.1982	upregulated
Afu1g01250	sedB	Putative tripeptidyl-peptidase of the sedolisin family	N	GH88	4.22e-05	-0.712303		0.0086189	-0.728295		1.04e-22	1.88642	upregulated	7.32e-17	1.90242	upregulated	4.43e-09	1.17412	upregulated
Afu1g04260	ENGL1	Beta-1,3-endoglucanase, associated with cell wall	N	GH81	0.0376073	-0.407253		0.00544112	-0.571826		2.28e-19	1.64134	upregulated	5.23e-23	1.80592	upregulated	1.66e-11	1.23409	upregulated
Afu1g05770	exg12	Secreted beta-glucosidase; predicted secretory signal sequence; fibrinogen-binding	Y	GH3	0.878048	-0.100584		0.384833	-0.551585		1.02e-07	2.64666	upregulated	3.58e-10	3.09766	upregulated	2.91e-07	2.54607	upregulated
Afu1g06910		Ortholog(s) have arabinogalactan endo-1,4-beta-galactosidase activity, role in pectin catabolic process and extracellular region localization	Y	GH53	0.112519	-0.269917		0.00245985	-0.624697		4.15e-22	1.59294	upregulated	2.78e-28	1.94772	upregulated	1.94e-15	1.32303	upregulated
Afu2g00640		Has domain(s) with predicted beta-N-acetylhexosaminidase activity, catalytic activity, hydrolase activity, hydrolyzing O-glycosyl compounds activity and role in carbohydrate metabolic process	N	GH20	4.6e-07	-0.772084		0.153394	-0.385455		9.81e-65	3.0378	upregulated	8.17e-41	2.65117	upregulated	1.61e-35	2.26572	upregulated
Afu2g14520		Secreted hydrolase; predicted secretory signal sequence; ortholog of A. nidulans AN2395	Y	GH2	0.022367	-0.861574		0.440227	-0.386728		4.65e-25	3.75691	upregulated	8.82e-19	3.28207	upregulated	2.19e-15	2.89534	upregulated
Afu2g15420		Ortholog(s) have extracellular region localization	Y	GH131	0.124831	0.298624		0.0442509	-0.467789		0.000113955	0.731574		9.27e-15	1.49799	upregulated	3.41e-08	1.0302	upregulated
Afu3g01910		Putative cellobiohydrolase, a predicted secreted hydrolase with a fungal cellulose binding domain	Y	GH6	2.54e-06	0.962144		0.319329	-0.332116		1.37e-32	2.69261	upregulated	1.3e-63	3.98687	upregulated	9.21e-60	3.65475	upregulated
Afu3g02090		Putative secreted beta-xylosidase	Y	GH3	0.0117257	0.451479		0.0106186	-0.672627		1.59e-15	1.53837	upregulated	7.48e-36	2.66248	upregulated	2.06e-25	1.98985	upregulated
Afu3g02280	treA	Putative alpha,alpha-trehalose glucohydrolase; transcript up-regulated in conidia exposed to neutrophils	Y	GH65	9.87e-05	0.512175		0.0984035	-0.252731		5.95e-20	1.16686	upregulated	2.72e-52	1.93177	upregulated	3.99e-40	1.67904	upregulated
Afu3g02930		Predicted adhesin-like protein	Y	GH23	0.200736	0.801541		0.0831461	-2.177		0.00484738	1.93218	upregulated	1.53e-06	4.91073	upregulated	4.1e-05	2.73372	upregulated
Afu3g08680		Ortholog(s) have hydrolase activity, acting on glycosyl bonds activity and role in carbohydrate catabolic process	Y	GH28	0.00297743	-0.710191		0.401862	-0.332601		2.29e-23	2.57344	upregulated	4.05e-15	2.19585	upregulated	1.58e-12	1.86325	upregulated
Afu3g12590		Ortholog(s) have alpha-L-fucosidase activity and role in xyloglucan metabolic process	N	GH95	0.286277	-0.13684		0.173596	-0.239161		1.07e-21	1.20018	upregulated	1.91e-22	1.3025	upregulated	6.51e-17	1.06333	upregulated
Afu4g03585		Ortholog(s) have alpha-galactosidase activity and role in mannan catabolic process	Y	GH27	5.44e-10	0.937638		0.197616	-0.249315		7.64e-09	0.890488		4.3e-42	2.07744	upregulated	8.95e-34	1.82813	upregulated
Afu4g10190		Putative oxidoreductase; calcium induced	N	GH109	0.493472	-0.232651		0.0501437	-0.654002		1.27e-08	1.65229	upregulated	6.51e-13	2.07364	upregulated	1.06e-06	1.41964	upregulated
Afu4g13360	eng5	Has domain(s) with predicted hydrolase activity, hydrolyzing O-glycosyl compounds activity and role in carbohydrate metabolic process	N	GH16	0.000198344	-0.443422		0.771144	0.0754271		1.69e-129	3.52968	upregulated	1.19e-89	3.01083	upregulated	7.14e-98	3.08625	upregulated
Afu4g13920		Ortholog(s) have polygalacturonase activity, role in pectin catabolic process and extracellular region localization	Y	GH28	0.525766	-0.294507		0.415285	0.468136		4.34e-07	2.14347	upregulated	0.00115058	1.38082	upregulated	1.52e-05	1.84896	upregulated
Afu5g00670		Has domain(s) with predicted beta-galactosidase activity, catalytic activity, role in carbohydrate metabolic process and beta-galactosidase complex localization	N	GH35	0.697199	-0.125897		0.847401	-0.123325		4.34e-22	3.30122	upregulated	9.16e-20	3.29864	upregulated	2.05e-20	3.17532	upregulated
Afu5g01830		Has domain(s) with predicted catalytic activity, hydrolase activity, hydrolyzing O-glycosyl compounds activity and role in carbohydrate metabolic process	Y	GH5	7.54e-05	0.515893		0.00973676	0.447454		7.37e-27	1.52388	upregulated	6.33e-31	1.59232	upregulated	9.35e-48	2.03977	upregulated
Afu5g08780	bgt3	Putative cell wall glucanase; induced by exposure to artemisinin	N	GH17	3.95e-09	0.459252		0.129409	-0.14442		1.86e-36	0.975419		9.6e-93	1.57909	upregulated	7.62e-78	1.43467	upregulated
Afu5g14190		Beta gluconase	Y	GH43	0.260777	-0.641112		0.227348	-1.11467		2.49e-05	2.46613	upregulated	3.27e-05	2.93969	upregulated	0.00230248	1.82502	upregulated
Afu6g08080		Has domain(s) with predicted catalytic activity, hydrolase activity, hydrolyzing O-glycosyl compounds activity and role in polysaccharide metabolic process	N	GH15	0.791106	-0.139453		0.205429	-0.639844		0.000318014	1.5059	upregulated	1.34e-06	2.00629	upregulated	0.00107763	1.36645	upregulated
Afu6g08700	exg20	Putative beta glucosidase	Y	GH3	0.0124228	0.379452		0.0109446	-0.443767		1.04e-129	3.52834	upregulated	2.29e-189	4.35156	upregulated	4.2e-159	3.90779	upregulated
Afu6g11910	exg19	Has domain(s) with predicted hydrolase activity, hydrolyzing O-glycosyl compounds activity and role in carbohydrate metabolic process	N	GH3	0.515027	-0.568198		0.220123	-2.24795		0.00881106	2.4786	upregulated	0.00365857	4.15835	upregulated	0.049734	1.9104	upregulated
Afu6g14490	exg17	Has domain(s) with predicted hydrolase activity, hydrolyzing O-glycosyl compounds activity and role in carbohydrate metabolic process	N	GH3	0.0655881	-0.410852		0.00177407	-0.840129		4.88e-51	3.24809	upregulated	2.69e-57	3.67736	upregulated	3.96e-39	2.83723	upregulated
Afu7g05610	exg3	Has domain(s) with predicted catalytic activity, hydrolase activity, hydrolyzing O-glycosyl compounds activity and role in carbohydrate metabolic process	N	GH5	0.0668944	0.447331		0.864215	0.0655656		3.67e-13	1.74099	upregulated	7.31e-19	2.12276	upregulated	3.27e-20	2.18832	upregulated
Afu8g01100		Has domain(s) with predicted alpha-galactosidase activity, catalytic activity, hydrolase activity, hydrolyzing O-glycosyl compounds activity and role in carbohydrate catabolic process, carbohydrate metabolic process	N	GH36	0.614738	0.149671		0.185751	-0.428239		1.34e-16	2.09027	upregulated	2.89e-25	2.66818	upregulated	6.43e-19	2.23994	upregulated
Afu8g01390		Has domain(s) with predicted catalytic activity, hydrolase activity, hydrolyzing O-glycosyl compounds activity and role in polysaccharide metabolic process	N	GH15	0.974342	-0.00739442		0.0315205	0.588906		1.31e-20	1.9849	upregulated	1.18e-11	1.3886	upregulated	2.94e-20	1.9775	upregulated
Afu8g01410	chiB1	Putative chitinase with a predicted role in the degradation and recycling of fungal chitin during autolysis; N-terminal signal peptide that targets to the secretory pathway	Y	GH18	0.53016	-0.437351		0.517371	-0.535629		5.58e-35	7.33291	upregulated	4.84e-35	7.43119	upregulated	3.58e-31	6.89556	upregulated
Afu8g02330		Ortholog of Aspergillus fumigatus A1163 : AFUB_084270	Y	GH74	0.888582	-0.0794915		0.860353	-0.368229		1.37e-06	4.59046	upregulated	1.48e-05	4.87919	upregulated	2.1e-06	4.51097	upregulated
Afu8g04710		Has domain(s) with predicted hydrolase activity, hydrolyzing O-glycosyl compounds activity and role in carbohydrate metabolic process	N	GH43	0.0021049	-0.734846		0.359026	0.301858		1e-18	2.13562	upregulated	8.34e-06	1.09892	upregulated	1.35e-08	1.40078	upregulated
Afu8g05020	nagA	Putative secreted N-acetylhexosaminidase; highly expressed in biofilm	Y	GH20	0.0033727	-0.814469		0.628072	-0.178992		8.19e-33	3.14456	upregulated	2.5e-21	2.50908	upregulated	1.26e-18	2.33009	upregulated
Afu8g07030	man	Putative endo-1,4 beta-mannosidase, a predicted secreted hydrolase with a fungal cellulose binding domain	Y	GH5	0.121036	-0.495982		0.157263	-0.637667		5.28e-09	1.87272	upregulated	1.17e-08	2.0144	upregulated	2.66e-05	1.37674	upregulated
Afu2g02220		Ortholog(s) have sterol 3-beta-glucosyltransferase activity and role in ascospore-type prospore membrane assembly, sterol metabolic process	N	GT1	2.79e-10	0.617392		0.642238	-0.0629846		9.39e-16	0.77833		2.91e-52	1.45871	upregulated	4.1e-48	1.39572	upregulated
Afu2g02360		Ortholog(s) have UDP-glucose:glycoprotein glucosyltransferase activity, calcium ion binding, mannose binding, misfolded protein binding activity	Y	GT24	7.34e-06	0.686207		0.360858	0.175913		0.000978794	0.507312		9.95e-12	1.0176	upregulated	1.23e-15	1.19352	upregulated
Afu5g00130		Ortholog of A. nidulans FGSC A4 : AN5461, A. niger CBS 513.88 : An01g00570, Aspergillus wentii : Aspwe1_0022994, Aspergillus versicolor : Aspve1_0039792 and Aspergillus clavatus NRRL 1 : ACLA_024300	N	GT32	0.62297	0.192742		0.172857	-0.748883		0.0169808	0.908347		1.42e-05	1.84997	upregulated	0.00338859	1.10109	upregulated
Afu6g04450		Ortholog(s) have alpha-1,2-mannosyltransferase activity, role in mannan biosynthetic process, protein glycosylation, protein mannosylation and Golgi apparatus localization	N	GT71	0.58527	-0.0959794		0.222046	-0.317219		5.3e-19	1.53653	upregulated	1.32e-20	1.75777	upregulated	1.66e-16	1.44055	upregulated
Afu7g04880		Has domain(s) with predicted transferase activity, transferring hexosyl groups activity and role in carbohydrate metabolic process, lipid glycosylation, metabolic process	N	GT1	0.000185218	0.82173		0.097919	-0.44323		5.48e-07	1.10256	upregulated	4.09e-27	2.36752	upregulated	5.01e-19	1.92429	upregulated
Afu8g00650		Ortholog of A. nidulans FGSC A4 : AN2923, AN10601, A. fumigatus Af293 : Afu2g17770, A. niger CBS 513.88 : An11g02090, An01g01000 and A. oryzae RIB40 : AO090020000174, AO090103000301	N	GT25	0.485957	-0.375176		0.717705	0.615113		8.56e-07	4.7639	upregulated	1.48e-05	3.77361	upregulated	6.35e-06	4.38872	upregulated
Afu8g02020		Ortholog of A. nidulans FGSC A4 : AN12445, A. niger CBS 513.88 : An01g12020, An04g09400, A. oryzae RIB40 : AO090010000196 and Aspergillus terreus NIH2624 : ATET_08038	N	GT2	0.816193	-0.128443		0.182771	1.52623		1.33e-06	4.09058	upregulated	9.26e-05	2.43591	upregulated	2.97e-06	3.96214	upregulated
Afu8g02320		Ortholog of Neosartorya fischeri NRRL 181 : NFIA_095990, Aspergillus wentii : Aspwe1_0028654, Aspergillus versicolor : Aspve1_0051944 and Aspergillus fumigatus A1163 : AFUB_084280	N	GT2	0.407873	-0.667286		0.466286	-1.63045		0.000773113	4.23872	upregulated	0.000199998	5.20188	upregulated	0.00519151	3.57143	upregulated
Afu8g06750		Has domain(s) with predicted transferase activity, transferring hexosyl groups activity and role in carbohydrate metabolic process, lipid glycosylation, metabolic process	N	GT1	0.952851	-0.0256892		0.288853	0.447227		5.31e-08	1.80147	upregulated	5.92e-05	1.32856	upregulated	8.07e-08	1.77578	upregulated
Afu4g03780		Ortholog(s) have carbon-oxygen lyase activity, acting on polysaccharides activity and role in pectin catabolic process, sporocarp development involved in sexual reproduction	Y	PL4	0.130788	0.248529		0.984255	0.00610598		2.92e-22	1.64998	upregulated	8.12e-28	1.89241	upregulated	3.83e-29	1.89851	upregulated
Afu5g10380		Putative pectin lyase; predicted gene pair with AFUA_2G00800	Y	PL1	0.570715	-0.207108		0.471022	-0.376815		0.000486614	1.20898	upregulated	0.000242916	1.37868	upregulated	0.00462713	1.00187	upregulated
Afu6g14400		Ortholog of A. nidulans FGSC A4 : AN5333/plyC, A. oryzae RIB40 : AO090102000072, Aspergillus flavus NRRL 3357 : AFL2T_09523 and Neosartorya fischeri NRRL 181 : NFIA_060270	Y	PL1	0.364317	0.380945		0.389339	-0.561303		1.3e-10	2.72447	upregulated	1.43e-15	3.66672	upregulated	1.68e-13	3.10541	upregulated
Afu3g03870		Putative endo-1,4 beta-glucanase, a predicted secreted hydrolase with a fungal cellulose binding domain	Y	AA9	2.94e-28	-5.03054	downregulated	0.00418209	2.5355	upregulated	4.04e-21	6.99711	upregulated	0.334226	-0.568918		0.0177686	1.96658	upregulated
Afu8g04090	codA	Putative choline oxidase; AFUB_083470 choA ortholog	N	AA3	1.24e-13	1.15643	upregulated	6.07e-34	1.89251	upregulated	0.00156941	0.503569		0.155258	-0.232515		2.64e-27	1.66	upregulated
Afu2g01770		Has domain(s) with predicted flavin adenine dinucleotide binding, oxidoreductase activity, acting on CH-OH group of donors activity and role in oxidation-reduction process	Y	AA3	0.0269444	-1.35693	downregulated	0.552015	0.481896		5.01e-07	2.98791	upregulated	0.0620769	1.14909		0.00747174	1.63099	upregulated
Afu1g01320		Ortholog of Neosartorya fischeri NRRL 181 : NFIA_023290, Aspergillus versicolor : Aspve1_0056083, Aspergillus fumigatus A1163 : AFUB_079470 and Aspergillus sydowii : Aspsy1_1158900	Y	GH28	0.00722589	-1.97253	downregulated	0.906643	0.24557		6.89e-05	4.23894	upregulated	0.0747674	2.02084		0.0467345	2.26641	upregulated
Afu3g14620		Predicted adhesin-like protein; ortholog of A. nidulans abnA	Y	GH43	6.54e-09	-2.02112	downregulated	0.404766	0.504947		1.56e-14	3.11454	upregulated	0.184943	0.588468		0.0145704	1.09342	upregulated
Afu8g00640		Ortholog of Aspergillus fumigatus A1163 : AFUB_085930	N	GT32	0.000714493	-2.31788	downregulated	0.583361	0.625662		1.91e-07	3.98144	upregulated	0.196867	1.0379		0.0419594	1.66356	upregulated
Afu8g01670	cat2	Putative bifunctional catalase-peroxidase; induction in response to hydrogen peroxide Yap1-dependent; transcript induced by exposure to human airway epithelial cells; SrbA-regulated during hypoxia	N	AA2	4.52e-09	1.61876	upregulated	0.303019	0.348931		0.229151	-0.353646		0.000889919	0.916179		3.64e-06	1.26511	upregulated
Afu1g00460		Ortholog(s) have intracellular localization	N	AA3	0.643816	0.125726		0.00129641	0.869854		1.82e-08	1.35439	upregulated	0.0103793	0.610258		7.05e-10	1.48011	upregulated
Afu6g11600	egl2	Putative endoglucanase, a secreted hydrolase with a fungal cellulose binding domain	Y	CBM1	0.834359	0.0903227		0.40854	0.433249		0.0051601	1.0782	upregulated	0.0544928	0.735273		0.002365	1.16852	upregulated
Afu1g01310		Ortholog of A. nidulans FGSC A4 : AN1433, A. fumigatus Af293 : Afu8g04210, A. niger CBS 513.88 : An16g08870, An08g11860, An13g01880 and A. oryzae RIB40 : AO090701000542, AO090103000036	Y	CE10	0.0832361	-1.23117		0.267216	1.58866		2.14e-05	4.48805	upregulated	0.0525573	1.66823		0.00267148	3.25688	upregulated
Afu4g04010		Ortholog(s) have role in fatty acid catabolic process	Y	CE10	0.29978	0.308428		0.378785	0.320204		0.0148361	0.694737		0.0151039	0.682961		0.000315502	1.00316	upregulated
Afu8g06770		Has domain(s) with predicted hydrolase activity and role in metabolic process	N	CE10	2.52e-14	0.849522		0.00755983	0.366768		0.00941979	0.319659		2.79e-12	0.802413		4.49e-24	1.16918	upregulated
Afu8g07300		Ortholog(s) have intracellular, mitochondrion localization	N	CE1	0.144501	-0.327521		0.339755	0.2862		6.06e-10	1.36606	upregulated	0.000870093	0.752339		4.03e-06	1.03854	upregulated
Afu3g07110	chi5	Putative class III family 18 chitinase	Y	GH18	0.00564476	0.398114		0.518845	0.128326		2.56e-05	0.611053		7.62e-10	0.880842		1.32e-12	1.00917	upregulated
Afu5g03940		Has domain(s) with predicted hydrolase activity	Y	GH71	8.46e-06	0.687943		0.010389	0.473241		2.08e-05	0.689306		6.91e-09	0.904007		1.95e-18	1.37725	upregulated
Afu8g01490		Ortholog(s) have oligoxyloglucan reducing-end-specific cellobiohydrolase activity and role in xyloglucan metabolic process	Y	GH74	0.369083	-0.862436		0.349297	2.07563		0.000131055	5.56074	upregulated	0.0556524	2.62267		0.00150238	4.6983	upregulated
Afu5g03010		Protein of unknown function; transcript induced by voriconazole	Y	AA11	0.000114094	-0.681879		2.59e-10	1.12113	upregulated	1.53e-05	0.748021		6.01e-10	-1.05499	downregulated	0.743626	0.0661417
Afu2g10240		Has domain(s) with predicted oxidoreductase activity and role in oxidation-reduction process	N	GH109	0.297885	-0.448398		0.00945998	1.09905	upregulated	0.71111	0.166047		0.000333171	-1.3814	downregulated	0.508582	-0.282351
Afu7g01100		Ortholog of Aspergillus fumigatus A1163 : AFUB_087670 and Aspergillus niger ATCC 1015 : 181057-mRNA	N	GT34	0.88175	-0.144326		0.0184493	2.01909	upregulated	0.526478	0.562904		0.0281967	-1.60051	downregulated	0.650824	0.418578
Afu4g00620		Ortholog(s) have role in budding cell bud growth, fungal-type cell wall biogenesis, pseudohyphal growth	Y	GH76	0.000245869	1.03138	upregulated	0.165984	0.442558		3.25e-10	-1.70118	downregulated	3.61e-05	-1.11236	downregulated	0.0152271	-0.669798
Afu1g12560		Putative endo-1,4-beta-glucanase; repressed by exposure to artemisinin	Y	AA9	0.00832676	-0.494429		5.94e-07	0.910028		0.175564	-0.254078		1.67e-21	-1.65853	downregulated	3.54e-05	-0.748507
Afu2g14470		Ortholog(s) have extracellular region localization	N	AA7	8.44e-07	-0.985079		0.000144011	0.794882		0.492261	0.150565		4.36e-17	-1.6294	downregulated	2.53e-05	-0.834514
Afu7g02560		Ortholog(s) have D-lactate dehydrogenase (cytochrome) activity, role in lactate catabolic process and mitochondrial inner membrane, mitochondrial membrane, mitochondrion localization	N	AA4	0.00168994	0.320426		1.85e-14	0.762021		2.18e-09	-0.585727		6.86e-27	-1.02732	downregulated	0.00815064	-0.265301
Afu2g14420		Putative cutinase with a predicted role in cutin degradation; repressed by exposure to artemisinin	Y	CE5	0.130633	-0.45939		0.022839	0.691738		0.532819	-0.191406		1.24e-06	-1.34253	downregulated	0.0269475	-0.650796
Afu3g14960		Ortholog(s) have carboxylic ester hydrolase activity	N	CE10	0.367594	-0.253566		0.0142865	0.669838		0.452974	-0.205468		4.62e-06	-1.12887	downregulated	0.0787144	-0.459035
Afu5g09800		Has domain(s) with predicted hydrolase activity and role in metabolic process	N	CE10	2.31e-05	-0.768759		0.610906	0.120952		0.40769	-0.157341		5.39e-09	-1.04705	downregulated	2.54e-07	-0.9261
Afu6g02780		Ortholog(s) have palmitoyl-(protein) hydrolase activity and role in protein deacylation	N	CE1	0.00470375	-0.267937		0.000430504	0.339598		1.7e-13	-0.656783		2.79e-46	-1.26432	downregulated	3.08e-25	-0.92472
Afu1g06140		Ortholog(s) have hydrolase activity, acting on glycosyl bonds activity and role in carbohydrate catabolic process	Y	GH28	0.161861	-0.379066		0.314287	0.302876		0.0145695	-0.610622		1.34e-07	-1.29256	downregulated	6.56e-05	-0.989688
Afu3g12600		Has domain(s) with predicted catalytic activity, hydrolase activity, hydrolyzing O-glycosyl compounds activity and role in carbohydrate metabolic process	N	GH1	0.00131359	-0.741923		2.23e-05	0.981408		0.973211	0.00975391		4.84e-15	-1.71358	downregulated	0.00138462	-0.732169
Afu6g11720		Ortholog of A. niger CBS 513.88 : An08g04630, A. oryzae RIB40 : AO090011000010, Neosartorya fischeri NRRL 181 : NFIA_057390 and Aspergillus niger ATCC 1015 : 126535-mRNA	Y	GH131	0.0530611	-1.75012		0.285321	1.07337		0.918667	0.1076		0.00144564	-2.71589	downregulated	0.0633991	-1.64252
Afu6g12070	fmqD	Flavoprotein amide oxidase (FAD); has FAD activity; member of the fumiquinazoline biosynthetic cluster; may contain an N-terminal signal sequence and multiple N-glycosylation sites; transcript downregulated in response to voriconazole	Y	AA7	2.45e-13	-2.75033	downregulated	2.41e-05	-1.72517	downregulated	8.57e-20	3.37444	upregulated	6.92e-10	2.34929	upregulated	0.114226	0.624113
Afu2g14150		Ortholog(s) have arabinan endo-1,5-alpha-L-arabinosidase activity and role in pectin catabolic process	Y	GH43	9.34e-07	-1.27253	downregulated	2.58e-11	-1.79769	downregulated	1e-08	1.45978	upregulated	1.57e-14	1.98494	upregulated	0.512859	0.18725
Afu3g07520	exg7	Ortholog of A. nidulans FGSC A4 : AN4852, A. fumigatus Af293 : Afu2g00430/exg9, A. niger CBS 513.88 : An02g13180, A. oryzae RIB40 : AO090020000144 and Aspergillus wentii : Aspwe1_0157603	Y	GH55	3.03e-26	-1.50654	downregulated	1.26e-08	-1.02621	downregulated	1.27e-43	2.01973	upregulated	2.07e-20	1.53941	upregulated	0.000946502	0.513196
Afu7g01070		Has domain(s) with predicted catalytic activity, hydrolase activity, hydrolyzing O-glycosyl compounds activity and role in carbohydrate metabolic process	N	GH5	2.42e-42	-2.34466	downregulated	1.18e-07	-1.53688	downregulated	3.01e-52	2.82117	upregulated	2.93e-14	2.01339	upregulated	0.0237055	0.476508
Afu4g10170		Has domain(s) with predicted transferase activity, transferring glycosyl groups activity and membrane localization	N	GT31	1.52e-51	2.09055	upregulated	2.19e-15	-1.15049	downregulated	3.19e-23	-1.38181	downregulated	6.09e-41	1.85922	upregulated	3.44e-07	0.708734
Afu3g03300		Ortholog(s) have extracellular region localization	Y	AA7	0.140591	-1.19725		0.0139838	-3.9447	downregulated	0.0144338	1.97919	upregulated	0.000974292	4.72665	upregulated	0.373219	0.781945
Afu8g06570		Putative acetylxylan esterase, a predicted secreted hydrolase with a fungal cellulose binding domain	Y	CBM1	0.0924018	0.744995		0.0295413	-1.37694	downregulated	0.923011	0.055383		4.98e-05	2.17732	upregulated	0.0747044	0.800378
Afu4g01290	csn	Glycosyl hydrolase family 75 chitosanase; hydrolyzes beta-1,4-glycosidic linkage of chitosan; repressed by exposure to artemisinin	Y	GH75	2.03e-08	0.870148		3.58e-11	-1.0432	downregulated	3.74e-07	-0.77909		6.58e-14	1.13426	upregulated	0.600781	0.0910582
Afu8g02050		Ortholog of Neosartorya fischeri NRRL 181 : NFIA_095720, Aspergillus fumigatus A1163 : AFUB_084560, Aspergillus clavatus NRRL 1 : ACLA_043730 and Aspergillus terreus NIH2624 : ATET_01912	N	GT69	0.44233	-0.377762		0.000913577	-1.55597	downregulated	0.82543	0.113744		0.00335121	1.29195	upregulated	0.584294	-0.264018
Afu1g15430		Putative lipase/esterase; transcript induced by voriconazole	N	CE10	0.00213654	-1.06917	downregulated	0.433452	-0.346986		4.54e-09	1.9712	upregulated	0.000271459	1.24902	upregulated	0.00912484	0.90203
Afu8g02530		Putative extracellular lipase	Y	CE10	2.4e-16	-1.74851	downregulated	0.0437277	-0.569171		2.36e-31	2.54737	upregulated	8.68e-09	1.36803	upregulated	0.000521351	0.798858
Afu2g11270	ags2	Putative alpha(1-3) glucan synthase; mutants do not display modification of alpha(1-3) glucan synthesis; transcript downregulated in response to voriconazole; predicted gene pair with AFUA_3G00910 (ags1)	Y	GH13	8.88e-06	-1.29681	downregulated	0.028231	-0.720066		9.98e-09	1.63769	upregulated	0.000277944	1.06095	upregulated	0.269589	0.340884
Afu6g02980		Ortholog(s) have hydrolase activity, acting on glycosyl bonds, polygalacturonase activity and role in carbohydrate catabolic process, pectin catabolic process	Y	GH28	0.0443072	-1.21812	downregulated	0.0840363	-1.78174		0.00591482	1.71955	upregulated	0.00935968	2.28316	upregulated	0.481415	0.501424
Afu1g17520		Has domain(s) with predicted UDP-N-acetylmuramate dehydrogenase activity, catalytic activity, flavin adenine dinucleotide binding activity and role in oxidation-reduction process	N	AA4	0.182294	-0.385876		0.0897291	-0.536625		0.000140438	1.02025	upregulated	1.43e-05	1.171	upregulated	0.0203168	0.63437
Afu4g07850		Ortholog of A. oryzae RIB40 : AO090023000787, Aspergillus glaucus : Aspgl1_0066820, Aspergillus flavus NRRL 3357 : AFL2T_04596 and Neosartorya fischeri NRRL 181 : NFIA_108320	Y	AA9	1.62e-05	-0.706527		0.80743	-0.0736552		1.25e-21	1.69583	upregulated	2.68e-08	1.06296	upregulated	9.33e-08	0.989306
Afu6g09540		Putative endo-1,4 beta-glucanase, a predicted secreted hydrolase with a fungal cellulose binding domain	Y	AA9	0.287463	-1.09602		0.613599	-0.820747		0.0101547	2.64971	upregulated	0.0414772	2.37444	upregulated	0.14854	1.55369
Afu6g10930		Protein of unknown function	Y	AA11	0.41817	-0.140522		0.019983	-0.423311		3.1e-08	0.853164		4.78e-13	1.13595	upregulated	4.45e-06	0.712642
Afu5g13830		Ortholog(s) have galactosidase activity, hydrolase activity, acting on glycosyl bonds activity	Y	CBM13	0.113162	-0.406372		0.022812	-0.641833		0.0001861	0.905538		3.92e-06	1.141	upregulated	0.0456165	0.499166
Afu3g09230		Putative carboxylesterase; protein level decreases upon heat shock	Y	CE10	0.261725	0.282097		0.0647807	-0.54899		0.222555	0.308074		4.69e-06	1.13916	upregulated	0.0141793	0.590172
Afu8g04210		Ortholog of A. nidulans FGSC A4 : AN1433, A. fumigatus Af293 : Afu1g01310, A. niger CBS 513.88 : An16g08870, An08g11860, An13g01880 and A. oryzae RIB40 : AO090701000542, AO090103000036	Y	CE10	3.86e-11	-0.831579		6.39e-07	-0.777647		8.44e-41	1.72337	upregulated	2.27e-32	1.66944	upregulated	1.7e-11	0.891791
Afu1g00310		Ortholog(s) have chitinase activity and role in chitin catabolic process	Y	GH18	0.28184	-0.502133		0.0997474	-1.09607		0.0402737	0.949928		0.00561417	1.54386	upregulated	0.372115	0.447794
Afu3g11930		Has domain(s) with predicted oxidoreductase activity	N	GH109	0.722788	-0.0524547		0.446636	-0.126742		4.05e-16	0.987047		7.03e-18	1.06133	upregulated	1.67e-14	0.934593
Afu5g08590		Has domain(s) with predicted hydrolase activity, hydrolyzing O-glycosyl compounds activity and role in carbohydrate metabolic process	N	GH43	0.156587	0.316051		0.00202628	-0.726449		0.197173	0.285724		3.18e-10	1.32822	upregulated	0.00421101	0.601775
Afu7g04680		Ortholog of A. nidulans FGSC A4 : AN9329, A. oryzae RIB40 : AO090001000267, AO090010000038, AO090005001415, Neosartorya fischeri NRRL 181 : NFIA_025630 and Aspergillus wentii : Aspwe1_0026340	Y	GH115	0.429354	-0.0989251		0.00103876	-0.463049		1.31e-11	0.775716		1.29e-20	1.13984	upregulated	5.78e-09	0.676791
Afu7g06110		Has domain(s) with predicted hydrolase activity, hydrolyzing O-glycosyl compounds activity and role in carbohydrate metabolic process	N	GH43	0.30333	-0.188876		0.158574	-0.329838		2.75e-07	0.896121		2.17e-08	1.03708	upregulated	7.06e-05	0.707245
Afu8g02100	exg16	Putative beta-glucosidase; transcript up-regulated in conidia exposed to neutrophils	Y	GH3	0.539756	-0.556733		0.233798	-2.21253		0.0122207	2.43996	upregulated	0.0046181	4.09576	upregulated	0.0600294	1.88323
Afu1g05595		Ortholog of A. nidulans FGSC A4 : AN4084, A. niger CBS 513.88 : An18g04440, A. oryzae RIB40 : AO090009000381, Aspergillus wentii : Aspwe1_0025280 and Aspergillus sydowii : Aspsy1_0149732	N	GT90	0.0478768	0.242359		8.01e-08	-0.661116		4.98e-06	0.52997		9.71e-36	1.43344	upregulated	1.57e-11	0.772328
Afu1g12600	chsD	Putative chitin synthase-like gene with a predicted role in chitin biosynthesis	N	GT2	0.000229743	0.506856		0.0358587	-0.384323		0.0281054	0.328759		3.94e-16	1.21994	upregulated	3.88e-09	0.835616
Afu1g12920	glpV	Putative glycogen phosphorylase; transcript up-regulated in conidia exposed to neutrophils	N	GT35	0.110014	0.321244		0.0677974	-0.389729		0.0247571	0.430663		4.99e-10	1.14164	upregulated	5.22e-05	0.751907
Afu1g16950	pig-a	Protein required for the initiation of involved in glycosylphosphatidylinositol (GPI)-anchor biosynthesis; repressed mutant causes ER stress and increased cytosolic calcium	N	GT4	5.88e-06	0.451847		6.12e-05	-0.472342		9.31e-05	0.403847		4.63e-37	1.32804	upregulated	1.59e-17	0.855694
Afu5g06050		Putative mannosyltransferase with a predicted role in glycosylphosphatidylinositol (GPI)-anchor biosynthesis; 10 predicted transmembrane domains	Y	GT22	0.140726	-0.266276		3.24e-05	-0.765423		0.0019425	0.527653		1.82e-09	1.0268	upregulated	0.139114	0.261377
Afu8g02040	och3	Putative alpha-1,6-mannosyltransferase	Y	GT32	0.195216	0.878435		0.128996	-1.21147		upregulated	-0.00194879		0.00187903	2.08795	upregulated	0.183668	0.876487
Afu1g17230		Ortholog(s) have carbon-oxygen lyase activity, acting on polysaccharides activity and role in pectin catabolic process	Y	PL4	0.447953	0.173717		0.37259	-0.244415		0.0024338	0.633097		4.84e-07	1.05123	upregulated	9.05e-05	0.806815
Afu3g13200	gel6	Putative beta(1-3)glucanosyltransferase, belongs to the 7-member GEL family	Y	GH72	2.37e-21	-1.23242	downregulated	3.88e-15	-1.13669	downregulated	1.16e-10	0.833621		1.88e-07	0.737889		0.00340213	-0.398804
Afu8g01130		Alpha-galactosidase	N	GH36	0.139146	-0.809881		0.044811	-1.29098	downregulated	0.239187	0.639156		0.0541178	1.12026		0.78211	-0.170725
Afu5g12550		Ortholog(s) have N-acetylglucosaminylphosphatidylinositol deacetylase activity	Y	CE14	1.18e-63	2.13734	upregulated	7.87e-23	1.21467	upregulated	3.8e-49	-1.88297	downregulated	9.91e-16	-0.960302		0.0464808	0.254368
Afu6g00720		Has domain(s) with predicted role in cell wall macromolecule catabolic process	N	CBM50	0.15935	0.49175		0.000661996	1.25059	upregulated	0.837803	0.0871997		0.0346775	-0.67164		0.107594	0.57895
Afu2g14480		Ortholog(s) have extracellular region localization	Y	AA7	7.23e-08	-1.47992	downregulated	0.811601	0.096816		1.15e-17	2.31915	upregulated	0.0084575	0.742415		0.00277551	0.839231
Afu2g14540		Ortholog(s) have cellulase activity and role in glucan catabolic process	Y	AA9	2.69e-12	-1.09184	downregulated	0.153204	0.276647		2.02e-06	0.739434		0.000124817	-0.629049		0.0373557	-0.352402
Afu3g03950		Ortholog of A. oryzae RIB40 : AO090124000048, Aspergillus flavus NRRL 3357 : AFL2T_07998, Neosartorya fischeri NRRL 181 : NFIA_006240 and Aspergillus wentii : Aspwe1_0111693	Y	AA11	1.31e-05	-2.54415	downregulated	0.661344	-0.360716		0.000346612	2.0605	upregulated	0.867466	-0.122932		0.458654	-0.483648
Afu3g09500		Has domain(s) with predicted UDP-N-acetylmuramate dehydrogenase activity, flavin adenine dinucleotide binding activity and role in oxidation-reduction process	N	AA4	0.0307699	-1.2959	downregulated	0.8749	0.149618		0.0917726	1.00879		0.533253	-0.436728		0.691794	-0.28711
Afu2g00690		Ortholog(s) have glucan 1,4-alpha-glucosidase activity, role in polysaccharide metabolic process and endoplasmic reticulum localization	Y	CBM20	1.48e-06	-1.40654	downregulated	0.190407	-0.510749		6.19e-06	1.32152	upregulated	0.211692	0.425723		0.817722	-0.0850262
Afu2g00710		Ortholog(s) have alpha-amylase activity, role in carbohydrate catabolic process and cell septum, cell wall-bounded periplasmic space, extracellular region, fungal-type cell wall, hyphal septin band, spitzenkorper localization	Y	CBM20	2.58e-51	-3.74559	downregulated	0.229435	-0.49347		4.66e-45	3.57444	upregulated	0.372039	0.322317		0.621105	-0.171153
Afu4g10140		Has domain(s) with predicted catalytic activity, glucan 1,4-alpha-glucosidase activity, hydrolase activity, hydrolyzing O-glycosyl compounds, starch binding activity and role in polysaccharide metabolic process	N	CBM20	0.00202825	-1.99317	downregulated	0.0569418	-1.36668		0.00427009	1.81624	upregulated	0.0671705	1.18975		0.813546	-0.176929
Afu6g01800		Putative endo-1,4 beta-glucanase, a predicted secreted hydrolase with a fungal cellulose binding domain	Y	CBM1	0.0296247	-1.02271	downregulated	0.498451	-0.422429		0.206074	0.597748		upregulated	-0.00253317		0.399608	-0.424962
Afu6g12030		Protein of unknown function	N	CBM67	4.5e-12	-6.10096	downregulated	0.565253	-0.780828		6.33e-12	4.75528	upregulated	0.668687	-0.564854		0.216176	-1.34568
Afu1g13270		Has domain(s) with predicted hydrolase activity and role in metabolic process	N	CE10	4.48e-15	-1.78567	downregulated	0.512491	-0.199216		9.15e-09	1.30015	upregulated	0.244926	-0.286308		0.0411473	-0.485524
Afu2g00630		Has domain(s) with predicted hydrolase activity, hydrolase activity, acting on ester bonds activity and role in lipid metabolic process	Y	CE16	0.000636731	-1.72565	downregulated	0.548902	0.413959		0.00122403	1.62745	upregulated	0.35714	-0.512165		0.88114	-0.0982059
Afu4g07720		Ortholog of A. nidulans FGSC A4 : AN5608, AN4473, A. niger CBS 513.88 : An14g07030, An04g02100, A. oryzae RIB40 : AO090023000800, AO090009000070 and Aspergillus wentii : Aspwe1_0102513, Aspwe1_0136873	N	CE10	1.76e-17	-1.33492	downregulated	0.354699	-0.192864		3.29e-17	1.32012	upregulated	0.313616	0.178063		0.945606	-0.0148005
Afu5g03770		Has domain(s) with predicted hydrolase activity and role in metabolic process	N	CE10	8.19e-55	-1.50076	downregulated	0.777483	-0.0427597		1.73e-84	1.90159	upregulated	1.77e-05	0.443589		9.65e-05	0.400829
Afu5g04350		Ortholog of A. nidulans FGSC A4 : AN4286, Aspergillus wentii : Aspwe1_0053143, Aspergillus versicolor : Aspve1_0143234, Aspergillus clavatus NRRL 1 : ACLA_000780 and Aspergillus sydowii : Aspsy1_0161569	N	CE1	2.22e-20	-1.55638	downregulated	0.161252	0.291345		4.39e-12	1.15651	upregulated	8.33e-05	-0.691209		0.0269328	-0.399865
Afu6g05030		Polysaccharide deacetylase family protein; predicted gene pair with AFUA_5G09130	N	CE4	3.47e-26	-1.33115	downregulated	3.16e-05	-0.582627		1.26e-09	0.759685		0.945396	0.0111606		1.04e-05	-0.571466
Afu7g02380		Ortholog of Aspergillus fumigatus A1163 : AFUB_088950	Y	CE1	0.00665699	-1.16637	downregulated	0.832617	-0.137302		0.156486	0.607086		0.386825	-0.421983		0.229264	-0.559285
Afu1g14560	msdS	Putative 1,2-alpha-mannosidase; secreted protein; fibrinogen-binding	Y	GH47	2.45e-08	-1.32447	downregulated	6.76e-05	0.999863		8.38e-21	2.17132	upregulated	0.5625	-0.153015		0.000368454	0.846848
Afu1g17410	exg15	Putative beta-glucosidase	Y	GH3	6.74e-23	-1.68859	downregulated	0.454174	-0.186532		1.13e-13	1.25593	upregulated	0.233558	-0.246129		0.0251187	-0.432661
Afu2g03980		alpha-1,3-glucanase; secreted protein; calcium induced	Y	GH71	1.56e-18	-5.05935	downregulated	0.759386	-0.257072		8.11e-24	5.75141	upregulated	0.121805	0.949135		0.268764	0.692063
Afu2g04480		Has domain(s) with predicted hydrolase activity, hydrolyzing O-glycosyl compounds activity and role in carbohydrate metabolic process	Y	GH43	1.87e-17	-1.83019	downregulated	0.0308209	-0.554519		1.19e-16	1.7745	upregulated	0.0318965	0.498825		0.836737	-0.0556942
Afu2g13190		Has domain(s) with predicted hydrolase activity, hydrolyzing O-glycosyl compounds activity and role in carbohydrate metabolic process	N	GH43	3.65e-08	-1.22182	downregulated	0.0561817	-0.538509		0.000411144	0.777938		0.744285	0.094628		0.0669552	-0.443881
Afu2g14750		Putative endo-arabinase; transcript downregulated in response to voriconazole	Y	GH43	3.18e-07	-3.05669	downregulated	0.411895	-0.623482		3.49e-08	3.24344	upregulated	0.196952	0.810235		0.792676	0.186753
Afu2g15160		Ortholog(s) have alpha-L-arabinofuranosidase activity, role in L-arabinose metabolic process, hemicellulose catabolic process and extracellular region localization	Y	GH51	3.17e-17	-1.46758	downregulated	0.921084	0.0288568		5.19e-19	1.55316	upregulated	0.793434	0.0567196		0.68436	0.0855764
Afu2g16720		Ortholog(s) have extracellular region localization	Y	GH125	7.89e-14	-1.39746	downregulated	0.441533	-0.194058		2.09e-25	1.93967	upregulated	0.00014685	0.736262		0.00535423	0.542204
Afu3g11280		Putative family 18 (class V) chitinase; secreted protein	Y	GH18	8.21e-49	-1.6195	downregulated	0.587051	0.0836472		1.63e-90	2.22338	upregulated	4.74e-06	0.520234		9.59e-08	0.603881
Afu5g00530		Ortholog(s) have inulinase activity and role in carbohydrate metabolic process	Y	GH32	0.00177953	-2.46126	downregulated	0.995014	0.00809503		0.00742711	2.07132	upregulated	0.692601	-0.398041		0.695503	-0.389946
Afu5g01190		Ortholog(s) have alpha-L-fucosidase activity and role in xyloglucan metabolic process	Y	GH95	0.0149041	-1.47027	downregulated	0.675487	0.371207		0.00983794	1.57516	upregulated	0.712631	-0.266312		0.897123	0.104895
Afu5g14030	eng8	Ortholog of A. nidulans FGSC A4 : AN2690, A. niger CBS 513.88 : An14g05490, A. oryzae RIB40 : AO090113000118, Aspergillus wentii : Aspwe1_0453526 and Aspergillus sydowii : Aspsy1_0155771	Y	GH16	0.0143006	-1.1446	downregulated	0.0792908	-1.04858		0.103049	0.761258		0.226747	0.665247		0.457961	-0.383338
Afu5g14560		Has domain(s) with predicted catalytic activity, hydrolase activity, hydrolyzing O-glycosyl compounds activity and role in carbohydrate metabolic process	Y	GH5	2.95e-07	-2.29006	downregulated	0.969283	0.0335014		6.44e-07	2.29762	upregulated	0.970662	-0.0259409		0.994752	0.00756047
Afu6g03230		Putative cell wall glucanase; predicted adhesin-like protein; transcript induced by voriconazole	Y	GH16	0.0135644	-1.18249	downregulated	0.692831	-0.284146		0.0261387	1.06659	upregulated	0.779695	0.168244		0.848312	-0.115901
Afu6g07070	cbhA	Putative cellobiohydrolase, involved in sugar metabolism; predicted gene pair with AFUA_6G11610 (cbhB)	Y	GH7	3.56e-07	-1.21965	downregulated	0.0011891	-0.862066		0.0630044	0.453555		0.741509	0.0959677		0.0016194	-0.766098
Afu6g11960		Has domain(s) with predicted catalytic activity and role in carbohydrate metabolic process	Y	GH128	0.0247779	-1.66321	downregulated	0.660468	0.446278		0.119584	1.12657		0.219646	-0.982919		0.5331	-0.536641
Afu6g14550		Has domain(s) with predicted hydrolase activity, hydrolyzing O-glycosyl compounds activity and role in carbohydrate metabolic process	N	GH43	0.0352906	-1.75787	downregulated	0.710034	0.669742		0.00187079	3.4417	upregulated	0.376014	1.0141		0.164883	1.68384
Afu7g05140	chi3	Putative class III family 18 chitinase	Y	GH18	4.75e-28	-4.00688	downregulated	0.815852	0.156845		2.73e-26	4.04516	upregulated	0.824353	-0.118568		0.948823	0.0382772
Afu7g06410		Ortholog(s) have hydrolase activity, acting on glycosyl bonds activity and role in carbohydrate catabolic process	N	GH28	0.032431	-1.29126	downregulated	0.991006	-0.010067		0.119419	0.934516		0.619986	-0.346676		0.60436	-0.356743
Afu7g06430		Ortholog of A. nidulans FGSC A4 : AN5231, A. oryzae RIB40 : AO090012000101, Aspergillus wentii : Aspwe1_0167924, Aspergillus sydowii : Aspsy1_0091759 and Aspergillus terreus NIH2624 : ATET_07909	N	GH93	0.000125557	-1.00138	downregulated	0.284708	-0.338374		0.000738874	0.871478		0.460793	0.208477		0.657919	-0.129897
Afu8g00700	chi2	Putative class III chitinase	Y	GH18	0.000118097	-1.09908	downregulated	0.0552588	-0.630927		0.134183	0.437537		0.933248	-0.0306122		0.0227664	-0.661539
Afu8g01970		Putative extracellular endo-polygalacturonase; expression induced in biofilm	Y	GH28	0.0269444	-1.31324	downregulated	0.765199	0.26023		0.101532	0.966766		0.358425	-0.606705		0.620342	-0.346475
Afu8g04870		Has domain(s) with predicted oxidoreductase activity	N	GH109	7.25e-06	-1.25956	downregulated	0.980355	-0.0108664		0.353552	0.263766		0.000788038	-0.984932		0.000580354	-0.995798
Afu8g07070		Ortholog(s) have glucan 1,4-alpha-maltotriohydrolase activity, maltose alpha-glucosidase activity, oligo-1,6-glucosidase activity, sucrose alpha-glucosidase activity	N	GH13	3.67e-06	-1.21123	downregulated	0.960474	0.0214235		0.00214026	0.798211		0.14069	-0.434444		0.156828	-0.41302
Afu8g07120	neg1	Putative beta-1,6-glucanase	Y	GH30	7.17e-05	-1.67939	downregulated	0.341593	-0.536735		0.0187055	0.974228		0.75536	-0.168423		0.124061	-0.705158
Afu4g14150		Has domain(s) with predicted transferase activity, transferring acyl groups other than amino-acyl groups, transferase activity, transferring hexosyl groups activity and role in metabolic process	N	GT1	0.0474467	-1.12833	downregulated	0.589597	0.52058		0.000230417	2.35341	upregulated	0.300454	0.704496		0.0744711	1.22508
Afu5g00250		Has domain(s) with predicted mannosyltransferase activity	N	GT91	0.00402235	-1.90275	downregulated	0.161823	-1.64793		0.00153496	2.17359	upregulated	0.0539934	1.91876		0.752617	0.270836
Afu1g01120		Has domain(s) with predicted pectate lyase activity and extracellular region localization	Y	PL3	6.79e-05	-2.65893	downregulated	0.633563	-0.768308		1.4e-06	3.97899	upregulated	0.0587956	2.08837		0.156508	1.32006
Afu8g05910		Ortholog(s) have pectate lyase activity and role in pectin catabolic process	Y	PL3	9.22e-05	-3.09084	downregulated	0.725363	-0.482014		0.000258779	2.90087	upregulated	0.799393	0.292038		0.865199	-0.189977
Afu1g01660		Ortholog(s) have rhamnogalacturonan acetylesterase activity and role in pectin catabolic process	N	GH78	6.09e-07	1.50204	upregulated	0.487662	0.25109		8.09e-13	-2.08988	downregulated	0.00297239	-0.838924		0.0415248	-0.587835
Afu1g11570		Ortholog(s) have role in cellular response to drug	N	GH109	0.0036941	1.21114	upregulated	0.899192	0.0803041		0.0344591	-0.904821		0.614441	0.226019		0.481415	0.306323
Afu3g14980	csnC	Extracellular chitosanase; predicted adhesin-like protein; predicted adhesin-like protein; transcript induced by voriconazole	Y	GH75	2.87e-14	1.39462	upregulated	0.30503	0.231285		5.02e-11	-1.20367	downregulated	0.854089	-0.0403268		0.327599	0.190958
Afu6g11820		Ortholog(s) have endo-1,4-beta-xylanase activity, role in xylan catabolic process and extracellular region localization	Y	GH10	0.00672068	1.0976	upregulated	0.0647658	0.805644		0.0267039	-0.906447		0.113357	-0.614492		0.662007	0.191152
Afu6g12360		Has domain(s) with predicted calcium ion binding, mannosyl-oligosaccharide 1,2-alpha-mannosidase activity and membrane localization	Y	GH47	3.79e-09	1.01294	upregulated	0.0182735	-0.450279		0.000576889	-0.59513		3.14e-07	0.868091		0.0166226	0.417812
Afu2g13440	chsE	Putative class V chitin synthase; required for normal hyphal growth, conidiation and normal conidiophore development; mutants have decreased chitin content	N	GT2	8.53e-33	1.09275	upregulated	0.000588406	-0.343106		6.31e-22	-0.878567		1.27e-09	0.557285		0.0242508	0.214179
Afu3g09870		Ortholog of Aspergillus fumigatus A1163 : AFUB_039300	N	GT28	2.48e-09	1.17592	upregulated	0.00269981	0.662037		0.0542377	-0.412242		0.643996	0.101643		0.000121386	0.76368
Afu4g09110	ccp1	Putative cytochrome c peroxidase; protein induced by heat shock and by hydrogen peroxide; transcript up-regulated in conidia exposed to neutrophils	N	AA2	0.119322	0.186063		0.0316014	0.267114		0.0106045	-0.28885		0.000847724	-0.369901		0.392292	-0.102786
Afu6g13570		Has domain(s) with predicted heme binding, peroxidase activity and role in oxidation-reduction process, response to oxidative stress	N	AA2	0.00039637	-0.65263		0.589985	-0.138724		1.99e-10	1.15537	upregulated	0.0007016	0.641468		0.00779456	0.502744
Afu1g00510	dld1	D-lactate dehydrogenase (cytochrome); SrbA-regulated during hypoxia	N	AA7	0.191405	-0.274943		0.00870592	0.553464		0.278215	0.224183		0.00173809	-0.604225		0.826202	-0.0507602
Afu1g01180		Ortholog(s) have extracellular region localization	Y	AA7	0.567748	-0.426322		0.130618	-1.35188		0.950764	-0.0490374		0.284573	0.876517		0.511121	-0.475359
Afu1g02820	pst2	Putative NADH-quinone oxidoreductase; conidia-enriched protein; induced by L-tyrosine; transcript up-regulated in conidia exposed to neutrophils	N	AA6	1.11e-06	-0.750483		0.860069	-0.0411263		2.71e-05	0.643395		0.715351	-0.0659613		0.53753	-0.107088
Afu1g11370		Has domain(s) with predicted flavin adenine dinucleotide binding, oxidoreductase activity, acting on CH-OH group of donors activity and role in oxidation-reduction process	Y	AA3	0.273215	-0.308033		0.290888	0.360427		0.000492768	0.929755		0.362377	0.261296		0.0236606	0.621723
Afu1g14950		Ortholog(s) have D-arabinono-1,4-lactone oxidase activity	N	AA7	0.947113	0.013039		0.000654297	0.53827		0.901581	-0.023101		0.000188387	-0.548332		0.959477	-0.010062
Afu1g17110		Ortholog of A. nidulans AN0623; hypoxia induced protein	N	AA3	0.000217348	-0.489754		0.0293074	-0.321563		0.22662	0.167281		0.999035	-0.000910025		0.0152257	-0.322473
Afu1g17610		Ortholog of Neosartorya fischeri NRRL 181 : NFIA_007760, Aspergillus fumigatus A1163 : AFUB_016990 and Aspergillus aculeatus ATCC16872 : Aacu16872_044542	N	AA11	0.524757	-1.20819			-1.20986		0.630045	0.895073		0.689614	0.896739		0.888977	-0.313122
Afu2g14840		Has domain(s) with predicted flavin adenine dinucleotide binding, oxidoreductase activity, acting on CH-OH group of donors activity and role in oxidation-reduction process	N	AA3	0.0795909	-0.395748		0.0292249	-0.522702		0.779958	-0.0696053		0.821493	0.0573489		0.0319341	-0.465353
Afu3g06820		Has domain(s) with predicted UDP-N-acetylmuramate dehydrogenase activity, catalytic activity, flavin adenine dinucleotide binding activity and role in oxidation-reduction process	N	AA4	0.446363	0.0647076		8.5e-06	0.345859		4.3e-07	-0.371377		1.99e-19	-0.652529		3.56e-05	-0.306669
Afu3g07410		Putative isoamyl alcohol oxidase	N	AA7	0.236126	0.303685		0.100793	0.430564		0.00134587	-0.747016		0.000119073	-0.873894		0.0615449	-0.443331
Afu6g11630		Has domain(s) with predicted UDP-N-acetylmuramate dehydrogenase activity, flavin adenine dinucleotide binding, oxidoreductase activity and role in oxidation-reduction process	Y	AA7	0.282846	-0.442088		0.707195	-0.228668		0.137345	0.606812		0.391055	0.393392		0.725279	0.164724
Afu6g14340		Has domain(s) with predicted UDP-N-acetylmuramate dehydrogenase activity, flavin adenine dinucleotide binding, oxidoreductase activity and role in oxidation-reduction process	N	AA7	3.15e-07	0.392945		0.482785	0.0693847		7.18e-18	-0.643764		2.39e-05	-0.320203		0.00103946	-0.250818
Afu7g01560		Has domain(s) with predicted UDP-N-acetylmuramate dehydrogenase activity, flavin adenine dinucleotide binding activity and role in oxidation-reduction process	Y	AA7	0.77264	-0.128039		0.0602588	-0.824013		0.672035	-0.171133		0.193665	0.524842		0.443773	-0.299172
Afu8g01190		Has domain(s) with predicted UDP-N-acetylmuramate dehydrogenase activity, flavin adenine dinucleotide binding, oxidoreductase activity and role in oxidation-reduction process	N	AA7	0.300054	-0.94267		0.826202	-0.376594		0.0508259	1.90822		0.239796	1.34215		0.365674	0.965552
Afu2g03120	utr2	Putative cell wall glucanase; transcript induced by exposure to human airway epithelial cells	Y	CBM18	7.35e-12	0.694811		8.13e-08	-0.564134		2.18e-12	-0.702832		2.95e-08	0.556113		0.953097	-0.00802125
Afu2g12850	gel3	Putative GPI anchored beta(1-3)glucanosyltransferase, belongs to the 7-member GEL family	Y	CBM43	0.00100465	-0.649659		0.175532	-0.324846		0.157214	0.286751		0.877841	-0.0380615		0.0751686	-0.362908
Afu2g16480		Has domain(s) with predicted palmitoyltransferase activity, zinc ion binding activity	N	CBM10	1.22e-08	0.365709		1.43e-12	-0.491422		0.0882083	0.116213		1.12e-50	0.973344		4.64e-14	0.481923
Afu2g17950		Ortholog of Aspergillus fumigatus A1163 : AFUB_033640	N	CBM20	0.853451	-0.520816			1.69348		0.718882	0.936368		0.602222	-1.27792		0.888613	0.415552
Afu5g00480		Has domain(s) with predicted hydrolase activity, hydrolyzing O-glycosyl compounds activity and role in carbohydrate metabolic process	Y	CBM38	0.167972	-1.17515		0.287837	-1.77444		0.0292939	1.96698	upregulated	0.0554425	2.56626		0.432055	0.791828
Afu6g03280	swo1	Putative swollenin; endoglucanase	Y	CBM1	0.243705	-0.796151		0.929772	-0.115733		0.00217652	2.20468	upregulated	0.0505423	1.52426		0.0610439	1.40853
Afu6g09780		Putative family 18 chitinase	Y	CBM18	0.77131	0.642532			-2.04094		0.773043	-0.605377		0.338888	2.0781		0.990505	0.0371547
Afu6g09790		Has domain(s) with predicted role in cell wall macromolecule catabolic process	Y	CBM50	0.544537	-2.56507			1.17049		0.586264	2.22308		0.725998	-1.51248		upregulated	0
Afu6g13720		Putative class V chitinase; expression induced in biofilm	Y	CBM50	0.202329	-1.16113		0.740734	-0.39717		0.861414	0.167684		0.551361	-0.596276		0.279396	-0.993446
Afu7g00670		Has domain(s) with predicted chitin binding activity, role in chitin metabolic process and extracellular region localization	Y	CBM14	0.930403	0.258889			-1.44572		0.140882	-3.10644		0.566274	-1.40184		0.175331	-2.84756
Afu7g06740		Has domain(s) with predicted cellulase activity, cellulose binding, hydrolase activity, hydrolyzing O-glycosyl compounds activity, role in carbohydrate metabolic process and extracellular region localization	N	CBM1	0.831709	-0.326562			1.18269		0.318875	1.59062		0.961245	0.0813659		0.446022	1.26406
Afu8g02130	gel5	Putative beta(1-3)glucanosyltransferase, belongs to the 7-member GEL family	Y	CBM43	0.0757849	0.249522		0.037535	-0.308524		3.38e-11	-0.849463		0.0318429	-0.291418		3.36e-06	-0.599941
Afu1g03170		Has domain(s) with predicted hydrolase activity, hydrolase activity, acting on ester bonds activity and role in lipid metabolic process	Y	CE3	0.00065428	-0.752116		0.847837	0.0703189		2.67e-06	1.05755	upregulated	0.359982	0.235116		0.220638	0.305435
Afu1g12030		Ortholog of A. nidulans FGSC A4 : AN1068, A. niger CBS 513.88 : An08g04360, A. oryzae RIB40 : AO090001000343, Aspergillus wentii : Aspwe1_0109513 and Aspergillus sydowii : Aspsy1_0251335	N	CE1	0.987288	0.00483767		0.677837	-0.120848		0.0342411	0.461339		0.00605877	0.587025		0.031122	0.466177
Afu1g15280		Has domain(s) with predicted hydrolase activity, acting on carbon-nitrogen (but not peptide) bonds, oxidoreductase activity and role in carbohydrate metabolic process, metabolic process	N	CE4	0.676759	-0.104989		0.442082	0.207967		0.555135	0.138612		0.447192	-0.174344		0.900705	0.0336232
Afu2g00620		Ortholog(s) have acetylxylan esterase activity and role in xylan catabolic process	N	CE2	0.24429	-1.11092		0.794636	0.395688		0.0644033	1.83394		0.776725	0.327336		0.515377	0.723024
Afu2g04300		Has domain(s) with predicted hydrolase activity and role in metabolic process	N	CE10	1.57e-06	0.958728		0.00492378	0.621678		0.0807216	-0.371784		0.885134	-0.0347337		0.00357048	0.586944
Afu2g05000		Ortholog(s) have aminopeptidase activity, role in proteolysis involved in cellular protein catabolic process and extracellular region localization	N	CE7	0.937014	-0.0123234		0.261603	0.169152		0.00335316	0.360821		0.159616	0.179345		0.00461501	0.348498
Afu2g08920		GDSL Lipase/Acylhydrolase family protein; transcript up-regulated in conidia exposed to neutrophils	N	CE12	0.805185	0.0356705		0.227227	0.169239		0.0159319	-0.280981		0.000328554	-0.41455		0.0378633	-0.245311
Afu2g13050		Ortholog(s) have carboxylic ester hydrolase activity	N	CE10	0.00145356	-0.798642		0.42926	-0.266661		0.110128	0.406315		0.67737	-0.125666		0.142143	-0.392327
Afu3g02800		Ortholog(s) have carboxylic ester hydrolase activity	N	CE10	0.0872363	1.33564		0.638735	-0.499844		0.206074	-1.02268		0.312722	0.812802		0.697249	0.312958
Afu3g03890		Ortholog of A. oryzae RIB40 : AO090120000043, Neosartorya fischeri NRRL 181 : NFIA_006160, NFIA_100340, Aspergillus wentii : Aspwe1_0038645 and Aspergillus versicolor : Aspve1_0875032	N	CE10	0.724776	0.851058			-0.753089		0.530921	1.56962		0.167942	3.17376		0.303513	2.42067
Afu3g07260		Has domain(s) with predicted hydrolase activity and role in metabolic process	Y	CE10	0.600224	0.0756905		0.289944	0.171119		0.0203	0.300385		0.121475	0.204957		0.00333016	0.376076
Afu3g07650		Has domain(s) with predicted pectinesterase activity, role in cell wall modification and cell wall localization	Y	CE8	0.808625	0.06162		0.931619	0.028377		0.0025019	0.623802		0.00144844	0.657045		0.000824384	0.685422
Afu3g07850	dapB	Putative pheromone maturation dipeptidyl aminopeptidase; predicted signal sequence for secretion; transcript induced by exposure to human airway epithelial cells	N	CE1	0.00504295	-0.243941		6.13e-06	-0.414549		0.0453612	0.17482		6.78e-05	0.345428		0.459853	-0.0691209
Afu3g13880		Ortholog(s) have role in fatty acid catabolic process	Y	CE10	0.188662	-0.485712		0.310864	-0.428046		0.0756558	0.62628		0.108425	0.568614		0.720644	0.140568
Afu3g14510		Ortholog(s) have rhamnogalacturonan acetylesterase activity and role in pectin catabolic process	Y	CE12	0.001181	-0.920647		0.203507	-0.439152		0.10522	0.466466		0.968299	-0.0150285		0.123095	-0.454181
Afu3g14530		Has domain(s) with predicted hydrolase activity and role in metabolic process	N	CE10	0.000645819	0.592343		0.0448949	-0.40165		0.0840987	-0.309694		8.24e-05	0.684299		0.111225	0.282649
Afu3g14990		Ortholog of A. niger CBS 513.88 : An11g03380, A. oryzae RIB40 : AO090020000148, Aspergillus wentii : Aspwe1_0108252 and Aspergillus sydowii : Aspsy1_0047733	N	CE1	0.158472	0.127937		0.0198543	0.222885		5.9e-10	0.517608		4.55e-07	0.42266		8.05e-15	0.645545
Afu4g03210		Ortholog(s) have cutinase activity, lipase activity, triglyceride lipase activity and role in cellular carbohydrate catabolic process, lipid catabolic process, triglyceride catabolic process	Y	CE5	0.2894	-1.1639		0.677733	-0.533388		0.671018	-0.42698		0.344857	-1.0575		0.124414	-1.59088
Afu4g08100		Ortholog of A. nidulans FGSC A4 : AN3833, A. niger CBS 513.88 : An04g02540, A. oryzae RIB40 : AO090023000759, Aspergillus wentii : Aspwe1_0100434 and Aspergillus sydowii : Aspsy1_0044293	N	CE10	0.808738	0.0322373		0.0401146	-0.273711		2.89e-06	0.507304		3.09e-13	0.813252		6.97e-07	0.539542
Afu4g10810		Has domain(s) with predicted hydrolase activity	N	CE16	4.33e-06	-0.54337		0.325446	-0.152215		2.92e-05	0.494172		0.445194	0.103018		0.726585	-0.0491975
Afu5g00960		Ortholog of A. nidulans FGSC A4 : AN4040, AN7213, A. niger CBS 513.88 : An18g01180, An10g00910, An11g01220, An01g11560 and A. oryzae RIB40 : AO090026000375, AO090023000615, AO090166000079	N	CE1	0.0337898	0.655642		0.533447	0.271959		0.888481	0.0555476		0.174343	0.439231		0.0249751	0.71119
Afu5g09860		Putative esterase	N	CE1	1.24e-10	-0.862491		0.838261	0.0402156		0.645469	-0.0702726		1.65e-13	-0.972979		1.62e-12	-0.932764
Afu5g11410		Ortholog(s) have chitin deacetylase activity	N	CE4	0.0883972	0.265714		0.182891	0.2377		0.0174469	-0.360435		0.0270576	-0.332421		0.567737	-0.0947212
Afu6g02480		Ortholog(s) have carboxylic ester hydrolase activity	N	CE10	6.72e-05	-0.543998		0.021277	-0.359953		2.68e-10	0.844849		1.54e-06	0.660805		0.0315755	0.300852
Afu6g09520		Has domain(s) with predicted hydrolase activity and role in metabolic process	N	CE10	1.92e-10	-0.907089		0.325593	-0.174896		4.76e-07	0.71297		0.913816	-0.0192235		0.197859	-0.194119
Afu6g14390		Ortholog of Neosartorya fischeri NRRL 181 : NFIA_060260, Aspergillus versicolor : Aspve1_0079827, Aspergillus fumigatus A1163 : AFUB_000370 and Aspergillus terreus NIH2624 : ATET_00945	Y	CE15	0.374991	-0.65124		0.908454	-0.145643		0.0736763	1.32416		0.319112	0.81856		0.401201	0.672917
Afu7g00830		Ortholog(s) have epoxide hydrolase activity and role in epoxide metabolic process	N	CE1	0.371717	1.38509			-0.33674		0.751433	0.590866		0.177443	2.3127		0.219546	1.97596
Afu7g01710		Ortholog(s) have extracellular region localization	Y	CE10	0.930425	-0.0205026		0.0313206	0.437731		0.385122	-0.171476		0.00048978	-0.629709		0.324296	-0.191979
Afu7g04660		Ortholog(s) have role in establishment of cell polarity, mycelium development, spore germination and endoplasmic reticulum, hyphal tip, plasma membrane localization	N	CE7	0.701301	0.0828435		0.0405205	-0.409049		0.0332778	-0.38646		0.5956	0.105433		0.0968186	-0.303616
Afu8g01050	afl1-1	Alkaline lipase with optimal activity at pH 8.5	N	CE10	0.115753	-1.42547		0.789474	-0.351833		0.19422	1.16312		0.938738	0.0894802		0.805219	-0.262353
Afu8g01520		Putative pectinesterase; predicted adhesin-like protein	Y	CE8	0.0573633	-1.94106		0.706399	0.820145		0.00815001	3.60841	upregulated	0.548855	0.847209		0.270084	1.66735
Afu8g02590		Ortholog(s) have steryl deacetylase activity and role in response to toxic substance, sterol deacetylation, sterol metabolic process	N	CE10	0.0340613	-0.897624		0.616611	-0.312896		0.000359369	1.50745	upregulated	0.0437662	0.922723		0.177833	0.609827
Afu8g07250		Has domain(s) with predicted pectinesterase activity, role in cell wall modification and cell wall localization	Y	CE8	0.20008	-3.93107			-0.753088		0.38997	2.62729		upregulated	0		0.707692	-1.30378
Afu1g00540		Has domain(s) with predicted hydrolase activity, hydrolyzing O-glycosyl compounds activity and role in carbohydrate metabolic process	N	GH3	0.00182367	-0.623144		0.0226026	-0.531862		1.77e-06	0.937222		3.65e-05	0.84594		0.132181	0.314078
Afu1g00650		Putative alpha-1,3-glucanase; predicted gene pair with AFUA_7G08510	Y	GH71	0.844942	-0.187141		0.520432	0.644437		0.774965	0.255303		0.4856	-0.576275		0.946689	0.0681621
Afu1g01200		Has domain(s) with predicted catalytic activity, hydrolase activity, hydrolyzing O-glycosyl compounds activity and role in carbohydrate metabolic process	Y	GH27	0.967902	0.0807157			0.319023		0.52429	1.26756		0.603771	1.02926		0.494148	1.34828
Afu1g02140		Putative glycogen debranching enzyme; transcript up-regulated in conidia exposed to neutrophils	N	GH133	0.000278772	-0.673845		0.00221951	-0.60266		0.000625827	0.62502		0.00250643	0.553835		0.823215	-0.0488254
Afu1g02800		Putative family 18 chitinase	N	GH18	7.41e-05	-0.296713		0.604884	0.055748		1.91e-61	1.22723	upregulated	5.19e-31	0.874771		2.43e-35	0.930519
Afu1g03140		Glucosyl hydrolase	N	GH31	5.92e-08	-0.796494		0.00773123	-0.430178		0.388631	-0.135668		0.00079076	-0.501984		1.22e-10	-0.932162
Afu1g04730		Ortholog(s) have xyloglucan-specific endo-beta-1,4-glucanase activity and role in glucan catabolic process, xyloglucan metabolic process	Y	GH12	0.000187072	-0.501813		0.146823	-0.256091		1.39e-05	0.588443		0.0213803	0.342721		0.583524	0.0866302
Afu1g06130		Ortholog(s) have rhamnogalacturonan acetylesterase activity and role in pectin catabolic process	Y	GH78	0.140137	-0.330599		0.845722	0.0589479		0.0450396	-0.423662		8.86e-05	-0.813209		0.000278578	-0.754261
Afu1g06560		Has domain(s) with predicted hydrolase activity, hydrolyzing O-glycosyl compounds activity and role in carbohydrate metabolic process	N	GH31	0.392944	-0.256054		0.523693	-0.262518		0.098221	0.48126		0.119981	0.487724		0.474926	0.225206
Afu1g08910		Has domain(s) with predicted catalytic activity	N	GH127	0.00161104	0.406948		0.329838	0.163522		0.00010244	0.507548		4.8e-09	0.750974		7.72e-13	0.914496
Afu1g09900		Ortholog(s) have alpha-L-arabinofuranosidase activity and role in pectin catabolic process	N	GH51	0.269939	0.367112		0.225929	-0.439278		0.760721	-0.107938		0.0222757	0.698452		0.427956	0.259174
Afu1g11340		Has domain(s) with predicted catalytic activity	N	GH105	0.549266	0.489		0.865976	0.204553		0.776057	0.25671		0.515892	0.541157		0.359129	0.74571
Afu1g11460	bgt1	Putative 1,3-beta-glucanosyltransferase; induced by exposure to artemisinin	Y	GH17	4.13e-08	0.474185		0.944932	-0.00916539		1.4e-07	-0.449391		0.733365	0.0339594		0.810594	0.0247941
Afu1g14710		Putative beta-glucosidase; transcript induced by exposure to human airway epithelial cells	N	GH1	0.03066	0.225626		0.110563	0.188699		1.69e-05	0.430861		2.55e-06	0.467788		2.92e-11	0.656487
Afu1g15150		Ortholog(s) have hydrolase activity, hydrolyzing O-glycosyl compounds activity and role in carbohydrate metabolic process	N	GH13	0.000530418	0.530515		0.0762974	0.302284		2.19e-07	-0.769418		0.000258774	-0.541187		0.123204	-0.238903
Afu1g16400		Has domain(s) with predicted catalytic activity, hydrolase activity, hydrolyzing O-glycosyl compounds activity and role in carbohydrate metabolic process	N	GH1	0.638518	-0.0971383		0.589706	-0.145131		0.00399077	0.534003		0.00263595	0.581996		0.0211915	0.436864
Afu1g17220		Putative secreted polygalacturonase GH-28	Y	GH28	0.562592	-0.306071		0.621264	-0.353348		0.209376	0.630187		0.206817	0.677464		0.547698	0.324116
Afu2g00430	exg9	Putative exo-beta-1,3-glucanase	N	GH55	0.30967	-1.31467		0.918346	0.156219		0.604685	-0.575674		0.0877154	-2.04657		0.116523	-1.89035
Afu2g00650		Putative secreted arabinosidase	N	GH43	0.00297593	-0.707562		0.439812	-0.258388		0.000187007	0.891646		0.0929936	0.442473		0.497538	0.184085
Afu2g00930		Has domain(s) with predicted hydrolase activity, hydrolyzing O-glycosyl compounds activity and role in carbohydrate metabolic process	N	GH43	0.352204	-0.526691		0.614733	0.39484		0.0288839	1.21691	upregulated	0.633178	0.295376		0.241507	0.690217
Afu2g04570		Ortholog of A. nidulans FGSC A4 : AN2060/abxA, A. fumigatus Af293 : Afu6g12120, A. oryzae RIB40 : AO090003001017 and Neosartorya fischeri NRRL 181 : NFIA_058060, NFIA_081320	Y	GH93	0.000574939	-0.744978		0.0152489	-0.593825		0.0302498	0.47154		0.165685	0.320386		0.229746	-0.273439
Afu2g11610		Has domain(s) with predicted catalytic activity, cation binding activity and role in carbohydrate metabolic process	N	GH13	0.319852	-0.880855		0.531653	-0.737576		0.468448	0.637914		0.624573	0.494635		0.807738	-0.242941
Afu2g11620		Has domain(s) with predicted catalytic activity, cation binding activity and role in carbohydrate metabolic process	N	GH13	0.233875	-1.13661		0.13784	1.71571		0.0385288	2.04679	upregulated	0.407109	-0.805532		0.4007	0.91018
Afu2g12770		Has domain(s) with predicted alpha-L-arabinofuranosidase activity and role in L-arabinose metabolic process	Y	GH62	0.108169	1.1963		0.79705	-0.256236		0.109379	-1.18769		0.737712	0.264848		0.995542	0.00861187
Afu2g14630	yteR	Putative cell wall glycosyl hydrolase	Y	GH105	0.0650488	0.426393		0.124184	-0.417263		0.067419	-0.419488		0.0720175	0.424168		0.983888	0.00690482
Afu2g16380		Ortholog(s) have oxidoreductase activity and role in NADPH regeneration	N	GH109	0.286746	-0.192567		0.149342	0.279258		0.341255	0.168435		0.0722962	-0.30339		0.909435	-0.0241323
Afu3g00230		Has domain(s) with predicted hydrolase activity, hydrolyzing O-glycosyl compounds activity and role in carbohydrate metabolic process	N	GH3	0.909078	-0.0286036		2.33e-05	0.872727		0.677989	-0.0942928		2.2e-07	-0.995623		0.582661	-0.122896
Afu3g00320	xynf11a	Putative endo-1,4-beta-xylanase	Y	GH11	0.16604	-0.79493		0.960122	-0.0431771		0.00584219	1.50796	upregulated	0.188075	0.756209		0.213706	0.713032
Afu3g00340		Putative glycosyl hydrolase; predicted gene pair with AFUA_4G02720	Y	GH76	0.588679	0.0873383		4.82e-06	-0.653742		0.799698	-0.0412932		2.19e-07	0.699787		0.774753	0.0460451
Afu3g00380		Has domain(s) with predicted catalytic activity, hydrolase activity, hydrolyzing O-glycosyl compounds activity and role in carbohydrate metabolic process	Y	GH35	0.667342	-0.215393		0.8545	0.121563		0.40777	0.387351		0.926166	0.0503954		0.734329	0.171958
Afu3g01660		Has domain(s) with predicted hydrolase activity, hydrolyzing O-glycosyl compounds activity and role in carbohydrate metabolic process	Y	GH43	0.804877	-0.231714		0.765154	-0.404748		0.208042	1.08544		0.177276	1.25847		0.335898	0.853723
Afu3g02040		Has domain(s) with predicted catalytic activity	N	GH76	0.752149	-0.71549			1.16951		0.384413	1.9112		0.995236	0.0261998		0.613985	1.19571
Afu3g03180		Has domain(s) with predicted oxidoreductase activity and role in oxidation-reduction process	Y	GH109	0.873733	0.272682		0.550288	-0.819153		0.0423935	-2.40911	downregulated	0.310736	-1.31728		0.0707902	-2.13643
Afu3g07380		Ortholog(s) have dextrin alpha-glucosidase activity, maltose alpha-glucosidase activity, starch alpha-glucosidase activity, sucrose alpha-glucosidase activity	N	GH13	2.91e-09	-0.64792		0.503593	0.0964933		0.881441	0.0197962		5.37e-11	-0.724617		1.24e-08	-0.628124
Afu3g08820		Ortholog(s) have steryl-beta-glucosidase activity, role in ergosteryl 3-beta-D-glucoside catabolic process and cytosol localization	N	GH5	0.060818	-0.188891		0.164948	-0.159778		4.31e-14	0.708641		6.43e-13	0.679527		3.95e-08	0.519749
Afu3g09140		Putative endo 1,5-alpha-arabinase; transcript induced by voriconazole	Y	GH43	0.0447341	-0.45125		0.319329	-0.27209		0.929753	0.0240247		0.527629	-0.155135		0.0556157	-0.427225
Afu3g11780		Has domain(s) with predicted N-acetyltransferase activity, hydrolase activity, hydrolyzing O-glycosyl compounds activity and role in carbohydrate metabolic process	N	GH3	0.000490606	-0.400254		0.633943	0.0737526		0.508723	0.0826227		0.00061151	-0.391384		0.00572453	-0.317632
Afu4g00100		Has domain(s) with predicted polygalacturonase activity and role in carbohydrate metabolic process	N	GH28	0.562006	-0.62821		0.192435	1.63368		0.281669	1.19581		0.28739	-1.06608		0.646253	0.5676
Afu4g02860		Has domain(s) with predicted catalytic activity	N	GH105	0.795203	-0.0652966		0.895893	0.0452973		0.0591761	0.40798		0.187982	0.297386		0.120647	0.342684
Afu4g03350	exg10	Ortholog of A. oryzae RIB40 : AO090023000365, Aspergillus flavus NRRL 3357 : AFL2T_04220, Neosartorya fischeri NRRL 181 : NFIA_030120 and Aspergillus wentii : Aspwe1_0043359	Y	GH55	1.71e-05	-0.732054		0.695312	0.091726		0.175158	0.239892		0.000621829	-0.583888		0.00414522	-0.492162
Afu4g13530		Ortholog(s) have alpha,alpha-trehalase activity, calcium ion binding, trehalase activity	N	GH37	0.122902	0.180589		0.731501	0.0524475		0.448303	0.0911773		0.0504484	0.219319		0.0142783	0.271767
Afu5g03500		Has domain(s) with predicted hydrolase activity, hydrolyzing O-glycosyl compounds activity and role in carbohydrate metabolic process	Y	GH31	0.000178106	0.436119		0.283008	-0.149913		5.2e-08	-0.614862		0.83191	-0.0288297		0.132611	-0.178743
Afu5g03850		Ortholog(s) have role in conidiophore development, conidium formation, hyphal growth, regulation of protein secretion, response to salt stress, sporocarp development involved in sexual reproduction	N	GH18	3.5e-14	0.720541		1.59e-05	0.452385		0.609254	0.0573205		0.000784681	0.325476		4.33e-16	0.777862
Afu5g07000		Puttaive NAD binding Rossmann fold oxidoreductase; transcript up-regulated in conidia exposed to neutrophils	N	GH109	0.303947	-0.147185		0.0026659	0.418553		0.583068	0.0796862		0.000147278	-0.486052		0.645215	-0.0674987
Afu5g07080		Has domain(s) with predicted hydrolase activity, hydrolyzing O-glycosyl compounds activity and role in carbohydrate metabolic process	Y	GH3	0.00289038	0.541379		0.452763	0.169737		5.03e-05	-0.718738		0.0531921	-0.347096		0.344559	-0.177359
Afu5g07190	exg18	Putative beta-glucosidase	N	GH3	1.07e-10	-0.91734		0.000206183	-0.570338		3.02e-11	0.933083		4.48e-05	0.58608		0.932443	0.0157428
Afu5g13995		Has domain(s) with predicted hydrolase activity, hydrolyzing O-glycosyl compounds activity and role in carbohydrate metabolic process	Y	GH16	0.319643	-0.255576		0.0360391	0.592632		0.00614145	0.672288		0.50477	-0.17592		0.103365	0.416712
Afu5g14090		Has domain(s) with predicted catalytic activity, hydrolase activity, hydrolyzing O-glycosyl compounds activity and role in carbohydrate metabolic process	N	GH2	0.267299	-0.696441		0.983771	0.0199576		0.5106	0.416837		0.667728	-0.299561		0.686191	-0.279604
Afu5g14380	aguA	Alpha-glucuronidase	Y	GH67	0.86318	0.0336792		0.068101	-0.330766		0.378269	-0.145639		0.1848	0.218806		0.507113	-0.11196
Afu6g02560		Putative alpha-galactosidase	N	GH27	0.00202723	0.543241		0.589299	-0.117516		4.93e-18	-1.41795	downregulated	4.61e-06	-0.757196		7.86e-08	-0.874712
Afu6g03570	exg21	Has domain(s) with predicted hydrolase activity, hydrolyzing O-glycosyl compounds activity and role in carbohydrate metabolic process	N	GH3	0.271679	-0.140246		0.0456334	-0.262518		0.0184983	-0.27652		0.207579	-0.154248		0.000297815	-0.416766
Afu6g04210	cwh41	Putative mannosyl-oligosaccharide glucosidase with a predicted role in trimming the terminal alpha-1,2-glucose residue in the N-glycan-processing pathway; protein induced by heat shock	Y	GH63	3.73e-10	0.672011		0.706894	0.0572897		0.773126	-0.0370371		7.13e-08	0.577684		2.72e-09	0.634974
Afu6g05000	invA	Predicted invertase, involved in sugar metabolism	N	GH32	0.000100249	-0.654839		0.335632	-0.214263		6.24e-06	0.757555		0.0813982	0.316979		0.596517	0.102716
Afu6g06660		Has domain(s) with predicted catalytic activity, hydrolase activity, hydrolyzing O-glycosyl compounds activity and role in carbohydrate metabolic process	Y	GH35	0.369538	0.171269		0.748447	-0.0884219		0.341885	0.185257		0.0188059	0.444948		0.0549059	0.356526
Afu6g06790		Ortholog(s) have mannosyl-oligosaccharide 1,2-alpha-mannosidase activity	N	GH47	8.06e-09	0.573926		0.00581786	0.315073		0.746061	0.0390738		0.00345844	0.297927		9.48e-10	0.612999
Afu6g08840		Has domain(s) with predicted catalytic activity, hydrolase activity, hydrolyzing O-glycosyl compounds activity and role in carbohydrate metabolic process	Y	GH2	1.42e-10	-0.727075		0.000626932	0.444952		3.15e-24	1.16125	upregulated	0.940862	-0.0107798		0.000278281	0.434172
Afu6g09250	exg2	Ortholog(s) have glucan exo-1,3-beta-glucosidase activity and role in fungal-type cell wall disassembly involved in conjugation with cellular fusion, fungal-type cell wall organization, glucan catabolic process	N	GH5	0.343275	-0.112226		0.00766414	-0.310521		4.34e-07	-0.522202		0.00267964	-0.323906		9.75e-10	-0.634427
Afu6g09900		Has domain(s) with predicted oxidoreductase activity and role in oxidation-reduction process	N	GH109	0.131424	-0.316204		0.782669	-0.0869913		2.52e-06	0.954431		0.000612441	0.725218		0.00220772	0.638227
Afu6g10130		Putative N,O-diacetyl muramidase; transcript downregulated in response to voriconazole	Y	GH25	0.000408291	-0.567149		0.469413	-0.146291		0.0541105	-0.299374		8.95e-06	-0.720232		3.74e-08	-0.866523
Afu6g11610	cbhB	Putative cellobiohydrolase, a secreted hydrolase with a fungal cellulose binding domain; predicted gene pair with AFUA_6G07070 (cbhA); promoter is tightly repressed by glucose	Y	GH7	0.832012	-0.69383			0.331875		0.692881	-1.09101		0.428757	-2.11672		0.514298	-1.78484
Afu6g11980	exg5	Ortholog of A. nidulans FGSC A4 : AN0779, AN4825, A. fumigatus Af293 : Afu1g14450/exgO, Afu6g13270/exg6, A. niger CBS 513.88 : An01g12450/exsG and A. oryzae RIB40 : AO090011000362	N	GH55	0.947113	-0.260542			-0.753088		0.822013	0.813061		0.710217	1.30561		0.886269	0.552519
Afu6g12120		Ortholog of A. nidulans FGSC A4 : AN2060/abxA, A. fumigatus Af293 : Afu2g04570, A. oryzae RIB40 : AO090003001017 and Neosartorya fischeri NRRL 181 : NFIA_058060, NFIA_081320	Y	GH93	0.746092	-0.817518			0		0.0774976	4.2268		0.191456	3.20057		0.163203	3.40928
Afu6g14540	eng6	Putative endo-1,3(4)-beta-glucanase; predicted gene pair with AFUA_3G03080	Y	GH16	0.615346	-0.656034		0.800062	-0.389791		0.673869	-0.491239		0.554435	-0.757482		0.331114	-1.14727
Afu6g14600		Has domain(s) with predicted catalytic activity, hydrolase activity, hydrolyzing O-glycosyl compounds activity and role in carbohydrate metabolic process	N	GH1	0.315482	1.61212			0.199498		0.619989	-0.855408		0.731375	0.557209		0.634333	0.756708
Afu6g14610		Putative alpha-L-rhamnosidase	N	GH78	0.377573	0.797167		0.242215	1.09564		0.46063	-0.675039		0.214308	-0.973508		0.904736	0.122128
Afu7g01320		Glycoside hydrolase	N	GH2	0.011138	-0.373312		0.551935	-0.123579		3e-12	1.0087	upregulated	4.34e-07	0.758966		1.81e-05	0.635387
Afu7g01540		Ortholog(s) have cellulase activity and role in glucan catabolic process	Y	GH7	0.0325583	-0.588806		0.227567	-0.454125		0.0327782	0.593719		0.14913	0.459037		0.993111	0.00491285
Afu7g05090		Has domain(s) with predicted catalytic activity	N	GH88	0.932838	0.0769297		0.60199	-0.444775		0.0363559	-1.39591	downregulated	0.229576	-0.874205		0.0516445	-1.31898
Afu7g08490		Putative class V chitinase	N	GH18	0.87363	-0.454115			1.1705		0.304609	2.608		0.723795	0.983387		0.411951	2.15388
Afu8g02780		Ortholog(s) have signal sequence binding activity and role in Golgi to endosome transport, Golgi to vacuole transport, mitophagy, pexophagy, protein targeting to vacuole, vacuolar transport	Y	GH74	0.00340063	0.426533		0.282069	-0.185612		0.01102	-0.365525		0.0904777	0.24662		0.706864	0.0610082
Afu8g04060		Ortholog(s) have H3 histone acetyltransferase activity, N-acetyltransferase activity	N	GH3	0.347551	0.136401		0.000850429	-0.467389		0.139101	0.201639		3.2e-10	0.805429		0.0100064	0.33804
Afu8g06970		Has domain(s) with predicted catalytic activity, hydrolase activity, hydrolyzing O-glycosyl compounds activity and role in carbohydrate metabolic process	N	GH1	0.885287	-0.18202		0.753839	-0.527066		0.358194	1.0334		0.248162	1.37845		0.458637	0.851382
Afu8g06980	gh25	Putative GH25 lysozyme	Y	GH25	0.196267	-0.654958		0.898161	-0.104372		0.0545962	0.96052		0.463601	0.409934		0.584984	0.305562
Afu1g01910		Ortholog of A. nidulans FGSC A4 : AN0367, A. niger CBS 513.88 : An01g06350, Aspergillus wentii : Aspwe1_0025686, Aspergillus sydowii : Aspsy1_0027946 and Aspergillus terreus NIH2624 : ATET_04904	N	GT54	0.0406607	-0.41729		0.0385125	-0.459963		0.00607156	0.540318		0.00317873	0.582991		0.572638	0.123027
Afu1g03380		Ortholog of A. nidulans FGSC A4 : AN0265, A. niger CBS 513.88 : An01g04760, A. oryzae RIB40 : AO090005000763, Aspergillus wentii : Aspwe1_0049645 and Aspergillus sydowii : Aspsy1_0027812	N	GT41	0.0325097	0.179655		0.0650406	-0.169923		0.014398	0.200326		3.03e-12	0.549904		1.68e-06	0.379981
Afu1g05300		Ortholog of A. nidulans FGSC A4 : AN0246, A. niger CBS 513.88 : An01g04570, A. oryzae RIB40 : AO090003000826, Aspergillus wentii : Aspwe1_0049630 and Aspergillus sydowii : Aspsy1_0142918	N	GT90	0.0110331	0.293294		0.0341995	-0.277822		0.000576359	0.391236		8.33e-18	0.962352		7.23e-10	0.68453
Afu1g06890		Ortholog(s) have role in dolichol-linked oligosaccharide biosynthetic process and endoplasmic reticulum membrane localization	N	GT4	0.0573315	0.237935		0.233691	-0.173989		0.734393	-0.0471956		0.0024642	0.364728		0.123374	0.190739
Afu1g07690	pmt2	Protein O-mannosyltransferase; essential gene; 12 predicted transmembrane domains	N	GT39	3.62e-10	0.749829		0.028231	0.295611		0.70894	-0.0521789		0.000804292	0.40204		3.6e-09	0.69765
Afu1g13870		Has domain(s) with predicted transferase activity, transferring glycosyl groups activity, role in GPI anchor biosynthetic process and intrinsic component of endoplasmic reticulum membrane localization	N	GT22	0.0608734	0.289071		0.940296	-0.0179261		0.00135532	0.482253		1.02e-07	0.78925		1.63e-07	0.771324
Afu2g01450		Alpha-1,6 mannosyltransferase subunit with a predicted role in N-linked protein glycosylation; 2 predicted transmembrane domains; transcript induced by exposure to human airway epithelial cells	N	GT62	0.791441	0.0378877		0.108268	-0.21785		0.764743	0.0402759		0.0115675	0.296014		0.538444	0.0781636
Afu2g01870	chsA	Putative class I chitin synthase; does not play a direct role in the cell wall stress response	N	GT2	0.504869	0.0822367		6.88e-06	-0.507859		0.502448	0.079593		2.37e-10	0.669689		0.146355	0.16183
Afu2g04010	tpsB	Putative trehalose-6-phosphate synthase; role in trehalose biosynthesis; expression up during heat shock; hypervirulent in combination with tpsA mutation, in a mouse model of pulmonary infection; predicted gene pair with AFUA_6G12950	N	GT20	0.356275	0.117629		0.33526	-0.134929		9.79e-17	-0.918327		2.15e-09	-0.66577		4.81e-13	-0.800699
Afu2g04020		Putative alpha, alpha-trehalose phosphate synthase subunit	N	GT20	0.220834	0.185337		0.0663623	0.288084		0.113422	-0.22826		0.0177179	-0.331007		0.793337	-0.0429229
Afu2g05710		Ortholog of A. nidulans FGSC A4 : AN4092, AN7483, A. oryzae RIB40 : AO090001000688, Neosartorya fischeri NRRL 181 : NFIA_082430 and Aspergillus versicolor : Aspve1_0043503	N	GT69	0.885822	0.0259553		0.185555	-0.221956		0.273179	0.163018		0.00353357	0.410929		0.19558	0.188973
Afu2g11080		Ortholog(s) have dolichyl pyrophosphate Glc2Man9GlcNAc2 alpha-1,2-glucosyltransferase activity	N	GT59	0.21437	0.193066		0.556056	-0.113777		0.0108946	-0.370142		0.704222	-0.0632988		0.242198	-0.177076
Afu2g12830		Has domain(s) with predicted transferase activity, transferring hexosyl groups activity and role in metabolic process	N	GT1	0.196948	-0.596121		0.752225	0.206378		0.106109	0.737236		0.906767	-0.0652626		0.793141	0.141115
Afu2g13430	csmB	Putative chitin synthase; highly expressed in biofilm	N	GT2	3.89e-21	0.895398		2.59e-07	-0.511874		8.24e-44	-1.29627	downregulated	0.276268	0.111003		2.63e-05	-0.400871
Afu2g14910		Ortholog(s) have alpha-1,6-mannosyltransferase activity and role in ascospore formation, cell wall mannoprotein biosynthetic process, division septum assembly, protein N-linked glycosylation	N	GT34	0.0256407	-0.253433		0.000820024	-0.4065		0.395594	0.100963		0.0270576	0.25403		0.18744	-0.15247
Afu2g15910		Ortholog(s) have alpha-1,6-mannosyltransferase activity, role in protein N-linked glycosylation and Golgi cis cisterna, alpha-1,6-mannosyltransferase complex localization	N	GT62	0.329424	0.0957766		0.00306186	-0.292894		0.935008	0.00934878		8.8e-06	0.39802		0.265321	0.105125
Afu2g16790		Has domain(s) with predicted transferase activity, transferring hexosyl groups activity and endoplasmic reticulum membrane localization	N	GT57	7.72e-05	-0.474983		0.0588024	0.254835		0.407781	-0.105818		1.11e-12	-0.835637		1.02e-06	-0.580801
Afu2g17770		Ortholog of A. nidulans FGSC A4 : AN2923, AN10601, A. fumigatus Af293 : Afu8g00650, A. niger CBS 513.88 : An11g02090, An01g01000 and A. oryzae RIB40 : AO090020000174, AO090103000301	N	GT25	0.0111336	0.428265		upregulated	-5.81e-05		0.191149	-0.230989		0.266566	0.197334		0.261355	0.197276
Afu3g05650	orlA	Trehalose 6-phosphate phosphatase (T6PP); 1 of 2 A. fumigatus T6PP; required for cell wall integrity, tolerance to high temperature, cell wall stress, virulence; no obvious role in trehalose biosynthesis; no human homolog	N	GT20	4.63e-08	0.615432		0.387323	-0.121334		7.27e-37	-1.37999	downregulated	4.78e-09	-0.643226		2.74e-12	-0.76456
Afu3g06450	pmt1	Protein O-mannosyltransferase, required for heat resistance, cell wall integrity, and normal conidiation and conidial germination; 12 predicted transmembrane domains	N	GT39	5.14e-11	0.732537		0.17552	-0.180327		0.000692998	-0.382543		1.7e-06	0.530321		0.00184232	0.349994
Afu3g07700		Ortholog(s) have dolichyl pyrophosphate Man9GlcNAc2 alpha-1,3-glucosyltransferase activity, transferase activity, transferring hexosyl groups activity	N	GT57	0.000342041	-0.345494		0.0488122	-0.213759		0.00213122	-0.289364		1.2e-05	-0.421099		1.18e-11	-0.634858
Afu3g10400		Dolichol-phosphate mannosyltransferase with a predicted role in N- and O-linked protein glycosylation	N	GT2	1.48e-19	0.882926		9.32e-07	0.504935		3.59e-06	-0.45756		0.460476	-0.0795687		1.48e-05	0.425366
Afu3g14420	chsG	Putative class III chitin synthase; predicted gene pair with AFUA_5G00760	N	GT2	0.0261602	0.215835		5.83e-10	-0.588364		2e-07	-0.475905		0.000393384	0.328294		0.00527516	-0.26007
Afu4g03190	tpsC	Putative trehalose-6-phosphate synthase	N	GT20	0.837578	-0.466077			0.329686		0.718683	0.794561		upregulated	-0.00120222		0.895646	0.328484
Afu4g06870		Ortholog of A. nidulans FGSC A4 : AN4395, A. niger CBS 513.88 : An04g01260, A. oryzae RIB40 : AO090023000901, Aspergillus wentii : Aspwe1_0023285 and Aspergillus sydowii : Aspsy1_0545881	N	GT62	0.0106898	0.232833		0.702936	0.046565		0.147958	0.134221		0.000267603	0.32049		2.74e-05	0.367055
Afu4g09130		Putative mannosyltransferase	N	GT22	4.56e-05	0.772259		0.572328	0.143743		0.405494	0.172719		1.93e-05	0.801235		4.11e-07	0.944978
Afu4g09390		Has domain(s) with predicted transferase activity, transferring glycosyl groups activity	N	GT61	0.000139184	0.639146		0.87921	0.037673		0.0672718	-0.312993		0.0898093	0.28848		0.0540041	0.326153
Afu4g10750		Ortholog(s) have role in N-glycan processing	N	GT34	0.278196	0.142709		0.0898936	-0.23655		0.220381	-0.155261		0.0708942	0.223998		0.935443	-0.0125517
Afu4g11280		Ortholog(s) have dolichyl-phosphate-mannose-glycolipid alpha-mannosyltransferase activity, mannosyltransferase activity and role in GPI anchor biosynthetic process	N	GT76	0.00239857	-0.450075		3.76e-05	-0.637813		0.382307	-0.136314		0.766009	0.0514241		4.69e-05	-0.586389
Afu4g12900		Ortholog(s) have alpha-1,6-mannosyltransferase activity and role in dolichol-linked oligosaccharide biosynthetic process, protein glycosylation	Y	GT22	0.660425	-0.0636209		0.714805	-0.0596304		2.02e-11	-0.774632		4.44e-11	-0.778623		7.41e-13	-0.838253
Afu4g13400		Ortholog(s) have N-acetylglucosaminyldiphosphodolichol N-acetylglucosaminyltransferase activity and role in dolichol-linked oligosaccharide biosynthetic process	N	GT28	0.115973	0.179608		0.844129	-0.0327718		2.41e-08	0.602407		4.62e-14	0.814787		2.97e-13	0.782015
Afu5g00580		Ortholog of Neosartorya fischeri NRRL 181 : NFIA_041910 and Aspergillus fumigatus A1163 : AFUB_049050	N	GT90	0.128442	1.033		0.552449	0.503234		0.37416	-0.636941		0.886552	-0.107173		0.572948	0.396062
Afu5g02740		Putative alpha-1,2-mannosyltransferase with a predicted role in N-linked protein glycosylation; 1 predicted transmembrane domain	Y	GT15	5.08e-14	0.898765		0.0835786	-0.2417		0.00031205	-0.437455		3.38e-09	0.70301		0.000119798	0.46131
Afu5g07560		Putative capsular associated protein; predicted gene pair with AFUA_4G14360	N	GT90	6.72e-07	0.664008		0.674249	0.0811818		0.824265	-0.0366422		5.77e-05	0.546184		3.1e-06	0.627366
Afu5g08210		Ortholog(s) have dolichyl-phosphate beta-glucosyltransferase activity, role in dolichol-linked oligosaccharide biosynthetic process and endoplasmic reticulum membrane localization	N	GT2	0.423894	-0.102117		0.000156443	-0.445717		6.24e-16	-0.874851		1.9e-06	-0.531251		2.5e-19	-0.976967
Afu5g08580	och1	Putative alpha-1,6-mannosyltransferase that initiates the linkage of the N-glycan outer chain; complements a S. cerevisiae och1 mutant; induces normal host response in murine macrophages; conidiation reduced in high Ca2+	Y	GT32	0.146177	0.190927		0.287784	-0.168031		0.0682579	-0.233523		0.358149	0.125435		0.770221	-0.0425961
Afu5g09550		Ortholog(s) have ceramide glucosyltransferase activity and role in ceramide biosynthetic process, filamentous growth, glucosylceramide biosynthetic process, pathogenesis	N	GT21	0.828944	-0.0322842		3.56e-06	-0.579242		0.862214	-0.0247686		1.01e-05	0.52219		0.669636	-0.0570528
Afu5g10760	mnt1	Putative alpha-1,2-mannosyltransferase with a predicted role in protein glycosylation; 1 predicted transmembrane domain	N	GT15	0.0337828	0.256249		0.2662	-0.161877		2.87e-05	0.486522		3.71e-15	0.904648		8.82e-11	0.742771
Afu5g11990		Ortholog(s) have dol-P-Man:Man(5)GlcNAc(2)-PP-Dol alpha-1,3-mannosyltransferase activity and role in oligosaccharide-lipid intermediate biosynthetic process, protein N-linked glycosylation, protein glycosylation	N	GT58	0.0333156	0.345632		0.703258	-0.0805956		9.86e-09	-0.869354		0.00428207	-0.443127		0.000638869	-0.523722
Afu5g12160		Putative alpha-1,2-mannosyltransferase with a predicted role in N-linked protein glycosylation; 1 predicted transmembrane domain	N	GT15	8.95e-06	0.494651		0.0559024	-0.239307		6.55e-08	-0.588706		0.210066	0.145251		0.433379	-0.0940551
Afu5g13090		Has domain(s) with predicted transferase activity, transferring glycosyl groups activity and role in protein glycosylation	N	GT71	0.58957	-0.108113		3.98e-06	-0.864786		0.0726467	-0.314102		0.0154705	0.442572		0.014798	-0.422214
Afu5g14300	tpsD	Putative trehalose-6-phosphate synthase	N	GT20	0.45771	0.201743		0.351597	0.275151		0.274762	-0.27739		0.155243	-0.350797		0.787791	-0.0756463
Afu5g14780		Putative trehalase phosphorylase with a predicted role in the glucose-1-phosphate pathway	N	GT4		-1.25875			0.77015			1.68327			-0.345627			0.424522
Afu6g12950	tpsA	Trehalose-6-phosphate synthase; trehalose biosynthesis; hypervirulent in combination with tpsA mutation, in a mouse model of pulmonary infection; predicted gene pair with AFUA_2G04010; transcript up in neutrophil-exposed conidia	N	GT20	0.392412	0.0992997		0.00368645	-0.324906		2.8e-06	0.47806		2.51e-19	0.902265		1.16e-08	0.577359
Afu7g01300		Ortholog(s) have mannosyltransferase activity, role in GPI anchor biosynthetic process, fungal-type cell wall organization, hyphal growth and glycosylphosphatidylinositol-mannosyltransferase I complex localization	N	GT50	2.52e-07	0.940392		0.269658	-0.229327		1.81e-28	-1.91832	downregulated	1.46e-05	-0.748596		7.76e-09	-0.977923
Afu7g02500		Ortholog of A. nidulans FGSC A4 : AN9069, A. niger CBS 513.88 : An12g00100, A. oryzae RIB40 : AO090038000626, Aspergillus wentii : Aspwe1_0136265 and Aspergillus sydowii : Aspsy1_0061378	N	GT21	0.0592081	0.437501		0.65355	0.133447		0.726161	-0.0892272		0.359223	0.214827		0.125369	0.348274
Afu7g03940		Has domain(s) with predicted catalytic activity and role in metabolic process, trehalose biosynthetic process	N	GT20	0.892494	-0.020761		0.353586	0.136611		0.0267088	0.267279		0.386243	0.109907		0.0406899	0.246518
Afu7g05020		Ortholog of A. nidulans FGSC A4 : AN4738, A. niger CBS 513.88 : An04g04790, A. oryzae RIB40 : AO090026000567, Aspergillus wentii : Aspwe1_0027448 and Aspergillus sydowii : Aspsy1_0824362	N	GT69	0.0797256	0.318303		0.205046	-0.266607		0.139249	0.267845		6.79e-07	0.852756		0.000664172	0.586148
Afu8g02070		Ortholog of A. niger CBS 513.88 : An05g02310, A. oryzae RIB40 : AO090010000612, Neosartorya fischeri NRRL 181 : NFIA_095740 and Aspergillus clavatus NRRL 1 : ACLA_043710	N	GT32	0.550449	-0.432154		0.115874	-1.15712		0.955638	0.0434081		0.250495	0.768374		0.576114	-0.388745
Afu8g02690		Ortholog of A. niger CBS 513.88 : An03g02990, A. oryzae RIB40 : AO090010000760, Aspergillus wentii : Aspwe1_0122416 and Aspergillus sydowii : Aspsy1_0162865	N	GT8	7.02e-05	0.372232		0.964758	-0.00678109		0.0806228	0.172539		4.41e-09	0.551552		5.01e-09	0.544771
Afu8g04430		Oligosaccharyl transferase subunit with a predicted role in N-linked protein glycosylation; 3 predicted transmembrane domains	N	GT66	0.000704026	0.426318		0.0387018	0.284987		7.92e-10	-0.743918		6.32e-07	-0.602587		0.0105416	-0.3176
Afu8g04500	pmt4	Putative protein O-mannosyltransferase; required for normal germination, hyphal growth and conidiation; mutants are sensitive to growth at high temperature; 12 predicted transmembrane domains	N	GT39	0.0140409	0.278646		0.227368	-0.15796		2.83e-13	-0.778577		0.00171286	-0.34197		3.35e-06	-0.49993
Afu8g05630	chsF	Putative chitin synthase	N	GT2	5.52e-08	0.756138		0.0843132	-0.274568		5.69e-16	-1.09903	downregulated	0.664472	-0.0683217		0.0147371	-0.34289
Afu2g00760		Putative secreted pectate lyase; fibrinogen-binding protein; immunoreactive	Y	PL1	0.270341	0.236422		0.304545	0.280692		0.00245622	0.639542		0.00440395	0.595273		2.48e-05	0.875964
Afu5g10170		Ortholog of A. oryzae RIB40 : AO090103000463, Neosartorya fischeri NRRL 181 : NFIA_077100, Aspergillus wentii : Aspwe1_0270838 and Aspergillus versicolor : Aspve1_0080550, Aspve1_0124007	Y	PL1	0.624435	0.219112		0.504355	-0.3602		0.694752	-0.174492		0.350982	0.40482		0.928343	0.0446198
Afu7g06400		Ortholog(s) have pectate lyase activity and role in pectin catabolic process	Y	PL3	0.752446	0.300466		0.448744	-0.770171		0.320245	-0.809756		0.780024	0.260881		0.542814	-0.50929
Number of
upregulated genes						710			357			1885			1913			1760
downregulated genes						1480			416			1731			2201			2114
upregulated genes in the group						39			13			157			134			117
downregulated genes in the group						135			37			109			146			156
all genes in the group						566			566			566			566			566
all genes						10130			10130			10130			10130			10130
p-value for upregulated genes						0.5704			0.9664			2.896e-08			0.002038			0.02065
p-value for downregulated genes						1.34e-09			0.003308			0.08922			0.01001			5.626e-05

## Sheet: Fe metabolism genes
Heme binding protein genes			Pepton vs. Carbon starved			Glucose+peptone vs. Glucose			Carbon starved vs. Glucose			Peptone vs. Glucose+peptone			Peptone vs. Glucose
GENE ID	Gene name	Feature	adj. p	log2FC	regulation	adj. p	log2FC	regulation	adj. p	log2FC	regulation	adj. p	log2FC	regulation	adj. p	log2FC	regulation
Afu2g14430		Has domain(s) with predicted electron transfer activity, heme binding, iron ion binding, monooxygenase activity, oxidoreductase activity, acting on paired donors, with incorporation or reduction of molecular oxygen activity	3.08e-06	-1.53253	downregulated	1.45e-07	1.7402	upregulated	0.000323151	-1.1603	downregulated	3.25e-45	-4.43303	downregulated	2.14e-17	-2.69283	downregulated
Afu3g12960	hasH	Putative cytochrome P450; absolutely required for hexadehydroastechrome biosynthesis; orthologous member of the "has" secondary metabolite biosynthetic gene cluster of strain A1163	1.77e-28	-1.93571	downregulated	2.64e-143	-4.63665	downregulated	6.4e-16	-1.38078	downregulated	1.58e-12	1.32015	upregulated	3.24e-83	-3.3165	downregulated
Afu4g14780	cyp5081A1	Putative cytochrome P450 monooxygenase with a predicted role in helvonic acid biosynthesis	1.65e-25	-2.12244	downregulated	1.86e-10	-1.3292	downregulated	7.21e-08	-1.08548	downregulated	1.31e-20	-1.87873	downregulated	5.37e-58	-3.20792	downregulated
Afu4g14830	cyp5081C1	Putative cytochrome P450 monooxygenase with a predicted role in helvonic acid biosynthesis	2.37e-43	-5.75547	downregulated	2.33e-11	-1.18572	downregulated	3.5e-41	-2.29365	downregulated	2.2e-62	-6.86341	downregulated	9.05e-86	-8.04912	downregulated
Afu5g14860		Has domain(s) with predicted electron transfer activity, heme binding, iron ion binding, oxidoreductase activity, acting on paired donors, with incorporation or reduction of molecular oxygen activity and role in oxidation-reduction process	1.53e-08	-2.60357	downregulated	0.366937	0.473848		0.000208964	-1.57119	downregulated	1.07e-25	-4.64861	downregulated	6.72e-21	-4.17476	downregulated
Afu5g15050		Has domain(s) with predicted electron transfer activity, heme binding, iron ion binding, oxidoreductase activity, acting on paired donors, with incorporation or reduction of molecular oxygen activity and role in oxidation-reduction process	8.81e-23	-2.42435	downregulated	0.815755	0.0597229		5.91e-33	-2.16132	downregulated	3.49e-86	-4.64539	downregulated	3.81e-84	-4.58567	downregulated
Afu8g00190	ftmC	Putative cytochrome P450 with a role in fumitremorgin B synthesis	4.05e-42	-2.87355	downregulated	0.0124375	0.567642		1.67e-44	-2.81612	downregulated	5.59e-200	-6.25731	downregulated	1.92e-165	-5.68967	downregulated
Afu8g00220	ftmE	Cytochrome P450 with a predicted role in fumitremorgin B synthesis	6.95e-18	-2.26127	downregulated	0.612581	-0.14473		1.81e-80	-4.06245	downregulated	3.23e-135	-6.17899	downregulated	1.07e-141	-6.32372	downregulated
Afu8g00240	ftmG	Putative cytochrome P450 with a predicted role in fumitremorgin B synthesis	5.93e-38	-2.25387	downregulated	4.14e-09	-0.90049		2.56e-47	-2.11453	downregulated	5.2e-91	-3.46791	downregulated	9.28e-147	-4.3684	downregulated
Afu8g00510		Predicted oxidoreductase; encoded in the fma (fumagillin) secondary metabolite gene cluster	1.36e-210	-7.37249	downregulated	1.44e-101	-3.85506	downregulated	2.28e-26	-1.89739	downregulated	4.3e-113	-5.41482	downregulated	0	-9.26988	downregulated
Afu8g00560		Putative P450 monooxygenase; member of the pseurotin A gene cluster; transcript induced by voriconazole	3.86e-222	-7.1496	downregulated	1.37e-123	-3.28864	downregulated	2.31e-21	-1.28731	downregulated	1.36e-113	-5.14828	downregulated	0	-8.43692	downregulated
Afu6g09730	gliF	Predicted cytochrome P450 monooxygenase, encoded in the putative gliotoxin biosynthetic gene cluster	0.000393027	1.81761	upregulated	1.82e-05	-1.72283	downregulated	1.16e-55	-7.22576	downregulated	1.2e-19	-3.68531	downregulated	2.73e-41	-5.40815	downregulated
Afu1g02070		Cytochrome C1	0.0360952	0.334432		0.00886879	0.427576		6.62e-107	-3.18861	downregulated	1.38e-113	-3.28176	downregulated	4.29e-86	-2.85418	downregulated
Afu1g03610		Protein of unknown function; calcium downregulated	0.10681	-0.554187		0.566538	-0.237142		7.91e-132	-7.44965	downregulated	5.34e-142	-7.76669	downregulated	1.24e-150	-8.00384	downregulated
Afu1g03950	erg5	Cytochrome P450 with a role in C-22 denaturation; sterol C22 desaturase; SrbA-regulated during hypoxia	0.562823	-0.0926483		0.482362	-0.122574		1.01e-62	-2.19409	downregulated	5.21e-61	-2.16416	downregulated	6.22e-68	-2.28674	downregulated
Afu1g11390		Has domain(s) with predicted electron transfer activity, heme binding, iron ion binding, oxidoreductase activity, acting on paired donors, with incorporation or reduction of molecular oxygen activity and role in oxidation-reduction process	0.745328	0.109302		0.936398	-0.0335933		6.79e-08	-1.4332	downregulated	1.19e-06	-1.29031	downregulated	6.24e-07	-1.3239	downregulated
Afu1g12830	niaD	Nitrate reductase	0.519629	-0.0992754		1.73e-32	-1.46017	downregulated	0	-6.11625	downregulated	0	-4.75535	downregulated	0	-6.21552	downregulated
Afu1g12840	niiA	Putative nitrite reductase; nitrogen-regulated gene, used as a conditional promoter; protein induced by heat shock; transcript downregulated in response to voriconazole	0.315344	0.411754		4.05e-06	-1.71823	downregulated	4.16e-159	-9.39605	downregulated	4.44e-96	-7.26606	downregulated	4.16e-146	-8.9843	downregulated
Afu1g13220		Has domain(s) with predicted electron transfer activity, heme binding, iron ion binding, oxidoreductase activity, acting on paired donors, with incorporation or reduction of molecular oxygen activity and role in oxidation-reduction process	0.0326169	-0.566482		0.849987	0.0676847		5.35e-46	-3.40996	downregulated	3.19e-63	-4.04413	downregulated	4.32e-61	-3.97644	downregulated
Afu1g15820		Putative fatty acid hydroxylase with a possible role in the hydroxylation of a very long-chain fatty acid; sphingolipid biosynthesis	0.00282516	0.44159		0.0378688	-0.332358		3.06e-56	-2.18802	downregulated	2.57e-24	-1.41407	downregulated	2.09e-36	-1.74643	downregulated
Afu2g13110	cycA	Cytochrome c; transcript derepressed during iron starvation in hapX mutant; SrbA-regulated during hypoxia; loss of cycA results in increased levels of AoxA activity, delayed germination and reduced growth in normoxia and hypoxia	0.332516	0.236591		0.338698	0.257361		5.87e-30	-2.40575	downregulated	1.31e-30	-2.42652	downregulated	1.13e-24	-2.16916	downregulated
Afu2g13430	csmB	Putative chitin synthase; highly expressed in biofilm	3.89e-21	0.895398		2.59e-07	-0.511874		8.24e-44	-1.29627	downregulated	0.276268	0.111003		2.63e-05	-0.400871
Afu2g15590		Putative sulphite reductase	1.89e-24	0.667005		0.554809	-0.0488116		0	-2.58451	downregulated	7.45e-200	-1.86869	downregulated	2.26e-211	-1.9175	downregulated
Afu3g02010		Ortholog(s) have versicolorin reductase activity and role in positive regulation of sterigmatocystin biosynthetic process, sterigmatocystin biosynthetic process	0.599627	0.162527		0.791328	0.0962789		1.17e-39	-3.30217	downregulated	2.95e-38	-3.23592	downregulated	5.09e-36	-3.13965	downregulated
Afu3g02270	cat1	Mycelial catalase; induced in hyphae exposed to neutrophils; protein induced in amphotericin B and H2O2; stuA-dependent up-regulation in developmentally competent hyphae; hypoxia repressed; SrbA-regulated; repressed by gliotoxin exposure	0.0187882	0.586		0.578491	0.175584		2.07e-21	-2.21168	downregulated	1.04e-14	-1.80126	downregulated	3.47e-12	-1.62568	downregulated
Afu3g14250		Ortholog(s) have indoleamine 2,3-dioxygenase activity and role in filamentous growth of a population of unicellular organisms in response to chemical stimulus, tryptophan catabolic process to kynurenine	0.00233708	-0.573608		0.00311093	0.517253		1.31e-37	-2.10655	downregulated	8.08e-79	-3.19741	downregulated	2.91e-55	-2.68016	downregulated
Afu4g03120		Ortholog(s) have L-lactate dehydrogenase (cytochrome) activity, role in lactate metabolic process and glyoxysome, mitochondrial intermembrane space, mitochondrion localization	0.0106015	-0.461099		0.228179	-0.243465		8.56e-19	-1.46151	downregulated	1.36e-23	-1.67915	downregulated	9.18e-31	-1.92261	downregulated
Afu4g03410	fhpA	Putative flavohemoprotein; protein induced by heat shock and hypoxia	0.554476	0.269625		0.122591	0.697028		6.36e-60	-6.14279	downregulated	1.24e-68	-6.5702	downregulated	5.35e-55	-5.87317	downregulated
Afu4g06890	cyp51A	14-alpha sterol demethylase; commonly mutated in drug resistant isolates; putative ortholog of A. nidulans pdmA; transcript induced by exposure to fluconazole and voriconazole; SrbA-regulated during hypoxia	2.42e-05	0.882186		0.912771	0.0342767		2.75e-61	-3.28929	downregulated	1.41e-34	-2.44138	downregulated	1.34e-33	-2.40711	downregulated
Afu6g01810		Has domain(s) with predicted electron transfer activity, heme binding, iron ion binding, monooxygenase activity, oxidoreductase activity, acting on paired donors, with incorporation or reduction of molecular oxygen activity	0.00104765	0.433006		1.23e-08	-0.722005		1.97e-36	-1.50986	downregulated	0.00630532	-0.354845		9.26e-20	-1.07685	downregulated
Afu6g09670	gliC	Predicted cytochrome P450 monooxygenase, encoded in the putative gliotoxin biosynthetic gene cluster; acts upstream of GliG in the gliotoxin biosynthesis pathway; required for gliotoxin biosynthesis	0.570667	-0.493565		0.000421976	-2.42566	downregulated	1.2e-07	-3.42171	downregulated	0.0465759	-1.48961	downregulated	9.21e-09	-3.91527	downregulated
Afu7g03740	cyp51B	Putative 14-alpha demethylase with a predicted role in ergosterol biosynthesis; transcript upregulated in response to amphotericin B; SrbA-regulated during hypoxia	0.000443873	0.637306		0.121804	-0.317556		1.6e-59	-2.78914	downregulated	1.33e-26	-1.83428	downregulated	4.28e-36	-2.15184	downregulated
Afu7g05920		Ortholog(s) have stearoyl-CoA 9-desaturase activity	0.0216805	0.433265		0.0774142	-0.362471		3.67e-156	-4.61597	downregulated	1.28e-107	-3.82023	downregulated	1.13e-128	-4.1827	downregulated
Afu7g06630		Putative cytochrome P450 monooxygenase	0.315549	0.13121		0.0411694	0.266388		1.71e-22	-1.10755	downregulated	4.39e-28	-1.24273	downregulated	8.73e-18	-0.976341
Afu8g00590		Has domain(s) with predicted heme binding activity and role in lipid metabolic process	0.313885	-0.194604		1.16e-10	-1.14073	downregulated	2.33e-09	-1.00536	downregulated	0.773095	-0.0592338		1.04e-12	-1.19996	downregulated
Afu8g05630	chsF	Putative chitin synthase	5.52e-08	0.756138		0.0843132	-0.274568		5.69e-16	-1.09903	downregulated	0.664472	-0.0683217		0.0147371	-0.34289
Afu2g00200		Ortholog(s) have catalase activity	7.69e-06	-1.40013	downregulated	0.0760944	2.07953		1.44e-16	7.43419	upregulated	1.56e-13	3.95453	upregulated	2.68e-11	6.03406	upregulated
Afu2g07920		Has domain(s) with predicted electron transfer activity, heme binding, iron ion binding, oxidoreductase activity, acting on paired donors, with incorporation or reduction of molecular oxygen activity and role in oxidation-reduction process	1.95e-17	-1.08944	downregulated	0.0122473	-0.401241		1.34e-15	1.0311	upregulated	0.0185651	0.342899		0.713249	-0.0583423
Afu2g17980	easK	P450 monooxygenase; member of the ergot alkaloid/fumigaclavine C (fga) biosynthesis gene cluster	3.76e-07	-6.87321	downregulated	0.909866	0.233691		6.96e-07	5.08412	upregulated	0.228895	-2.02279		0.294685	-1.78909
Afu2g18030	fgaCat	Putative catalase with a predicted role in festuclavine biosynthesis, present in the fumigaclavine C (fga) biosynthetic gene cluster; transcript downregulated in response to voriconazole; required for chanoclavine-I production	9.65e-52	-2.82953	downregulated	1.62e-06	-0.964589		1.13e-14	1.43267	upregulated	0.0301699	-0.432272		1.57e-13	-1.39686	downregulated
Afu3g03480		Has domain(s) with predicted electron transfer activity, heme binding, iron ion binding, oxidoreductase activity, acting on paired donors, with incorporation or reduction of molecular oxygen activity and role in oxidation-reduction process	0.00136132	-1.00604	downregulated	0.442082	-0.705837		2.6e-28	5.23966	upregulated	1.22e-16	4.93945	upregulated	1.03e-18	4.23361	upregulated
Afu3g12120	ppoC	Putative fatty acid oxygenase	5.12e-17	-2.19906	downregulated	0.245314	-0.373376		5.33e-26	2.72665	upregulated	0.000684502	0.900965		0.0529376	0.52759
Afu3g14610		Has domain(s) with predicted electron transfer activity, heme binding, iron ion binding, oxidoreductase activity, acting on paired donors, with incorporation or reduction of molecular oxygen activity and role in oxidation-reduction process	1.54e-38	-1.88026	downregulated	0.320121	-0.199732		1.22e-60	2.42204	upregulated	2.31e-06	0.741517		0.000509083	0.541785
Afu4g09980		Putative cytochrome P450 monooxygenase	4.29e-22	-1.77279	downregulated	3.62e-08	-1.08123	downregulated	1.46e-27	1.9781	upregulated	4.86e-12	1.28654	upregulated	0.305049	0.205309
Afu4g10770	ppoA	Putative fatty acid oxygenase; 5,8-linoleate diol synthase (5,8-LDS); responsible for the formation of psi factor; transcript induced by voriconazole	2.06e-29	-2.3257	downregulated	0.000313677	0.796527		6.39e-08	1.10422	upregulated	1.28e-22	-2.018	downregulated	5.95e-09	-1.22148	downregulated
Afu4g14140		Has domain(s) with predicted electron transfer activity, heme binding, iron ion binding, oxidoreductase activity, acting on paired donors, with incorporation or reduction of molecular oxygen activity and role in oxidation-reduction process	0.0103166	-1.7022	downregulated	0.306664	-1.18614		0.005835	1.90158	upregulated	0.145971	1.38551		0.823104	0.199372
Afu5g00120		Putative cytochrome P450 oxidoreductase/alkane hydroxylase	0.00133427	-1.43155	downregulated	0.973373	0.0263055		0.000734496	1.53274	upregulated	0.901581	0.0748848		0.865558	0.10119
Afu5g10060		Has domain(s) with predicted heme binding, oxidoreductase activity and role in oxidation-reduction process	0.000562874	-2.08976	downregulated	0.382231	-1.10861		3.81e-05	2.8178	upregulated	0.0589093	1.83664		0.365864	0.728035
Afu6g08140		Ortholog(s) have catalytic activity and role in steroid metabolic process	1.12e-33	-1.64812	downregulated	0.406266	-0.163545		1.05e-58	2.25504	upregulated	2.23e-07	0.770457		3.67e-05	0.606912
Afu6g09760		Has domain(s) with predicted electron transfer activity, heme binding, iron ion binding, oxidoreductase activity, acting on paired donors, with incorporation or reduction of molecular oxygen activity and role in oxidation-reduction process	0.00323104	-1.34307	downregulated	0.698908	0.760673		1.64e-07	5.876	upregulated	9.88e-05	3.77226	upregulated	6.92e-05	4.53293	upregulated
Afu7g02010		Has domain(s) with predicted heme binding activity	3.68e-06	-1.07313	downregulated	8.84e-24	2.37085	upregulated	1.88e-111	5.10419	upregulated	1.95e-13	1.66022	upregulated	5.87e-70	4.03106	upregulated
Afu8g00740		Has domain(s) with predicted electron transfer activity, heme binding, iron ion binding, oxidoreductase activity, acting on paired donors, with incorporation or reduction of molecular oxygen activity and role in oxidation-reduction process	8.08e-08	-1.60153	downregulated	0.254778	-0.4549		2.41e-10	1.89536	upregulated	0.0225578	0.748734		0.384876	0.293834
Afu4g00180	ppoB	Fatty acid 8,11-diol synthase	0.0105761	1.1953	upregulated	0.000217545	2.43772	upregulated	0.00953916	1.64052	upregulated	0.413995	0.398099		2.13e-06	2.83581	upregulated
Afu1g08800		Ortholog(s) have 3-hydroxyphenylacetate 6-hydroxylase activity	0.400322	0.10952		0.857307	0.0337325		3.8e-24	1.19344	upregulated	1.07e-26	1.26922	upregulated	1.63e-28	1.30296	upregulated
Afu2g04290		Ortholog(s) have role in steroid metabolic process	2.42e-18	0.971333		0.928353	0.0170637		2.07e-24	1.16008	upregulated	2.36e-78	2.11435	upregulated	1.78e-80	2.13141	upregulated
Afu2g15230		Ortholog(s) have role in benzoate catabolic process, cellular amide catabolic process and endoplasmic reticulum, intracellular membrane-bounded organelle localization	0.0435691	-0.337283		0.518355	-0.140941		1.89e-33	1.89664	upregulated	1.08e-26	1.7003	upregulated	5.63e-23	1.55935	upregulated
Afu3g03450		Ortholog(s) have oxidoreductase activity	0.0116553	0.664878		0.85066	0.0944032		7.91e-18	2.51969	upregulated	6.86e-26	3.09016	upregulated	4.74e-28	3.18456	upregulated
Afu3g03980		Putative cytochrome P450 monooxygenase; predicted gene pair with AFUA_5G10050	0.0624791	-1.13517		0.374027	-0.873088		0.0420708	1.2692	upregulated	0.206001	1.00712		0.868223	0.134029
Afu3g09530		Has domain(s) with predicted electron transfer activity, heme binding, iron ion binding, oxidoreductase activity, acting on paired donors, with incorporation or reduction of molecular oxygen activity and role in oxidation-reduction process	0.412547	-0.202849		0.842237	-0.0826933		1.94e-09	1.45613	upregulated	1.55e-07	1.33597	upregulated	3.77e-07	1.25328	upregulated
Afu4g08490		Putative acyl-CoA dehydrogenase; transcript up-regulated in conidia exposed to neutrophils	0.805029	0.0829837		0.315471	-0.33348		7.31e-49	3.78983	upregulated	1.29e-59	4.2063	upregulated	4.37e-51	3.87282	upregulated
Afu4g09830		Ortholog(s) have indoleamine 2,3-dioxygenase activity and role in 'de novo' NAD biosynthetic process from tryptophan, tryptophan catabolic process to kynurenine	0.248461	0.395958		0.376741	0.363819		1.41e-50	4.63678	upregulated	8.63e-52	4.66892	upregulated	1.61e-59	5.03274	upregulated
Afu5g01360		Ortholog(s) have oxidoreductase activity and role in steroid metabolic process	0.0170988	-0.584681		0.0611275	0.530728		2e-22	2.30583	upregulated	5.9e-07	1.19042	upregulated	5.51e-13	1.72115	upregulated
Afu5g02610		Has domain(s) with predicted electron transfer activity, heme binding, iron ion binding, oxidoreductase activity, acting on paired donors, with incorporation or reduction of molecular oxygen activity and role in oxidation-reduction process	3.09e-13	-0.931458		6.43e-21	-1.35828	downregulated	1.98e-83	2.47166	upregulated	1.17e-99	2.89848	upregulated	7.19e-33	1.5402	upregulated
Afu5g02620		Ortholog(s) have NADPH dehydrogenase activity, oxidoreductase activity, oxygen binding activity, role in ascospore wall assembly, chlamydospore formation and endoplasmic reticulum localization	0.127357	-0.356498		3.65e-06	-1.14071	downregulated	4.95e-92	4.37458	upregulated	2.8e-118	5.1588	upregulated	6.6e-78	4.01809	upregulated
Afu5g03100		Has domain(s) with predicted electron transfer activity, heme binding, iron ion binding, oxidoreductase activity, acting on paired donors, with incorporation or reduction of molecular oxygen activity and role in oxidation-reduction process	0.0709698	-0.546809		0.452863	-0.374273		1.86e-06	1.52343	upregulated	0.000158275	1.3509	upregulated	0.00347192	0.976624
Afu5g07520		Ortholog(s) have oxidoreductase activity	0.515182	0.117792		0.859978	-0.0483486		3.86e-31	1.91668	upregulated	2.77e-35	2.08282	upregulated	6.55e-35	2.03447	upregulated
Afu5g10050		Putative cytochrome P450 monooxygenase; predicted gene pair AFUA_3G03980	0.0010828	0.697386		0.800296	0.0987612		8.73e-09	1.37836	upregulated	8.14e-17	1.97699	upregulated	7.95e-19	2.07575	upregulated
Afu5g10420		Has domain(s) with predicted electron transfer activity, heme binding, metal ion binding, molybdenum ion binding, oxidoreductase activity and role in nitrate assimilation, oxidation-reduction process	0.9857	0.0156815		0.341371	0.743286		9.23e-21	5.64565	upregulated	2.22e-16	4.91805	upregulated	6.19e-21	5.66134	upregulated
Afu5g14260		Ortholog(s) have electron transfer activity, role in ergosterol biosynthetic process, sterol biosynthetic process and endoplasmic reticulum membrane localization	0.000243796	-0.549757		0.36925	0.230065		1.21e-28	1.90202	upregulated	2.23e-10	1.1222	upregulated	2.2e-14	1.35226	upregulated
Afu6g02210		Putative cytochrome P450; transcript induced by voriconazole	0.0504768	0.372349		2.94e-42	2.47697	upregulated	3.65e-108	3.92885	upregulated	2.52e-25	1.82422	upregulated	1.26e-129	4.3012	upregulated
Afu6g10880		Putative acyl-CoA dehydrogenase; transcript up-regulated in conidia exposed to neutrophils	0.00460579	-0.543927		0.145594	0.331668		2.14e-28	2.04476	upregulated	3.69e-10	1.16916	upregulated	8.06e-16	1.50083	upregulated
Afu6g13570		Has domain(s) with predicted heme binding, peroxidase activity and role in oxidation-reduction process, response to oxidative stress	0.00039637	-0.65263		0.589985	-0.138724		1.99e-10	1.15537	upregulated	0.0007016	0.641468		0.00779456	0.502744
Afu7g00290		Ortholog(s) have catalytic activity and role in sterigmatocystin biosynthetic process	0.210437	0.872191		0.120257	2.35233		0.00366802	3.59696	upregulated	0.00656728	2.11681	upregulated	0.000223849	4.46915	upregulated
Afu7g01450		Has domain(s) with predicted electron transfer activity, heme binding, iron ion binding, oxidoreductase activity, acting on paired donors, with incorporation or reduction of molecular oxygen activity and role in oxidation-reduction process	3.3e-05	-0.414325		6.1e-05	-0.441427		2.81e-74	1.77332	upregulated	9.71e-74	1.80042	upregulated	6.77e-44	1.359	upregulated
Afu7g06890		Has domain(s) with predicted heme binding, peroxidase activity and role in oxidation-reduction process	0.00409502	-0.769301		0.760642	-0.135686		5.65e-10	1.71279	upregulated	0.000261126	1.07918	upregulated	0.00106045	0.943493
Afu8g00760		Has domain(s) with predicted electron transfer activity, heme binding, iron ion binding, oxidoreductase activity, acting on paired donors, with incorporation or reduction of molecular oxygen activity and role in oxidation-reduction process	0.534391	0.105236		0.000144171	-0.739142		3.92e-39	2.01425	upregulated	8.14e-66	2.85863	upregulated	3.78e-43	2.11949	upregulated
Afu8g00962		Has domain(s) with predicted electron transfer activity, heme binding, iron ion binding, monooxygenase activity, oxidoreductase activity, acting on paired donors, with incorporation or reduction of molecular oxygen activity	0.777184	-0.0325346		0.36481	0.103592		8.5e-59	1.42599	upregulated	1.82e-48	1.28987	upregulated	2.75e-56	1.39346	upregulated
Afu8g02610		Ortholog(s) have role in steroid metabolic process	0.195536	0.346718		0.869437	-0.105806		2.92e-36	4.18049	upregulated	8.12e-40	4.63301	upregulated	1.82e-42	4.52721	upregulated
Afu8g05530	osm1	Putative fumarate reductase; conidia-enriched protein; hypoxia repressed protein; transcript up-regulated in conidia exposed to neutrophils; transcript downregulated in response to hypoxia	0.235214	-0.203205		2.06e-05	-0.698181		1.47e-13	1.12703	upregulated	1.07e-26	1.622	upregulated	1.53e-09	0.923822
Afu1g01290		Has domain(s) with predicted electron transfer activity, heme binding, iron ion binding, monooxygenase activity, oxidoreductase activity, acting on paired donors, with incorporation or reduction of molecular oxygen activity	0.0422169	-3.78777	downregulated		-1.63785		0.316917	1.59923		0.826634	-0.550689		0.27625	-2.18853
Afu1g07200		Has domain(s) with predicted catalytic activity, heme binding, oxidoreductase activity	2.69e-12	-1.05165	downregulated	7.05e-09	-0.900891		0.48912	-0.115385		0.0904244	-0.266149		3.16e-15	-1.16704	downregulated
Afu2g09540		Has domain(s) with predicted electron transfer activity, heme binding, iron ion binding, monooxygenase activity, oxidoreductase activity and acting on paired donors, more	3.15e-19	-1.17138	downregulated	8.52e-05	-0.553229		0.0198312	0.313617		0.0257574	-0.304533		5.23e-11	-0.857762
Afu2g18010	easM	P450 monooxygenase; member of the ergot alkaloid/fumigaclavine C (fga) biosynthesis gene cluster	0.00981818	-2.79286	downregulated	0.675275	-0.67452		0.0553182	1.96845		0.921577	-0.149891		0.509448	-0.82441
Afu3g14760		Ortholog(s) have role in steroid metabolic process	0.000241367	-1.23927	downregulated	0.384205	-0.357584		0.827269	-0.0807898		0.0060729	-0.962475		8.59e-05	-1.32006	downregulated
Afu4g09470		Has domain(s) with predicted electron transfer activity, heme binding, iron ion binding, oxidoreductase activity, acting on paired donors, with incorporation or reduction of molecular oxygen activity and role in oxidation-reduction process	0.000283794	-1.3709	downregulated	2.69e-09	-2.353	downregulated	0.740948	0.142238		0.00404161	1.12434	upregulated	0.000955887	-1.22866	downregulated
Afu4g14790	cyp5081B1	Putative cytochrome P450 monooxygenase with a predicted role in helvonic acid biosynthesis	1.58e-13	-1.66168	downregulated	7.94e-06	-1.05963	downregulated	0.35687	0.225969		0.111198	-0.376079		1.18e-10	-1.43571	downregulated
Afu4g14810	cyp5081D1	Putative cytochrome P450 monooxygenase with a predicted role in helvonic acid biosynthesis	1.19e-92	-2.94789	downregulated	4.75e-21	-1.3154	downregulated	9.24e-09	-0.781044		1.74e-61	-2.41353	downregulated	5.45e-149	-3.72893	downregulated
Afu6g13945		Has domain(s) with predicted electron transfer activity, heme binding, iron ion binding, monooxygenase activity, oxidoreductase activity, acting on paired donors, with incorporation or reduction of molecular oxygen activity	3.57e-14	-2.8608	downregulated	0.6504	-0.233733		0.32202	0.405119		2.86e-09	-2.22195	downregulated	4.93e-11	-2.45569	downregulated
Afu1g01690		Has domain(s) with predicted electron transfer activity, heme binding, iron ion binding, monooxygenase activity, oxidoreductase activity and acting on paired donors, more	3.46e-14	2.05707	upregulated	0.253851	-0.38024		0.0121474	-0.701374		1.02e-10	1.73593	upregulated	5.13e-07	1.35569	upregulated
Afu2g13440	chsE	Putative class V chitin synthase; required for normal hyphal growth, conidiation and normal conidiophore development; mutants have decreased chitin content	8.53e-33	1.09275	upregulated	0.000588406	-0.343106		6.31e-22	-0.878567		1.27e-09	0.557285		0.0242508	0.214179
Afu3g03970		Has domain(s) with predicted heme binding, oxidoreductase activity and role in oxidation-reduction process	1.5e-06	2.48481	upregulated	0.726419	0.424608		0.0730372	1.40563		2.21e-07	3.46583	upregulated	2.88e-08	3.89044	upregulated
Afu8g01670	cat2	Putative bifunctional catalase-peroxidase; induction in response to hydrogen peroxide Yap1-dependent; transcript induced by exposure to human airway epithelial cells; SrbA-regulated during hypoxia	4.52e-09	1.61876	upregulated	0.303019	0.348931		0.229151	-0.353646		0.000889919	0.916179		3.64e-06	1.26511	upregulated
Afu8g06080		Putative flavohemoprotein	3.93e-69	1.90832	upregulated	1.25e-76	2.09842	upregulated	9.16e-17	0.947906		3.46e-12	0.757806		1.24e-145	2.85622	upregulated
Afu1g01270		Ortholog(s) have catalytic activity and role in sterigmatocystin biosynthetic process	0.199955	-0.764598		0.267433	0.75769		0.396191	0.508178		0.0778158	-1.01411		0.699505	-0.25642
Afu1g04390		Ortholog(s) have plasma membrane localization	5.22e-13	0.903886		2.83e-13	-1.07594	downregulated	8.53e-07	0.641797		5.33e-83	2.62162	upregulated	2.67e-34	1.54568	upregulated
Afu1g07340		Ortholog(s) have role in hyphal growth	0.00543975	-0.365027		0.578491	0.100754		0.000251855	0.476532		0.947272	0.0107508		0.441882	0.111505
Afu1g16510	dapC	Heme binding protein involved in regulation of ergosterol biosynthesis and azole resistance	2.45e-06	-0.503703		0.0124426	0.302335		0.000219607	0.396058		0.000155089	-0.40998		0.360374	-0.107645
Afu1g17725		Has domain(s) with predicted electron transfer activity, heme binding, iron ion binding, oxidoreductase activity, acting on paired donors, with incorporation or reduction of molecular oxygen activity and role in oxidation-reduction process	0.186702	-2.475		0.607372	0.869606		0.637632	-0.706546		0.0172207	-4.05116	downregulated	0.0709163	-3.18155
Afu2g02130		Ortholog(s) have oxidoreductase activity, acting on paired donors, with incorporation or reduction of molecular oxygen activity	0.0898945	0.27697		9.52e-06	-0.709983		1.79e-05	-0.651629		0.0318977	0.335324		0.0155173	-0.374659
Afu2g03880		Has domain(s) with predicted heme binding activity	0.102874	0.238552		0.485422	-0.128331		0.177927	-0.196661		0.250645	0.170222		0.799171	0.0418908
Afu2g04710		Has domain(s) with predicted heme binding activity	0.000155088	-0.517457		0.244219	0.189006		0.411284	-0.120534		3.63e-10	-0.826998		1.61e-06	-0.637992
Afu2g07720		Has domain(s) with predicted heme binding activity	0.112314	-0.202674		0.0793045	-0.247479		5.48e-15	0.919796		4.49e-16	0.964601		1.43e-09	0.717122
Afu2g14440		Has domain(s) with predicted electron transfer activity, heme binding, iron ion binding, oxidoreductase activity, acting on paired donors, with incorporation or reduction of molecular oxygen activity and role in oxidation-reduction process	0.0332414	-0.569847		6.44e-09	1.47981	upregulated	0.00566175	-0.704575		2.05e-29	-2.75423	downregulated	3.73e-07	-1.27442	downregulated
Afu3g01690		Has domain(s) with predicted electron transfer activity, heme binding, iron ion binding, oxidoreductase activity, acting on paired donors, with incorporation or reduction of molecular oxygen activity and role in oxidation-reduction process	1.77e-05	-0.832452		0.16379	-0.31177		0.0938503	-0.318221		2.06e-05	-0.838902		1.5e-09	-1.15067	downregulated
Afu3g03930		Putative cytochrome P450 monooxygenase	0.0561746	-0.266667		1.17e-36	-1.94138	downregulated	4.18e-13	0.956342		1.04e-70	2.63106	upregulated	2.41e-07	0.689675
Afu3g09220		Putative P450 family fatty acid hydroxylase with a possible role in the hydroxylation of a very long-chain fatty acid	7.91e-10	0.666211		0.677733	0.0621474		0.506347	-0.0806763		1.15e-06	0.523387		4.88e-08	0.585534
Afu3g10490	dapA	Heme binding protein involved in regulation of ergosterol biosynthesis and azole resistance	2.04e-13	-0.81935		0.000482105	-0.418724		0.0904785	-0.195989		1.02e-07	-0.596616		2.51e-20	-1.01534	downregulated
Afu4g02730		Has domain(s) with predicted electron transfer activity, heme binding, iron ion binding, oxidoreductase activity, acting on paired donors, with incorporation or reduction of molecular oxygen activity and role in oxidation-reduction process	0.78231	0.134187		0.921084	0.0579085		0.0561319	-0.745254		0.0897541	-0.668975		0.121577	-0.611066
Afu4g03800		Has domain(s) with predicted electron transfer activity, heme binding, iron ion binding, monooxygenase activity, oxidoreductase activity and acting on paired donors, more	4.28e-13	0.675677		0.0887004	-0.195108		2.91e-10	0.598206		5.48e-55	1.46899	upregulated	1.26e-42	1.27388	upregulated
Afu4g06240		Heme binding protein involved in regulation of ergosterol biosynthesis and azole resistance	6.03e-07	-0.482302		0.102198	-0.188424		3.29e-13	0.693268		4.69e-05	0.39939		0.0349008	0.210966
Afu4g07020		Has domain(s) with predicted catalytic activity, heme binding, oxidoreductase activity	0.249599	0.221662		0.316965	0.221842		0.000563135	0.613181		0.000516319	0.613002		1.86e-06	0.834844
Afu4g09110	ccp1	Putative cytochrome c peroxidase; protein induced by heat shock and by hydrogen peroxide; transcript up-regulated in conidia exposed to neutrophils	0.119322	0.186063		0.0316014	0.267114		0.0106045	-0.28885		0.000847724	-0.369901		0.392292	-0.102786
Afu5g01710		Cytochrome P450 phenylacetate 2-hydroxylase	0.647239	0.0667662		2.38e-14	0.913377		5.98e-17	-0.985192		3.37e-56	-1.8318	downregulated	7.83e-15	-0.918426
Afu6g03090		Has domain(s) with predicted electron transfer activity, heme binding, iron ion binding, monooxygenase activity, oxidoreductase activity and acting on paired donors, more	0.0045641	0.484913		0.00170981	-0.56914		5.7e-06	-0.746669		0.0763795	0.307384		0.12652	-0.261756
Afu6g03890	catA	Spore-specific catalase; abundant protein in conidia; calcium downregulated; predicted secretory signal sequence	0.000774137	-0.919162		0.0617144	-0.577066		0.101993	0.455473		0.716824	0.113378		0.0958556	-0.463689
Afu6g08460		Has domain(s) with predicted electron transfer activity, heme binding, iron ion binding, oxidoreductase activity, acting on paired donors, with incorporation or reduction of molecular oxygen activity and role in oxidation-reduction process	6.79e-05	-0.585651		0.0717516	0.305315		0.000110462	0.56364		0.0290202	-0.327327		0.908109	-0.0220115
Afu6g13940		Ortholog(s) have catalytic activity and role in steroid metabolic process		-2.8279			-0.597099			0.717197			-1.51361			-2.11071
Afu6g14360		Has domain(s) with predicted electron transfer activity, heme binding, iron ion binding, oxidoreductase activity, acting on paired donors, with incorporation or reduction of molecular oxygen activity and role in oxidation-reduction process	0.027983	-0.530404		0.859498	-0.059746		0.000516631	-0.799368		1.87e-08	-1.27003	downregulated	3.92e-09	-1.32977	downregulated
Afu7g01160		Has domain(s) with predicted electron transfer activity, heme binding, iron ion binding, oxidoreductase activity, acting on paired donors and with incorporation or reduction of molecular oxygen, more	0.155804	-1.39255		0.984255	0.0325341		0.0675865	1.80637		0.745621	0.381282		0.719928	0.413817
Afu8g06690		Has domain(s) with predicted electron transfer activity, heme binding, iron ion binding, monooxygenase activity, oxidoreductase activity and acting on paired donors, more	0.645915	-1.66216			1.04229		0.9264	0.358386		0.47975	-2.34607		0.714068	-1.30378
AfuMt00080		Ortholog(s) have cytochrome-c oxidase activity, role in aerobic respiration, mitochondrial electron transport, cytochrome c to oxygen and mitochondrial respiratory chain complex IV localization	0.489003	0.278252		0.0850274	0.727567		0.101485	0.619081		0.673033	0.169765		0.0144591	0.897333
Number of
upregulated genes				710			357			1885			1913			1760
downregulated genes				1480			416			1731			2201			2114
upregulated genes in the group				7			6			43			36			32
downregulated genes in the group				36			18			36			38			45
all genes in the group				121			121			121			121			121
all genes				10130			10130			10130			10130			10130
p-value for upregulated genes				0.86			0.2544			7.166e-06			0.002463			0.007804
p-value for downregulated genes				1.897e-06			1.977e-06			0.0003789			0.008203			2.49e-05
Heme biosynthesis genes			Pepton vs. Carbon starved			Glucose+peptone vs. Glucose			Carbon starved vs. Glucose			Peptone vs. Glucose+peptone			Peptone vs. Glucose
GENE ID	Gene name	Feature	adj. p	log2FC	regulation	adj. p	log2FC	regulation	adj. p	log2FC	regulation	adj. p	log2FC	regulation	adj. p	log2FC	regulation
Afu1g05060		Ortholog(s) have uroporphyrinogen decarboxylase activity and role in heme biosynthetic process	1.75e-31	0.842566		7.03e-18	0.613259		1.41e-92	-1.44321	downregulated	2.95e-69	-1.21391	downregulated	1.18e-17	-0.600647
Afu1g06530		Ortholog(s) have glycine transmembrane transporter activity, organic acid transmembrane transporter activity and role in glycine import into mitochondrion, heme biosynthetic process, mitochondrial transport	0.0532586	0.315372		0.261603	0.209173		4.43e-07	-0.768713		1.33e-05	-0.662513		0.00335219	-0.453341
Afu1g07480	hem13	Coproporphyrinogen III oxidase with a predicted role in heme biosynthesis; protein levels increase in amphotericin B; reacts with rabbit immunosera exposed to conidia; repressed by exposure to artemisinin; SrbA-regulated during hypoxia	1.24e-05	0.932214		0.31628	0.258619		2.61e-115	-4.63316	downregulated	5.04e-85	-3.95956	downregulated	2.5e-74	-3.70094	downregulated
Afu1g08760		Ortholog(s) have porphobilinogen synthase activity, zinc ion binding activity and role in heme biosynthetic process	0.0330754	0.171721		4.44e-08	0.435526		0.116213	-0.126694		2.49e-07	-0.390499		0.603823	0.0450278
Afu3g13120		Ortholog(s) have hydroxymethylbilane synthase activity and role in heme biosynthetic process, pathogenesis	1.43e-09	1.94045	upregulated	0.167689	0.489147		3.63e-15	-2.46491	downregulated	0.000751019	-1.01361	downregulated	0.0936924	-0.524464
Afu4g12340		Putative mitochondrial carrier protein; transcript induced by exposure to human airway epithelial cells	2.7e-23	1.94487	upregulated	0.0022299	0.669959		0.195744	0.277709		1.53e-15	1.55262	upregulated	4.44e-30	2.22258	upregulated
Afu5g06270	hemA	5-aminolevulinic acid synthase	0.000121748	0.653433		0.929037	-0.0231152		2.52e-36	-2.03826	downregulated	4.88e-17	-1.36171	downregulated	1.46e-17	-1.38482	downregulated
Afu5g07750		Putative ferrochelatase precursor	0.923201	-0.0137514		0.535004	0.0873129		7.19e-33	-1.26129	downregulated	1.09e-37	-1.36235	downregulated	3.16e-33	-1.27504	downregulated
Afu6g12800		Ortholog(s) have uroporphyrinogen-III synthase activity and role in heme biosynthetic process	0.521995	-0.0773516		0.704361	-0.0583424		0.0233063	0.247191		0.0407461	0.228182		0.129	0.16984
Afu3g06600		Ortholog(s) have uroporphyrin-III C-methyltransferase activity and role in cellular response to drug, methionine biosynthetic process, siroheme biosynthetic process	7.75e-08	-0.822888		5.52e-05	-0.603741		2.15e-53	-2.15148	downregulated	1.76e-59	-2.37063	downregulated	2.97e-94	-2.97437	downregulated
Afu7g05680		Has domain(s) with predicted precorrin-2 dehydrogenase activity and role in oxidation-reduction process, siroheme biosynthetic process	4.48e-05	0.428788		2.53e-06	0.507155		4.35e-07	-0.520954		3.18e-09	-0.599321		0.413243	-0.0921657
Number of
upregulated genes				710			357			1885			1913			1760
downregulated genes				1480			416			1731			2201			2114
upregulated genes in the group				2			0			0			1			1
downregulated genes in the group				0			0			6			6			4
all genes in the group				11			11			11			11			11
all genes				10130			10130			10130			10130			10130
p-value for upregulated genes				0.1775			1			1			0.9001			0.8776
p-value for downregulated genes				1			1			0.005218			0.01749			0.1808
Fe-S cluster protein genes			Pepton vs. Carbon starved			Glucose+peptone vs. Glucose			Carbon starved vs. Glucose			Peptone vs. Glucose+peptone			Peptone vs. Glucose
GENE ID	Gene name	Feature	adj. p	log2FC	regulation	adj. p	log2FC	regulation	adj. p	log2FC	regulation	adj. p	log2FC	regulation	adj. p	log2FC	regulation
Afu5g07750		Putative ferrochelatase precursor	0.923201	-0.0137514		0.535004	0.0873129		7.19e-33	-1.26129	downregulated	1.09e-37	-1.36235	downregulated	3.16e-33	-1.27504	downregulated
Afu1g12840	niiA	Putative nitrite reductase; nitrogen-regulated gene, used as a conditional promoter; protein induced by heat shock; transcript downregulated in response to voriconazole	0.315344	0.411754		4.05e-06	-1.71823	downregulated	4.16e-159	-9.39605	downregulated	4.44e-96	-7.26606	downregulated	4.16e-146	-8.9843	downregulated
Afu2g15590		Putative sulphite reductase	1.89e-24	0.667005		0.554809	-0.0488116		0	-2.58451	downregulated	7.45e-200	-1.86869	downregulated	2.26e-211	-1.9175	downregulated
Afu1g04680		Has domain(s) with predicted iron ion binding, iron-sulfur cluster binding activity and role in iron-sulfur cluster assembly	0.0474456	0.373277		0.169083	0.290108		0.555444	-0.11808		0.87209	-0.0349109		0.171384	0.255197
Afu1g06610		Putative NADH-quinone oxidoreductase, 23 kDa subunit; induced by exposure to artemisinin	0.0164211	-0.265588		0.0208841	0.262934		4.81e-43	-1.38503	downregulated	1.07e-79	-1.91356	downregulated	1.8e-59	-1.65062	downregulated
Afu1g06810		Ortholog(s) have role in mitochondrial translation and cytoplasm, mitochondrion, nucleus localization	2.98e-08	-0.59259		3.24e-18	0.819721		1.73e-84	-1.85494	downregulated	1.36e-240	-3.26725	downregulated	2.56e-133	-2.44753	downregulated
Afu1g07380		Putative NADH-dependent glutamate synthase; transcript induced during conidial germination; transcript up-regulated in conidia exposed to neutrophils; SrbA-regulated during hypoxia	2.24e-05	-0.726338		1.42e-24	-1.70733	downregulated	3.34e-157	-4.33045	downregulated	4.4e-94	-3.34946	downregulated	5.71e-213	-5.05678	downregulated
Afu1g09090		Ortholog(s) have 2 iron, 2 sulfur cluster binding, glutathione-disulfide reductase activity, iron ion binding activity and role in cellular response to oxidative stress	1.51e-06	-0.614581		0.0581936	-0.293579		2.08e-07	0.661383		0.0124779	0.340381		0.761721	0.0468017
Afu1g10310		Putative RNase L inhibitor of the ABC superfamily	3.82e-22	0.678404		3.34e-13	0.533235		0.212056	-0.0957686		0.530868	0.0494001		9.58e-17	0.582635
Afu1g16375		Ortholog(s) have nitrate reductase (NADPH) activity and role in molybdopterin cofactor biosynthetic process	0.76958	0.0446185		0.0419465	-0.28533		0.228881	0.155925		7.41e-05	0.485873		0.113349	0.200544
Afu2g10370		Has domain(s) with predicted iron-sulfur cluster binding, structural molecule activity and role in iron-sulfur cluster assembly, protein maturation by iron-sulfur cluster transfer	1.43e-07	0.576733		0.393725	0.114159		1.78e-53	-1.61091	downregulated	3.36e-28	-1.14834	downregulated	3.94e-23	-1.03418	downregulated
Afu2g11260	luA	Putative 3-isopropylmalate dehydratase with a predicted role in nitrogen metabolism; protein induced by heat shock; SrbA-regulated during hypoxia	1.6e-18	0.954972		1.4e-06	-0.539829		2.07e-112	-2.37483	downregulated	1.04e-16	-0.880028		8.98e-42	-1.41986	downregulated
Afu2g14960		Ortholog(s) have 2 iron, 2 sulfur cluster binding, RNA polymerase II activating transcription factor binding, disulfide oxidoreductase activity, glutathione disulfide oxidoreductase activity, iron-sulfur cluster binding activity	1.52e-07	1.15997	upregulated	0.181888	0.34588		7.63e-21	-2.00761	downregulated	2.9e-08	-1.19351	downregulated	9.94e-05	-0.847634
Afu2g15630		Has domain(s) with predicted catalytic activity, iron-sulfur cluster binding activity	0.959409	-0.00685907		0.000339589	-0.430307		1.64e-12	0.723809		3.19e-27	1.14726	upregulated	3.26e-12	0.71695
Afu2g15960	nbp35	Putative nucleotide binding protein; transcript up-regulated in conidia exposed to neutrophils	0.016603	0.29963		0.00161412	-0.410423		8.44e-06	-0.53106		0.155958	0.178994		0.0602491	-0.231429
Afu3g01160		Has domain(s) with predicted 2 iron, 2 sulfur cluster binding, cellulase activity, hydrolase activity, hydrolyzing O-glycosyl compounds, iron ion binding, oxidoreductase activity and oxidoreductase activity, more	0.0198503	1.02335	upregulated	0.177672	2.04097		1.32e-10	7.25538	upregulated	7.03e-20	6.23776	upregulated	1.64e-13	8.27873	upregulated
Afu3g04300		Protein of unknown function; transcript induced by exposure to human airway epithelial cells	0.686999	0.0610705		0.123486	0.227784		1.63e-06	0.597732		0.000596613	0.431018		1.1e-07	0.658802
Afu3g06560		Ortholog(s) have role in protein lipoylation	6.11e-05	0.511722		2.26e-07	0.678807		0.716902	-0.0534732		0.0889655	-0.220558		0.000283753	0.458249
Afu4g02802		Has domain(s) with predicted 2 iron, 2 sulfur cluster binding, oxidoreductase activity and role in oxidation-reduction process	0.012785	0.495444		0.0695706	0.419796		0.994241	-0.00265535		0.74647	0.0729927		0.0138122	0.492788
Afu4g05860		Ortholog(s) have role in iron-sulfur cluster assembly, mitochondrial respiratory chain complex I assembly and mitochondrial respiratory chain complex I, peripheral segment, mitochondrion, plasma membrane localization	3.11e-10	0.598505		1.22e-09	0.590929		6.26e-18	-0.804492		7.59e-18	-0.796917		0.0340997	-0.205987
Afu4g05950		Ortholog(s) have 2 iron, 2 sulfur cluster binding, disulfide oxidoreductase activity, glutathione disulfide oxidoreductase activity	1.15e-18	0.99502		1.39e-08	0.666881		3.22e-07	-0.58148		0.0283928	-0.253341		0.000283018	0.41354
Afu4g06770		Ortholog(s) have 2 iron, 2 sulfur cluster binding, ATPase activator activity, ferrous iron binding, iron ion binding, iron-sulfur cluster binding, iron-sulfur cluster carrier activity, zinc ion binding activity	6.58e-07	0.531086		0.0462597	0.239628		0.000812261	-0.358413		0.571511	-0.0669553		0.117762	0.172672
Afu4g10690	isa1	Iron-sulphur cluster assembly accessory protein	0.0783418	0.297086		0.140182	0.270941		4.13e-23	-1.52223	downregulated	1.69e-22	-1.49609	downregulated	1.81e-15	-1.22514	downregulated
Afu4g11050		Putative NADH-ubiquinone oxidoreductase, subunit F involved in oxidative phosphorylation; induced by exposure to artemisinin	9.04e-11	0.818187		5.31e-06	0.593544		7.44e-84	-2.36538	downregulated	1.14e-69	-2.14074	downregulated	7.06e-37	-1.5472	downregulated
Afu4g11220		Ortholog(s) have xanthine dehydrogenase activity and role in purine nucleobase catabolic process	3.65e-09	-0.617052		4.27e-17	-0.912598		1.5e-41	1.3815	upregulated	1.1e-58	1.67705	upregulated	1.46e-13	0.764449
Afu5g03600		Ortholog(s) have 4 iron, 4 sulfur cluster binding, ATPase activity, role in iron-sulfur cluster assembly, tRNA wobble uridine modification and Nbp35-Cfd1 ATPase complex, cytoplasm localization	9.54e-09	0.755191		0.00235287	0.43649		9.3e-05	-0.522576		0.133489	-0.203875		0.0877234	0.232615
Afu5g03900		Ortholog(s) have oxidoreductase activity, acting on NAD(P)H, heme protein as acceptor activity, role in heme a biosynthetic process, iron-sulfur cluster assembly, ubiquinone biosynthetic process and mitochondrial matrix localization	1.03e-06	0.606908		1.22e-08	0.749855		0.797865	-0.0391167		0.157318	-0.182063		5.99e-06	0.567791
Afu5g04370		Putative NADH-quinone oxidoreductase, subunit G	0.271474	-0.0964864		8.69e-07	0.39987		1.15e-40	-1.02012	downregulated	1.78e-88	-1.51648	downregulated	2.19e-48	-1.11661	downregulated
Afu5g06140		Ortholog(s) have histone acetyltransferase activity	4.13e-17	1.05826	upregulated	0.529643	-0.109918		0.951327	0.0100839		1.84e-20	1.17827	upregulated	2.36e-17	1.06835	upregulated
Afu5g08890	lysF	Putative homoaconitase; transcript highly induced during conidial germination; transcript slightly downregulated during infection of mouse tissues; hypoxia induced protein	2.96e-07	1.25819	upregulated	0.99073	0.00404665		9.13e-17	-1.98122	downregulated	0.00268187	-0.72708		0.00286717	-0.723034
Afu5g10370	sdh2	Iron-sulfur protein subunit of succinate dehydrogenase with a predicted role in the citric acid cycle; transcript up-regulated in conidia exposed to neutrophils; induced by exposure to artemisinin; transcript downregulated by hypoxia	0.145977	-0.161311		0.00467901	0.311388		7.83e-57	-1.56652	downregulated	2.5e-95	-2.03922	downregulated	1.19e-68	-1.72783	downregulated
Afu5g10610	rip1	Ubiquinol-cytochrome c reductase iron-sulphur subunit precursor with a predicted role in oxidative phosphorylation; hypoxia induced protein; induced by exposure to artemisinin; SrbA-regulated during hypoxia	1.33e-05	0.668057		0.0218895	0.382756		2.46e-70	-2.59212	downregulated	2.42e-56	-2.30682	downregulated	1.7e-39	-1.92406	downregulated
Afu6g03670		Ortholog(s) have biotin synthase activity, role in biotin biosynthetic process and mitochondrion localization	0.285315	0.180927		1.84e-05	0.613714		3.6e-211	-4.31818	downregulated	1.44e-254	-4.75097	downregulated	6.45e-193	-4.13725	downregulated
Afu6g03730		2-methylcitrate dehydratase; hypoxia repressed protein; transcript up-regulated in conidia exposed to neutrophils and to human airway epithelial cells; no human homolog	0.00032621	0.41341		1.71e-35	1.36754	upregulated	6.4e-27	-1.17623	downregulated	8.87e-87	-2.13035	downregulated	4.09e-12	-0.762817
Afu6g03920		Putative iron-sulfur cluster-binding protein	2.01e-45	-2.61894	downregulated	0.0103735	-0.730238		4.07e-61	3.30108	upregulated	5.21e-09	1.41237	upregulated	0.00200656	0.682135
Afu6g03930		Has domain(s) with predicted 2 iron, 2 sulfur cluster binding, iron ion binding, oxidoreductase activity, acting on paired donors, with incorporation or reduction of molecular oxygen and NAD(P)H as one donor, more	9.99e-09	-1.16556	downregulated	0.00110689	-0.756141		1.02e-70	3.5679	upregulated	2.75e-53	3.15848	upregulated	1.15e-32	2.40234	upregulated
Afu6g07670	cox15	Cytochrome c oxidase assembly protein with a predicted role in oxidative phosphorylation; induced by exposure to artemisinin	2.37e-10	1.07575	upregulated	4.24e-05	0.718261		2.68e-58	-2.64044	downregulated	8.76e-45	-2.28295	downregulated	1.27e-21	-1.56469	downregulated
Afu6g11510		Ortholog(s) have role in wybutosine biosynthetic process	1.57e-12	0.833		0.00969842	0.347435		0.0229731	0.282171		6.6e-11	0.767737		1.91e-21	1.11517	upregulated
Afu6g12490		Ortholog(s) have 2 iron, 2 sulfur cluster binding activity	3.36e-08	0.664566		0.321307	-0.149367		0.000183177	-0.453062		0.00299023	0.360871		0.0889154	0.211504
Afu6g12930	acoA	Mitochondrial aconitate hydratase; citric acid cycle enzyme; protein abundant in conidia; transcript induced in conidia exposed to neutrophils; reacts with rabbit immunosera exposed to A. fumigatus conidia; hypoxia induced	2.19e-25	1.08317	upregulated	0.000265778	0.40894		3.9e-21	-0.974214		0.00476403	-0.29998		0.336106	0.10896
Afu7g02070	nfr1	AIF-like mitochondrial oxidoreductase; conidia-enriched protein	1.68e-16	-1.43733	downregulated	0.0171466	-0.464862		0.0879362	0.312033		0.000177036	-0.66044		8.31e-11	-1.1253	downregulated
Afu7g06700		Rieske [2Fe-2S] domain protein	1.37e-23	1.29064	upregulated	0.121352	0.255733		0.000392159	0.489544		3.73e-31	1.52445	upregulated	8.74e-42	1.78018	upregulated
Afu8g06450		Putative iron-sulfur cluster-binding protein, rieske family domain protein; transcript repressed by exposure to human airway epithelial cells	8.88e-147	-4.99721	downregulated	0.449824	0.380739		7.77e-262	10.566	upregulated	3.72e-68	5.18809	upregulated	6.36e-73	5.56883	upregulated
Number of
upregulated genes				710			357			1885			1913			1760
downregulated genes				1480			416			1731			2201			2114
upregulated genes in the group				7			1			5			8			6
downregulated genes in the group				4			2			24			22			20
all genes in the group				43			43			43			43			43
all genes				10130			10130			10130			10130			10130
p-value for upregulated genes				0.0285			0.7869			0.9229			0.5804			0.7818
p-value for downregulated genes				0.892			0.5323			0.0001133			0.01484			0.0101
Fe-S cluster assembly genes			Pepton vs. Carbon starved			Glucose+peptone vs. Glucose			Carbon starved vs. Glucose			Peptone vs. Glucose+peptone			Peptone vs. Glucose
GENE ID	Gene name	Feature	adj. p	log2FC	regulation	adj. p	log2FC	regulation	adj. p	log2FC	regulation	adj. p	log2FC	regulation	adj. p	log2FC	regulation
Afu1g04680		Has domain(s) with predicted iron ion binding, iron-sulfur cluster binding activity and role in iron-sulfur cluster assembly	0.0474456	0.373277		0.169083	0.290108		0.555444	-0.11808		0.87209	-0.0349109		0.171384	0.255197
Afu2g10370		Has domain(s) with predicted iron-sulfur cluster binding, structural molecule activity and role in iron-sulfur cluster assembly, protein maturation by iron-sulfur cluster transfer	1.43e-07	0.576733		0.393725	0.114159		1.78e-53	-1.61091	downregulated	3.36e-28	-1.14834	downregulated	3.94e-23	-1.03418	downregulated
Afu2g15960	nbp35	Putative nucleotide binding protein; transcript up-regulated in conidia exposed to neutrophils	0.016603	0.29963		0.00161412	-0.410423		8.44e-06	-0.53106		0.155958	0.178994		0.0602491	-0.231429
Afu4g05860		Ortholog(s) have role in iron-sulfur cluster assembly, mitochondrial respiratory chain complex I assembly and mitochondrial respiratory chain complex I, peripheral segment, mitochondrion, plasma membrane localization	3.11e-10	0.598505		1.22e-09	0.590929		6.26e-18	-0.804492		7.59e-18	-0.796917		0.0340997	-0.205987
Afu4g06770		Ortholog(s) have 2 iron, 2 sulfur cluster binding, ATPase activator activity, ferrous iron binding, iron ion binding, iron-sulfur cluster binding, iron-sulfur cluster carrier activity, zinc ion binding activity	6.58e-07	0.531086		0.0462597	0.239628		0.000812261	-0.358413		0.571511	-0.0669553		0.117762	0.172672
Afu4g10690	isa1	Iron-sulphur cluster assembly accessory protein	0.0783418	0.297086		0.140182	0.270941		4.13e-23	-1.52223	downregulated	1.69e-22	-1.49609	downregulated	1.81e-15	-1.22514	downregulated
Afu5g03600		Ortholog(s) have 4 iron, 4 sulfur cluster binding, ATPase activity, role in iron-sulfur cluster assembly, tRNA wobble uridine modification and Nbp35-Cfd1 ATPase complex, cytoplasm localization	9.54e-09	0.755191		0.00235287	0.43649		9.3e-05	-0.522576		0.133489	-0.203875		0.0877234	0.232615
Afu5g03900		Ortholog(s) have oxidoreductase activity, acting on NAD(P)H, heme protein as acceptor activity, role in heme a biosynthetic process, iron-sulfur cluster assembly, ubiquinone biosynthetic process and mitochondrial matrix localization	1.03e-06	0.606908		1.22e-08	0.749855		0.797865	-0.0391167		0.157318	-0.182063		5.99e-06	0.567791
Afu1g06620		Putative mitochondrial acyl carrier protein; S. cerevisiae ortholog ACP1 has role in lipoic acid biosynthetic process and localizes to mitochondrion	0.013448	0.304129		0.000112704	0.477891		1.24e-18	-1.01375	downregulated	2.65e-25	-1.18751	downregulated	8.48e-10	-0.709617
Afu3g06492		Ortholog(s) have cysteine desulfurase activity, role in iron-sulfur cluster assembly and L-cysteine desulfurase complex, extrinsic component of mitochondrial inner membrane, mitochondrial matrix localization	4.26e-17	0.991303		1.86e-05	0.558435		0.0289995	0.276131		2.15e-09	0.708998		1.09e-26	1.26743	upregulated
Afu3g14240		Ortholog of S. cerevisiae NFS1; putative novel ncRNA Afu-203 encoded within the intron	1.38e-07	0.418835		0.00359379	0.253532		0.0887359	0.141571		0.000106677	0.306874		7.17e-13	0.560406
Afu4g10510		Ortholog(s) have ferrous iron binding, ferroxidase activity, iron chaperone activity and role in cellular iron ion homeostasis, cellular response to oxidative stress, glutathione metabolic process, iron-sulfur cluster assembly	1.45e-26	-0.75612		1.69e-08	0.390836		2.56e-19	-0.596338		1.2e-140	-1.74329	downregulated	5.46e-84	-1.35246	downregulated
Afu4g11960		Ortholog(s) have role in iron-sulfur cluster assembly and cytosol, membrane localization	2.83e-21	1.61061	upregulated	0.0172124	-0.478599		0.751227	0.0658394		7.4e-36	2.15505	upregulated	5.82e-23	1.67645	upregulated
Afu6g12870	atm1	ABC iron exporter; transcript up-regulated in conidia exposed to neutrophils	0.0879047	0.173661		0.0807209	0.19403		0.5059	0.0710593		0.640937	0.0506899		0.0119419	0.24472
Afu8g03980		Ortholog(s) have role in iron-sulfur cluster assembly and CIA complex localization	3.39e-07	0.616179		0.856208	-0.0368789		7.58e-48	1.81842	upregulated	8.85e-86	2.47148	upregulated	1.51e-85	2.4346	upregulated
Number of
upregulated genes				710			357			1885			1913			1760
downregulated genes				1480			416			1731			2201			2114
upregulated genes in the group				1			0			1			2			3
downregulated genes in the group				0			0			3			4			3
all genes in the group				15			15			15			15			15
all genes				10130			10130			10130			10130			10130
p-value for upregulated genes				0.664			1			0.9545			0.8057			0.4977
p-value for downregulated genes				1			1			0.4857			0.4171			0.634
Fe acquisition genes			Pepton vs. Carbon starved			Glucose+peptone vs. Glucose			Carbon starved vs. Glucose			Peptone vs. Glucose+peptone			Peptone vs. Glucose
GENE ID	Gene name	Feature	adj. p	log2FC	regulation	adj. p	log2FC	regulation	adj. p	log2FC	regulation	adj. p	log2FC	regulation	adj. p	log2FC	regulation
Siderophore metabolsim genes
Afu1g04450	sidL	GNAT-type acetyltransferase; siderophore biosynthetic machinery component; essential for biosynthesis of the siderophores ferricrocin and hydroxyferricrocin in iron-replete conditions; homolog to E. coli IucB; constitutive; contains intron	0.652579	-0.0654766		0.722803	-0.058267		5.34e-36	-1.45281	downregulated	5.65e-36	-1.46002	downregulated	6.62e-39	-1.51828	downregulated		siderophore
Afu1g17190	sidI	Putative long-chain-fatty-acid-CoA ligase; mevalonyl-CoA ligase; PTS2-dependent peroxisomal localization	0.000606706	1.66851	upregulated	2.86e-05	1.91049	upregulated	0.000196554	-1.78414	downregulated	2.02e-06	-2.02612	downregulated	0.830028	-0.115628			siderophore
Afu2g07680	sidA	L-ornithine N5-oxygenase; first committed step in siderophore biosynthesis; essential for virulence; induced by exposure to human airway epithelial cells; expression up-regulated by iron starvation; activated by L-arginine; SrbA-regulated	5.73e-68	-2.14254	downregulated	1.31e-29	1.35481	upregulated	3.01e-17	-1.00602	downregulated	6.97e-303	-4.50338	downregulated	1.36e-147	-3.14857	downregulated		siderophore
Afu2g08590	pptA	Putative 4'-phosphopantetheinyl transferase (4'-PPTase); plays a role in non-ribosomal peptide synthetase activation; putative ortholog of A. nidulans npgA	0.178785	0.214617		0.788414	-0.0591641		0.608718	0.0868379		0.0190345	0.360619		0.0498533	0.301455			siderophore
Afu1g17200	sidC	Putative non-ribosomal peptide synthetase (NRPS) involved in ferricrocin siderophore biosynthesis; expression is up-regulated by iron starvation and downregulated under iron-replete conditions	0.815185	0.035857		1.94e-08	0.696467		0.456627	0.0989458		2.28e-06	-0.561664		0.294685	0.134803			siderophore
Afu3g03390	sidJ	Predicted siderophore biosynthesis lipase/esterase involved in siderophore hydrolysis	0.00127941	1.79282	upregulated	1.23e-60	2.60143	upregulated	2.56e-29	-5.26062	downregulated	1.16e-98	-6.06924	downregulated	8.2e-31	-3.4678	downregulated		siderophore
Afu3g03400	sidF	Hydroxyornithine transacylase; involved in extracellular siderophore biosynthesis; essential for triacetylfusarinine C biosynthesis; SrbA-regulated during hypoxia	0.962633	0.0507337		8.18e-34	3.40569	upregulated	6.03e-12	-4.06173	downregulated	2.74e-35	-7.41668	downregulated	1.26e-10	-4.011	downregulated		siderophore
Afu3g03410	sidH	Enoyl-CoA hydratase/isomerase family protein; mevalonyl-CoA hydratase; PTS1 receptor-mediated peroxisomal localization is essential for triacetylfusarinine C (TAFC) biosynthesis	0.0325761	1.49164	upregulated	1.83e-30	2.62433	upregulated	8.68e-18	-4.856	downregulated	1.91e-54	-5.98869	downregulated	7.74e-17	-3.36436	downregulated		siderophore
Afu3g03420	sidD	Fusarinine C non-ribosomal peptide synthetase (NRPS) involved in extracellular siderophore biosynthesis; expression is up-regulated by iron starvation and downregulated under iron-replete conditions	0.821836	0.162839		4.23e-35	3.18665	upregulated	6.29e-27	-4.60242	downregulated	1.22e-71	-7.62624	downregulated	2.91e-24	-4.43959	downregulated		siderophore
Afu3g03650	sidG	Putative acetyltransferase with a predicted role in iron metabolism; located in an iron-regulated gene cluster; fusarinine C acetyltransferase; SrbA-regulated during hypoxia	0.0908297	0.656549		3.46e-08	1.15779	upregulated	1.52e-121	-6.90076	downregulated	4.04e-162	-7.402	downregulated	3.25e-115	-6.24421	downregulated		siderophore
Afu3g03640	mirB	Putative siderophore iron transporter; SrbA-regulated during hypoxia	8.95e-54	3.73088	upregulated	0.797002	0.084208		2.08e-237	-7.81235	downregulated	1.21e-77	-4.16568	downregulated	1.72e-74	-4.08147	downregulated		siderophore
Afu2g05730	mirC	Putative siderophore transporter	0.581315	0.0794338		0.838297	0.0366751		0.277915	0.142136		0.146262	0.184894		0.0785894	0.221569			siderophore
Afu7g06060	sit1	Putative siderophore transporter; SrbA-regulated during hypoxia	2.97e-36	2.26431	upregulated	0.00184915	0.605152		6.41e-142	-4.48704	downregulated	1.37e-58	-2.82788	downregulated	1.35e-36	-2.22273	downregulated		siderophore
Afu3g03660	estB	Putative esterase with a predicted role in iron metabolism; part of an iron-regulated gene cluster; triacetylfusarinine C esterase	7.51e-05	1.39986	upregulated	0.0270879	0.484852		4.25e-53	-4.62969	downregulated	4.72e-53	-3.71468	downregulated	6.15e-40	-3.22983	downregulated		siderophore
RIA genes
Afu1g17270	fre2	Metalloreductase involved in response to iron starvation; repressed by iron through SreA-dependent regulatory system	0.00389283	0.698643		2.71e-07	1.02286	upregulated	2.42e-52	-3.23204	downregulated	5.92e-69	-3.55626	downregulated	6.47e-35	-2.53339	downregulated		RIA
Afu5g03790	fetC	Putative ferroxidase; expression upregulated under low iron conditions; SrbA-regulated during hypoxia	6.68e-05	-1.55917	downregulated	0.186734	-0.5516		1.05e-24	-3.58666	downregulated	6.97e-36	-4.59423	downregulated	9.3e-45	-5.14584	downregulated		RIA
Afu5g03800	ftrA	Putative high-affinity iron permease; expression upregulated under low iron conditions; SrbA-regulated during hypoxia	0.0771435	-0.337105		6.87e-06	-0.756113		5.2e-175	-4.56789	downregulated	1.07e-137	-4.14888	downregulated	6.15e-193	-4.905	downregulated		RIA
Other putative Fe transporter genes
Afu6g12870	atm1	ABC iron exporter; transcript up-regulated in conidia exposed to neutrophils	0.0879047	0.173661		0.0807209	0.19403		0.5059	0.0710593		0.640937	0.0506899		0.0119419	0.24472			other iron transporters and pumps
Afu3g09970		Ortholog(s) have ferrous iron transmembrane transporter activity, manganese ion transmembrane transporter activity	0.0171841	-0.759285		0.988877	-0.00669089		1.31e-09	1.85116	upregulated	0.000418467	1.09857	upregulated	0.000441284	1.09187	upregulated		other iron transporters and pumps
Afu4g12530	cccA	Putative iron transporter of the vacuolar membrane, involved in vacuolar iron storage	0.00175037	-0.792497		0.620324	-0.167228		5.64e-07	1.22696	upregulated	0.0172915	0.601694		0.0907838	0.434466			other iron transporters and pumps
Afu6g02820		Putative metalloreductase; transcript up-regulated in hyphae upon exposure to neutrophils	1.11e-43	3.56716	upregulated	0.0971746	-0.512989		0.0900925	-0.46989		8.4e-45	3.61026	upregulated	1.01e-33	3.09727	upregulated		other iron transporters and pumps
Afu6g13750		Putative ferric-chelate reductase; transcript up-regulated in hyphae upon exposure to neutrophils	3.18e-24	2.56725	upregulated	0.979273	-0.011023		3.89e-06	1.20528	upregulated	3.22e-50	3.78355	upregulated	3.19e-50	3.77253	upregulated		other iron transporters and pumps
Afu1g16130	pca1	Ortholog(s) have cadmium transmembrane transporter activity, phosphorylative mechanism, copper ion binding, proteasome binding activity and role in cadmium ion transport, cellular metal ion homeostasis, transmembrane transport	5.98e-21	0.817071		0.0161288	-0.243417		5.01e-15	0.687525		9.73e-90	1.74801	upregulated	8.25e-68	1.5046	upregulated		other iron transporters and pumps
Afu3g12740		Putative copper resistance-associated P-type ATPase	5.77e-09	-1.04362	downregulated	0.403168	-0.214682		5.9e-20	1.66716	upregulated	1.62e-05	0.838224		0.00113157	0.623541			other iron transporters and pumps
Afu4g10990		Ortholog(s) have inorganic cation transmembrane transporter activity, solute:proton symporter activity	4.37e-17	-1.17183	downregulated	1.96e-05	-0.62533		0.00746693	-0.371682		7.56e-11	-0.918184		2.95e-29	-1.54351	downregulated		other iron transporters and pumps
Transcription factor genes
Afu2g01260	srbA	Sterol regulatory element binding protein (SREBP); basic helix-loop-helix leucine zipper DNA binding domain; role in the hypoxia response, iron homeostasis, ergosterol biosynthesis, resistance to azole drugs, maintenance of cell polarity	7.43e-15	0.97383		0.0122568	-0.342836		4.27e-123	-2.86095	downregulated	4e-37	-1.54428	downregulated	7.6e-55	-1.88712	downregulated		transcription factor
Afu5g03920	hapX	bZIP transcription factor required for adaption to both iron depletion and excess and for transcriptional activation of the siderophore system; transcript repressed by iron; SrbA-regulated during hypoxia	0.000137377	0.549486		0.00847347	-0.389838		5.57e-64	-2.26481	downregulated	7.32e-23	-1.32548	downregulated	6.99e-38	-1.71532	downregulated		transcription factor
Afu5g11260	sreA	GATA transcription factor that regulates iron uptake; represses of iron-regulated genes; represses siderophore biosynthesis genes in high-iron; mutants accumulate increased amounts of iron and ferricrocin; SrbA-regulated during hypoxia	5.07e-10	1.20956	upregulated	0.00107509	-0.688229		0.0314757	-0.43232		1.96e-14	1.46547	upregulated	6.11e-05	0.777244			transcription factor
Afu2g05830	acuK	Putative transcription factor involved in regulation of gluconeogenesis and acquisition of iron; required for virulence	2.53e-10	0.696332		0.0507857	-0.249887		0.0842001	-0.200417		1.04e-11	0.745802		6.46e-06	0.495915			transcription factor
Afu2g12330	acuM	Putative regulator of genes involved in gluconeogenesis; required for normal iron incorporation, extracellular siderophore production and growth in iron-deficient media; transcript up-regulated in conidia exposed to neutrophils	0.0158184	0.167154		0.651494	-0.0420703		0.0481007	-0.136868		0.316761	0.0723562		0.695016	0.0302859			transcription factor
All Fe metabolism genes
Number of
upregulated genes				710			357			1885			1913			1760
downregulated genes				1480			416			1731			2201			2114
upregulated genes in the group				9			8			4			5			4
downregulated genes in the group				4			0			16			16			16
all genes in the group				30			30			30			30			30
all genes				10130			10130			10130			10130			10130
p-value for upregulated genes				0.0001454			6.522e-06			0.8361			0.6941			0.7907
p-value for downregulated genes				0.6572			1			6.428e-06			0.0001456			8.758e-05
Siderophore metabolsim genes
Number of
upregulated genes				710			357			1885			1913			1760
downregulated genes				1480			416			1731			2201			2114
upregulated genes in the group				6			7			0			0			0
downregulated genes in the group				1			0			11			11			10
all genes in the group				14			14			14			14			14
all genes				10130			10130			10130			10130			10130
p-value for upregulated genes				0.000214			1.766e-07			1			1			1
p-value for downregulated genes				0.8906			1			7.741e-07			9.378e-06			6.688e-05
RIA genes
Number of
upregulated genes				710			357			1885			1913			1760
downregulated genes				1480			416			1731			2201			2114
upregulated genes in the group				0			1			0			0			0
downregulated genes in the group				1			0			3			3			3
all genes in the group				3			3			3			3			3
all genes				10130			10130			10130			10130			10130
p-value for upregulated genes				1			0.1021			1			1			1
p-value for downregulated genes				0.3774			1			0.004982			0.01025			0.009078
Other Fe transporter genes
Number of
upregulated genes				710			357			1885			1913			1760
downregulated genes				1480			416			1731			2201			2114
upregulated genes in the group				2			0			4			4			4
downregulated genes in the group				2			0			0			0			1
all genes in the group				8			8			8			8			8
all genes				10130			10130			10130			10130			10130
p-value for upregulated genes				0.1036			1			0.04432			0.04655			0.03523
p-value for downregulated genes				0.3305			1			1			1			0.8464

## Sheet: Other genes
Autophagy related genes		Pepton vs. Carbon starved			Glucose+peptone vs. Glucose			Carbon starved vs. Glucose			Peptone vs. Glucose+peptone			Peptone vs. Glucose			Feature
GENE ID	Gene name	adj. p	log2FC	regulation	adj. p	log2FC	regulation	adj. p	log2FC	regulation	adj. p	log2FC	regulation	adj. p	log2FC	regulation
Afu1g07470	atg8	3.05e-13	0.726204		0.0346515	0.239186		1.7e-13	0.727529		1.32e-35	1.21455	upregulated	2.36e-50	1.45373	upregulated	Protein involved in autophagy; GFP-atg8 used as a marker of autophagosome delivery into the vacuole
Afu1g15250		4.32e-06	-0.413482		0.79306	-0.0335231		0.0380407	-0.189374		1.18e-10	-0.569333		7.14e-12	-0.602856		Ortholog of A. nidulans FGSC A4 : AN0861, A. oryzae RIB40 : AO090005001206, Aspergillus wentii : Aspwe1_0051149, Aspergillus sydowii : Aspsy1_0122516 and Aspergillus terreus NIH2624 : ATET_00827
Afu2g04770		2.9e-06	0.464756		2.9e-15	-0.819376		7.15e-23	0.958686		9.6e-116	2.24282	upregulated	3.93e-49	1.42344	upregulated	Ortholog(s) have role in autophagy, protein secretion
Afu2g06170		0.00183314	-0.399167		0.00858948	-0.368323		8.52e-08	0.663828		4.47e-07	0.632985		0.0400362	0.264662		Ortholog(s) have L-amino acid transmembrane transporter activity, role in L-alpha-amino acid transmembrane transport and fungal-type vacuole membrane localization
Afu2g06250		0.0187773	0.286885		0.830376	-0.0371256		1.38e-21	1.09654	upregulated	2.1e-35	1.42055	upregulated	9.97e-34	1.38343	upregulated	Ortholog(s) have Atg12 activating enzyme activity, Atg8 activating enzyme activity
Afu2g10900		0.000223772	0.543517		1.78e-10	-0.96913		0.0037977	0.426574		8.94e-42	1.93922	upregulated	1.02e-11	0.970091		Ortholog(s) have phospholipase activity
Afu2g11370		7.54e-05	-1.31833	downregulated	0.259806	0.470625		0.0126193	0.818911		0.00580653	-0.97004		0.181821	-0.499415		Ortholog of A. nidulans FGSC A4 : AN5876, AN2876, A. fumigatus Af293 : Afu3g11770, Aspergillus wentii : Aspwe1_0653753 and Aspergillus sydowii : Aspsy1_0146596, Aspsy1_1176317
Afu2g14160	atg20	0.218304	0.119837		0.267094	-0.122854		0.000242762	0.329156		9.83e-11	0.571846		3.92e-07	0.448992		Putative autophagy protein; transcript up-regulated in conidia exposed to neutrophils
Afu3g05340		0.107733	0.169796		0.000704081	0.356295		0.285852	-0.112784		0.00240201	-0.299283		0.606915	0.0570116		Ortholog of Aspergillus fumigatus A1163 : AFUB_043660
Afu5g08170		0.00908779	0.509151		0.859418	-0.0490814		0.556281	-0.124209		0.0229477	0.434024		0.0456165	0.384942		Ortholog(s) have Atg8 ligase activity
Afu5g09210	alp2	3.65e-05	-0.315935		3.28e-12	-0.535138		1.6e-09	0.448892		1.26e-19	0.668094		0.0885856	0.132957		Autophagic (vacuolar) serine protease; allergen Asp f 18; predicted signal sequence for secretion; transcript induced by growth on hydrogen peroxide; transcript up-regulated in conidia exposed to neutrophils
Afu5g12120		0.933117	0.011523		0.0019958	-0.476621		9.23e-30	1.3203	upregulated	1.25e-45	1.80844	upregulated	6.7e-30	1.33182	upregulated	Ortholog of A. nidulans FGSC A4 : AN0090, A. niger CBS 513.88 : An18g02220/atg16, Aspergillus wentii : Aspwe1_0170744, Aspergillus sydowii : Aspsy1_0040537 and Aspergillus terreus NIH2624 : ATET_02061
Afu6g07040		0.00992578	0.243491		0.00728489	-0.332767		4.94e-19	0.868596		3.09e-45	1.44485	upregulated	1.89e-30	1.11209	upregulated	Ortholog(s) have role in autophagy, macroautophagy, mitophagy, reticulophagy and phagophore assembly site localization
Afu6g09165		0.435979	-0.156269		0.0500151	0.388493		0.110616	-0.291189		1.57e-06	-0.835952		0.0129616	-0.447458		Ortholog(s) have role in autophagy, macroautophagy
Afu6g12350	atgI	0.0861523	0.42977		0.0015283	-0.804215		0.471624	0.186794		8.23e-10	1.42078	upregulated	0.00936546	0.616565		Ortholog(s) have role in autophagosome assembly, autophagy, autophagy of mitochondrion, cytoplasm to vacuole transport by the Cvt pathway, late nucleophagy and macroautophagy, more
Afu6g13200	atg2	7.18e-09	0.534788		7.72e-05	-0.388848		0.284816	0.106537		3.96e-30	1.03017	upregulated	1.58e-12	0.641325		Autophagy regulatory protein; transcript up-regulated in conidia exposed to neutrophils
Afu8g05170		0.576084	-0.181779		1.89e-09	1.68506	upregulated	0.0115443	-0.707062		5.66e-22	-2.5739	downregulated	0.00126034	-0.888841		Ortholog(s) have role in macroautophagy and endosome, phagophore assembly site localization
Number of
upregulated genes			710			357			1885			1913			1760
downregulated genes			1480			416			1731			2201			2114
upregulated genes in the group			0			1			2			8			5
downregulated genes in the group			1			0			0			1			0
all genes in the group			17			17			17			17			17
all genes			10130			10130			10130			10130			10130
p-value for upregulated genes			0.5873			0.4778			0.8231			0.7483			0.9792
p-value for downregulated genes			0.1044			0.5818			1			0.9845			1
Chitinase genes		Pepton vs. Carbon starved			Glucose+peptone vs. Glucose			Carbon starved vs. Glucose			Peptone vs. Glucose+peptone			Peptone vs. Glucose			Feature
GENE ID	Gene name	adj. p	log2FC	regulation	adj. p	log2FC	regulation	adj. p	log2FC	regulation	adj. p	log2FC	regulation	adj. p	log2FC	regulation
Afu5g03760	chiA1	0.263666	-0.327114		0.227227	0.374447		3.05e-137	-6.26273	downregulated	4.21e-168	-6.96429	downregulated	1.5e-150	-6.58984	downregulated	class III chitinase ChiA1
Afu1g02800		7.41e-05	-0.296713		0.604884	0.055748		1.91e-61	1.22723	upregulated	5.19e-31	0.874771		2.43e-35	0.930519		class V chitinase, putative
Afu5g03960		4.04e-13	-1.33076	downregulated	0.526628	-0.242216		2.38e-45	3.17392	upregulated	1.06e-16	2.08538	upregulated	3.28e-15	1.84316	upregulated	class V chitinase Chi100
Afu7g05140	chi3	4.75e-28	-4.00688	downregulated	0.815852	0.156845		2.73e-26	4.04516	upregulated	0.824353	-0.118568		0.948823	0.0382772		class III chitinase, putative
Afu8g01410	chiB1	0.53016	-0.437351		0.517371	-0.535629		5.58e-35	7.33291	upregulated	4.84e-35	7.43119	upregulated	3.58e-31	6.89556	upregulated	class V chitinase ChiB1
Afu3g11280		8.21e-49	-1.6195	downregulated	0.587051	0.0836472		1.63e-90	2.22338	upregulated	4.74e-06	0.520234		9.59e-08	0.603881		class V chitinase, putative
Afu1g00310		0.28184	-0.502133		0.0997474	-1.09607		0.0402737	0.949928		0.00561417	1.54386	upregulated	0.372115	0.447794		class V chitinase, putative
Afu3g07110	chi5	0.00564476	0.398114		0.518845	0.128326		2.56e-05	0.611053		7.62e-10	0.880842		1.32e-12	1.00917	upregulated	class III chitinase, putative
Afu3g07160		7e-44	-3.60582	downregulated	0.631031	0.137073		0.00126021	0.657474		1.83e-31	-3.08542	downregulated	6.53e-29	-2.94835	downregulated	class V chitinase, putative
Afu5g03530	chi4	6.56e-17	-2.73992	downregulated	0.898103	0.0601128		0.000623723	0.965559		1.22e-07	-1.83448	downregulated	2.65e-07	-1.77436	downregulated	class III chitinase, putative
Afu5g03850		3.5e-14	0.720541		1.59e-05	0.452385		0.609254	0.0573205		0.000784681	0.325476		4.33e-16	0.777862		class III chitinase, putative
Afu5g06840		1.02e-22	2.49519	upregulated	0.455366	-0.294219		0.200728	-0.39245		1.31e-18	2.39696	upregulated	3.13e-16	2.10274	upregulated	class V chitinase, putative
Afu6g09780		0.77131	0.642532			-2.04094		0.773043	-0.605377		0.338888	2.0781		0.990505	0.0371547		class V chitinase, putative
Afu6g13720		0.202329	-1.16113		0.740734	-0.39717		0.861414	0.167684		0.551361	-0.596276		0.279396	-0.993446		class V chitinase, putative
Afu7g08490		0.87363	-0.454115			1.1705		0.304609	2.608		0.723795	0.983387		0.411951	2.15388		class V chitinase, putative
Afu8g00700	chi2	0.000118097	-1.09908	downregulated	0.0552588	-0.630927		0.134183	0.437537		0.933248	-0.0306122		0.0227664	-0.661539		class III chitinase ChiA2
Number of
upregulated genes			710			357			1885			1913			1760
downregulated genes			1480			416			1731			2201			2114
upregulated genes in the group			1			0			5			4			4
downregulated genes in the group			6			0			1			3			3
all genes in the group			16			16			16			16			16
all genes			10130			10130			10130			10130			10130
p-value for upregulated genes			0.6876			1			0.1617			0.3573			0.2979
p-value for downregulated genes			0.02077			1			0.9502			0.7087			0.6796
Chitine utilization genes		Pepton vs. Carbon starved			Glucose+peptone vs. Glucose			Carbon starved vs. Glucose			Peptone vs. Glucose+peptone			Peptone vs. Glucose			Feature
GENE ID	Gene name	adj. p	log2FC	regulation	adj. p	log2FC	regulation	adj. p	log2FC	regulation	adj. p	log2FC	regulation	adj. p	log2FC	regulation
Afu1g00480		8.07e-09	2.017	upregulated	0.0836251	1.50309		2.93e-14	4.98444	upregulated	7.05e-30	5.49836	upregulated	2.72e-27	7.00145	upregulated	glucosamine-6-phosphate deaminase, putative
Afu8g04070		5.58e-08	1.468	upregulated	0.459071	0.396927		3.1e-26	3.6997	upregulated	5.02e-46	4.77077	upregulated	8.89e-51	5.1677	upregulated	glucosamine-6-phosphate deaminase, putative
Afu1g00450		1.57e-10	2.75166	upregulated	0.80844	0.222742		9.5e-13	3.84917	upregulated	1.36e-33	6.37809	upregulated	1.1e-35	6.60083	upregulated	N-acetylglucosamine-6-phosphate deacetylase (NagA), putative
Afu8g04100		3.16e-10	2.34136	upregulated	0.783536	-0.174559		8.74e-33	4.71876	upregulated	1.83e-72	7.23468	upregulated	2.71e-72	7.06012	upregulated	N-acetylglucosamine-6-phosphate deacetylase (NagA), putative
Afu1g00440		2.98e-08	1.60551	upregulated	0.409217	0.321948		1.02e-15	2.35245	upregulated	2.29e-36	3.636	upregulated	1.52e-42	3.95795	upregulated	DUF895 domain membrane protein (putative N-acetyl glucosamine transporter)
Afu8g04110		3.5e-09	1.65132	upregulated	0.922332	-0.0434716		2.68e-45	3.8876	upregulated	5.03e-92	5.58238	upregulated	5.38e-91	5.53891	upregulated	DUF895 domain membrane protein (putative N-acetyl glucosamine transporter)
Number of
upregulated genes			710			357			1885			1913			1760
downregulated genes			1480			416			1731			2201			2114
upregulated genes in the group			6			0			6			6			6
downregulated genes in the group			0			0			0			0			0
all genes in the group			6			6			6			6			6
all genes			10130			10130			10130			10130			10130
p-value for upregulated genes			1.162e-07			1			4.125e-05			4.507e-05			2.731e-05
p-value for downregulated genes			1			1			1			1			1
Glucanase genes		Pepton vs. Carbon starved			Glucose+peptone vs. Glucose			Carbon starved vs. Glucose			Peptone vs. Glucose+peptone			Peptone vs. Glucose			Feature
GENE ID	Gene name	adj. p	log2FC	regulation	adj. p	log2FC	regulation	adj. p	log2FC	regulation	adj. p	log2FC	regulation	adj. p	log2FC	regulation
Afu1g03352		0.00214044	-1.49212	downregulated	1.31e-08	1.91505	upregulated	1.41e-62	-5.92002	downregulated	1.45e-105	-9.32719	downregulated	6.91e-67	-7.41214	downregulated	alpha-1,3-glucanase/mutanase, putative
Afu1g03600	exg1	0.00605572	-0.517314		0.0515669	-0.353428		4.89e-52	-2.45744	downregulated	1.5e-53	-2.62133	downregulated	1.51e-69	-2.97476	downregulated	exo-beta-1,3-glucanase (Exg1), putative
Afu1g16190	aspf9	0.645283	-0.113335		0.0727847	-0.419737		7.58e-37	-2.52663	downregulated	7.55e-29	-2.22023	downregulated	3.37e-40	-2.63997	downregulated	extracellular cell wall glucanase Crf1/allergen Asp F9
Afu2g09350	exg4	0.0633231	-0.464557		0.0238168	0.571125		3.95e-35	-2.76725	downregulated	2.51e-64	-3.80294	downregulated	1.18e-46	-3.23181	downregulated	endo-beta-1,6-glucanase, putative
Afu2g09520	egl3	0.664552	0.0944775		0.339582	-0.208979		3.18e-12	-1.21345	downregulated	2.74e-07	-0.909993		1.57e-10	-1.11897	downregulated	extracellular endoglucanase/cellulase, putative
Afu2g14490		3.45e-15	-1.63356	downregulated	0.887092	-0.044568		2.67e-11	-1.36114	downregulated	4.09e-48	-2.95014	downregulated	1.84e-49	-2.99471	downregulated	endoglucanase, putative
Afu3g00270	bgt2	5.75e-32	1.55082	upregulated	0.949314	0.0132562		5.59e-210	-4.00105	downregulated	1.01e-80	-2.46349	downregulated	9.13e-80	-2.45024	downregulated	GPI-anchored cell wall beta-1,3-endoglucanase EglC
Afu3g09250	crh3	3.05e-13	-1.13905	downregulated	0.0581936	0.322408		1.54e-39	-1.93748	downregulated	1.65e-113	-3.39894	downregulated	4.86e-93	-3.07653	downregulated	cell wall glucanase, putative
Afu7g06150		0.043358	-0.58433		3.93e-05	1.03301	upregulated	2e-07	-1.29705	downregulated	2.1e-30	-2.91439	downregulated	6.09e-13	-1.88138	downregulated	endoglucanase, putative
Afu7g08350		0.949551	0.0232825		0.158254	0.406763		1.94e-144	-6.39918	downregulated	2.26e-159	-6.78266	downregulated	7.21e-141	-6.3759	downregulated	alpha-1,3-glucanase, putative
Afu7g08510		0.00122389	-1.4732	downregulated	0.0136465	-0.90436		1.2e-09	-2.04247	downregulated	1.19e-09	-2.61131	downregulated	1.92e-17	-3.51567	downregulated	extracellular alpha-1,3-glucanase/mutanase, putative
Afu8g05610	btgE	0.00691128	0.615751		0.458775	0.207738		2.48e-46	-3.04384	downregulated	3.03e-35	-2.63582	downregulated	4.76e-30	-2.42809	downregulated	cell wall glucanase (Scw11), putative
Afu8g06360		0.0433155	-3.19644	downregulated	0.180857	1.00998		1.62e-06	-4.15046	downregulated	5.5e-10	-8.35688	downregulated	6.37e-08	-7.3469	downregulated	alpha-1,3-glucanase, putative
Afu8g06830		0.036967	-0.783198		0.452773	0.273071		4.96e-40	-3.97399	downregulated	2.5e-54	-5.03026	downregulated	1.31e-48	-4.75719	downregulated	endoglucanase, putative
Afu1g14450	exgO	5.54e-11	1.0915	upregulated	0.891356	0.0392456		1.41e-23	1.73624	upregulated	8.26e-59	2.78849	upregulated	2.39e-61	2.82773	upregulated	exo-beta-1,3-glucanase Exg0
Afu2g03980		1.56e-18	-5.05935	downregulated	0.759386	-0.257072		8.11e-24	5.75141	upregulated	0.121805	0.949135		0.268764	0.692063		alpha-1,3-glucanase/mutanase, putative
Afu3g03950		1.31e-05	-2.54415	downregulated	0.661344	-0.360716		0.000346612	2.0605	upregulated	0.867466	-0.122932		0.458654	-0.483648		endoglucanase, putative
Afu3g07520	exg7	3.03e-26	-1.50654	downregulated	1.26e-08	-1.02621	downregulated	1.27e-43	2.01973	upregulated	2.07e-20	1.53941	upregulated	0.000946502	0.513196		exo-beta-1,3-glucanase, putative
Afu4g07850		1.62e-05	-0.706527		0.80743	-0.0736552		1.25e-21	1.69583	upregulated	2.68e-08	1.06296	upregulated	9.33e-08	0.989306		endoglucanase, putative
Afu5g01830		7.54e-05	0.515893		0.00973676	0.447454		7.37e-27	1.52388	upregulated	6.33e-31	1.59232	upregulated	9.35e-48	2.03977	upregulated	extracellular endoglucanase, putative
Afu5g14190		0.260777	-0.641112		0.227348	-1.11467		2.49e-05	2.46613	upregulated	3.27e-05	2.93969	upregulated	0.00230248	1.82502	upregulated	beta-glucanase, putative
Afu6g03230		0.0135644	-1.18249	downregulated	0.692831	-0.284146		0.0261387	1.06659	upregulated	0.779695	0.168244		0.848312	-0.115901		cell wall glucanase/allergen F16-like
Afu6g09540		0.287463	-1.09602		0.613599	-0.820747		0.0101547	2.64971	upregulated	0.0414772	2.37444	upregulated	0.14854	1.55369		endoglucanase, putative
Afu6g11600	egl2	0.834359	0.0903227		0.40854	0.433249		0.0051601	1.0782	upregulated	0.0544928	0.735273		0.002365	1.16852	upregulated	endoglucanase, putative
Afu6g13270	exg6	0.0690451	-0.997931		0.035108	-1.23768	downregulated	1.11e-14	3.91696	upregulated	3.18e-16	4.15671	upregulated	1.01e-08	2.91903	upregulated	exo-beta-1,3-glucanase, putative
Afu7g05610	exg3	0.0668944	0.447331		0.864215	0.0655656		3.67e-13	1.74099	upregulated	7.31e-19	2.12276	upregulated	3.27e-20	2.18832	upregulated	glucanase, putative
Afu8g01490		0.369083	-0.862436		0.349297	2.07563		0.000131055	5.56074	upregulated	0.0556524	2.62267		0.00150238	4.6983	upregulated	endoglucanase, putative
Afu8g02330		0.888582	-0.0794915		0.860353	-0.368229		1.37e-06	4.59046	upregulated	1.48e-05	4.87919	upregulated	2.1e-06	4.51097	upregulated	endoglucanase, putative
Afu1g04260	ENGL1	0.0376073	-0.407253		0.00544112	-0.571826		2.28e-19	1.64134	upregulated	5.23e-23	1.80592	upregulated	1.66e-11	1.23409	upregulated	endo-1,3-beta-glucanase Engl1
Afu1g00650		0.844942	-0.187141		0.520432	0.644437		0.774965	0.255303		0.4856	-0.576275		0.946689	0.0681621		extracellular alpha-1,3-glucanase/mutanase, putative
Afu1g04730		0.000187072	-0.501813		0.146823	-0.256091		1.39e-05	0.588443		0.0213803	0.342721		0.583524	0.0866302		endoglucanase, putative
Afu1g12560		0.00832676	-0.494429		5.94e-07	0.910028		0.175564	-0.254078		1.67e-21	-1.65853	downregulated	3.54e-05	-0.748507		endoglucanase, putative
Afu2g00430	exg9	0.30967	-1.31467		0.918346	0.156219		0.604685	-0.575674		0.0877154	-2.04657		0.116523	-1.89035		exo-beta-1,3-glucanase, putative
Afu2g03120	utr2	7.35e-12	0.694811		8.13e-08	-0.564134		2.18e-12	-0.702832		2.95e-08	0.556113		0.953097	-0.00802125		cell wall glucanase (Utr2), putative
Afu2g06160		6.98e-13	-1.56686	downregulated	0.651681	-0.130164		0.430777	0.171828		2.86e-08	-1.26487	downregulated	3.99e-10	-1.39504	downregulated	alpha-1,3-glucanase/mutanase, putative
Afu2g14540		2.69e-12	-1.09184	downregulated	0.153204	0.276647		2.02e-06	0.739434		0.000124817	-0.629049		0.0373557	-0.352402		endoglucanase, putative
Afu4g01110		0.890114	0.301308			0.8748		0.760285	-0.600595		0.496697	-1.17409		0.886269	-0.299287		1,3-beta glucanase, putative
Afu4g03350	exg10	1.71e-05	-0.732054		0.695312	0.091726		0.175158	0.239892		0.000621829	-0.583888		0.00414522	-0.492162		exo-beta-1,3-glucanase, putative
Afu5g03940		8.46e-06	0.687943		0.010389	0.473241		2.08e-05	0.689306		6.91e-09	0.904007		1.95e-18	1.37725	upregulated	alpha-1,3-glucanase, putative
Afu5g08780	bgt3	3.95e-09	0.459252		0.129409	-0.14442		1.86e-36	0.975419		9.6e-93	1.57909	upregulated	7.62e-78	1.43467	upregulated	cell wall glucanase, putative
Afu6g01800		0.0296247	-1.02271	downregulated	0.498451	-0.422429		0.206074	0.597748		upregulated	-0.00253317		0.399608	-0.424962		endoglucanase, putative
Afu6g07480		0.00107112	-1.26805	downregulated	0.00770605	-1.12796	downregulated	0.975908	0.0146909		0.785735	-0.125401		0.00102252	-1.25336	downregulated	endoglucanase, putative
Afu6g08510	crh1	8.39e-87	-1.88435	downregulated	0.00263123	-0.321821		2.61e-13	0.684855		1.02e-18	-0.877677		8.76e-35	-1.1995	downregulated	cell wall glucanase, putative
Afu6g09250	exg2	0.343275	-0.112226		0.00766414	-0.310521		4.34e-07	-0.522202		0.00267964	-0.323906		9.75e-10	-0.634427		exo-beta-1,3-glucanase, putative
Afu6g11980	exg5	0.947113	-0.260542			-0.753088		0.822013	0.813061		0.710217	1.30561		0.886269	0.552519		exo-beta-1,3-glucanase, putative
Afu6g12380	scw4	0.000553564	-0.770469		0.987465	0.00509393		0.163466	-0.304587		9.59e-07	-1.08015	downregulated	8.55e-07	-1.07506	downregulated	cell wall glucanase (Scw4), putative
Afu7g06740		0.831709	-0.326562			1.18269		0.318875	1.59062		0.961245	0.0813659		0.446022	1.26406		endoglucanase, putative
Afu8g06030		2.01e-10	-4.43012	downregulated	0.185321	-1.05868		0.898656	-0.107949		4.77e-07	-3.47939	downregulated	3.56e-11	-4.53807	downregulated	alpha-1,3-glucanase, putative
Afu8g07120	neg1	7.17e-05	-1.67939	downregulated	0.341593	-0.536735		0.0187055	0.974228		0.75536	-0.168423		0.124061	-0.705158		beta-1,6-glucanase Neg1, putative
Number of
upregulated genes			710			357			1885			1913			1760
downregulated genes			1480			416			1731			2201			2114
upregulated genes in the group			2			2			15			11			11
downregulated genes in the group			16			3			14			17			19
all genes in the group			49			49			49			49			49
all genes			10130			10130			10130			10130			10130
p-value for upregulated genes			0.8672			0.5196			0.02899			0.3137			0.2209
p-value for downregulated genes			0.001123			0.3266			0.03122			0.02529			0.003111
Secreted peptidase genes		Pepton vs. Carbon starved			Glucose+peptone vs. Glucose			Carbon starved vs. Glucose			Peptone vs. Glucose+peptone			Peptone vs. Glucose			Feature
GENE ID	Gene name	adj. p	log2FC	regulation	adj. p	log2FC	regulation	adj. p	log2FC	regulation	adj. p	log2FC	regulation	adj. p	log2FC	regulation
Afu2g01250		4.47e-05	0.681785		0.730681	0.0736178		3.09e-94	-3.19217	downregulated	1.07e-63	-2.584	downregulated	3.46e-60	-2.51038	downregulated	serine peptidase, putative
Afu2g09030	dppV	0.998336	-0.00108562		0.000771119	0.669917		1.23e-12	-1.30064	downregulated	1.45e-27	-1.97164	downregulated	1.05e-12	-1.30172	downregulated	secreted dipeptidyl peptidase DppV
Afu2g17330		0.000272376	-0.684173		0.166767	-0.286798		2.87e-18	-1.50775	downregulated	8.46e-27	-1.90513	downregulated	2.04e-35	-2.19193	downregulated	extracelular serine carboxypeptidase, putative
Afu3g08290		0.00468396	-0.372469		0.440227	0.123333		8.27e-18	-1.05645	downregulated	1.67e-36	-1.55225	downregulated	4.1e-31	-1.42892	downregulated	aspartyl aminopeptidase
Afu4g03490		2.98e-18	-1.40751	downregulated	9.61e-15	-1.1685	downregulated	1.13e-136	-3.65565	downregulated	5.55e-139	-3.89466	downregulated	4.85e-236	-5.06316	downregulated	tripeptidyl-peptidase (TppA), putative
Afu4g07270	cp9	5.73e-06	-0.719319		0.696072	0.0667176		5.43e-90	-2.62161	downregulated	5.05e-126	-3.40764	downregulated	1.18e-121	-3.34093	downregulated	serine carboxypeptidase, putative
Afu4g09320	dppIV	0.40572	-0.168965		0.00647021	0.530321		2.04e-12	-1.23359	downregulated	8.51e-29	-1.93288	downregulated	1e-15	-1.40256	downregulated	extracellular dipeptidyl-peptidase Dpp4
Afu5g01200	cp6	0.903962	-0.16065		0.602096	-0.647133		0.0495168	-1.92404	downregulated	0.164854	-1.43755		0.0355539	-2.08469	downregulated	carboxypeptidase S1, putative
Afu5g14610	cp8	4.17e-06	1.67249	upregulated	0.000905446	1.18772	upregulated	8.82e-08	-1.90821	downregulated	1.66e-05	-1.42344	downregulated	0.5327	-0.235722		carboxypeptidase Y, putative
Afu6g00310	cpdS	0.00100536	-1.20238	downregulated	0.00161739	-0.610178		1.37e-61	-3.74553	downregulated	1.76e-43	-4.33773	downregulated	2.28e-57	-4.94791	downregulated	serine carboxypeptidase (CpdS), putative
Afu6g06800		6.67e-12	0.862531		0.518897	-0.100698		4.9e-108	-2.64035	downregulated	1.21e-45	-1.67712	downregulated	2.56e-51	-1.77782	downregulated	peptidase, putative
Afu7g04930	pr1	0.125889	-0.495512		0.846344	0.0604144		6.28e-49	-3.52655	downregulated	3.89e-54	-4.08248	downregulated	1.11e-52	-4.02206	downregulated	alkaline serine protease (PR1)/allergen F18-like
Afu8g04120	s1	0.0759548	0.777927		0.722733	-0.19619		6.03e-06	-1.8272	downregulated	0.0381153	-0.853086		0.00969428	-1.04928	downregulated	carboxypeptidase S1, putative
Afu2g00220		0.149323	-0.304183		0.475748	0.181049		2.64e-21	1.81087	upregulated	4.77e-12	1.32564	upregulated	3.63e-15	1.50669	upregulated	aminopeptidase, putative
Afu3g01220		0.824101	0.0949563		0.683419	0.294458		4.07e-08	2.40658	upregulated	3.37e-07	2.20708	upregulated	1.18e-08	2.50154	upregulated	aspartic-type endopeptidase, putative
Afu3g08930	sedC	0.0160636	-0.334796		0.0821898	-0.300636		2.31e-17	1.15433	upregulated	2.93e-15	1.12017	upregulated	3.33e-09	0.819534		tripeptidyl peptidase SED3
Afu3g11400	pep2	6.28e-11	-0.707422		0.0102467	-0.307444		2.12e-41	1.4231	upregulated	4.97e-22	1.02312	upregulated	2e-11	0.715676		aspartic endopeptidase Pep2
Afu3g12210	cp7	8.53e-09	-2.21268	downregulated	0.00335827	-1.23456	downregulated	6.36e-06	1.72158	upregulated	0.0627518	0.743463		0.227563	-0.491098		carboxypeptidase Y, putative
Afu4g11800	alp1	1.95e-52	-5.25787	downregulated	0.202779	-0.529417		2.87e-17	2.83587	upregulated	8.47e-08	-1.89259	downregulated	4.29e-12	-2.422	downregulated	alkaline serine protease Alp1
Afu4g13750	mep20	0.526016	-0.148885		0.00041683	-0.825596		2.77e-13	1.4807	upregulated	5.51e-25	2.15741	upregulated	5.75e-11	1.33181	upregulated	penicillolysin/deuterolysin metalloprotease, putative
Afu7g06220	sedE	1.62e-16	-3.84112	downregulated	0.757268	-0.225067		5.35e-22	4.55464	upregulated	0.0704115	0.938587		0.168981	0.71352		serine protease, putative
Afu1g07730	mep1	0.0205429	0.410319		0.238727	-0.253774		0.0301293	0.385145		1.01e-09	1.04924	upregulated	3.18e-06	0.795464		metalloprotease MEP1
Afu2g08790		1.44e-09	0.637204		0.000164163	-0.43448		0.237533	-0.134278		4.35e-19	0.937406		1.67e-06	0.502926		zinc carboxypeptidase, putative
Afu2g15950	yap2	0.76402	0.0491496		0.170933	-0.212682		2.21e-06	0.613228		8.71e-12	0.87506		2.77e-07	0.662378		extracellular aspartic endopeptidase, putative
Afu3g00650	lap2	7.2e-10	-1.21645	downregulated	0.525166	-0.163345		0.000393729	-0.700202		8.97e-20	-1.75331	downregulated	2.29e-23	-1.91666	downregulated	aminopeptidase Y, putative
Afu4g03790		2.36e-06	-1.09222	downregulated	0.59673	-0.151845		0.00182786	-0.669653		1.21e-12	-1.61003	downregulated	3.51e-15	-1.76188	downregulated	serine peptidase, family S28, putative
Afu4g04210	lap1	0.426682	0.097772		7.45e-06	-0.531217		1.87e-05	0.46653		8.74e-24	1.09552	upregulated	1.84e-07	0.564302		aminopeptidase, putative
Afu4g07040	ctsD	0.40093	0.186367		0.00038339	-0.740404		0.000759813	-0.662137		0.198255	0.264634		0.0165728	-0.47577		aspartic-type endopeptidase (CtsD), putative
Afu4g14000	sedD	7.02e-05	-3.58799	downregulated	0.825844	-0.212114		0.677212	0.299771		0.000755872	-3.0761	downregulated	0.000262919	-3.28822	downregulated	tripeptidyl peptidase A
Afu5g07330	cp1	0.306747	0.264055		0.196711	0.369087		0.00267578	0.716671		0.0100505	0.611639		2.9e-05	0.980726		carboxypeptidase S1, putative
Afu5g13300	pep1	1.34e-12	-1.38469	downregulated	0.00521465	-0.636986		0.009039	0.502484		0.284823	-0.245223		1.37e-05	-0.882209		aspartic endopeptidase Pep1/aspergillopepsin F
Afu6g03260	ap1	2.1e-11	-2.20599	downregulated	0.0706266	-0.647418		0.5308	-0.214101		1.04e-07	-1.77268	downregulated	1.01e-13	-2.42009	downregulated	aspartic endopeptidase (AP1), putative
Afu6g05350	opsB	2.84e-42	1.56751	upregulated	0.00840088	-0.346083		4.6e-09	0.686029		1.24e-113	2.59962	upregulated	1.98e-86	2.25353	upregulated	aspartic-type endopeptidase (OpsB), putative
Afu6g10250	aorO	0.000333298	-1.16114	downregulated	0.732862	-0.151313		0.708971	0.128128		0.00990855	-0.881696		0.00179427	-1.03301	downregulated	alkaline serine protease AorO, putative
Afu6g13540	cp3	0.529761	-0.115671		0.0454097	-0.356988		0.0367749	0.339728		0.000222467	0.581045		0.175679	0.224057		carboxypeptidase CpyA/Prc1, putative
Afu1g05960		0.0979531	-0.300933		0.041414	-0.38235		4.28e-19	-1.45701	downregulated	7.51e-17	-1.37559	downregulated	6.65e-27	-1.75794	downregulated	Peptidase family M28 family
Number of
upregulated genes			710			357			1885			1913			1760
downregulated genes			1480			416			1731			2201			2114
upregulated genes in the group			2			1			8			8			4
downregulated genes in the group			11			2			14			17			19
all genes in the group			36			36			36			36			36
all genes			10130			10130			10130			10130			10130
p-value for upregulated genes			0.7291			0.7258			0.351			0.3673			0.8937
p-value for downregulated genes			0.0112			0.4386			0.001537			0.0005969			2.329e-05
Glutathione degradation and synthesis genes		Pepton vs. Carbon starved			Glucose+peptone vs. Glucose			Carbon starved vs. Glucose			Peptone vs. Glucose+peptone			Peptone vs. Glucose			Feature
GENE ID	Gene name	adj. p	log2FC	regulation	adj. p	log2FC	regulation	adj. p	log2FC	regulation	adj. p	log2FC	regulation	adj. p	log2FC	regulation
Afu7g04760		1.65e-25	-1.45571	downregulated	0.288336	-0.182111		0.378385	-0.1338		3.69e-24	-1.4074	downregulated	1.25e-30	-1.58951	downregulated	gamma-glutamyltranspeptidase	orthologue of GgtA-gamma-glutamyltranspeptidase; A. nidulans
Afu4g13580		0.186386	0.216329		7.88e-15	1.2464	upregulated	6.6e-56	2.38873	upregulated	6.58e-20	1.35866	upregulated	2.21e-66	2.60506	upregulated	gamma-glutamyltranspeptidase	orthologue of AN5658 putative gamma-glutamyltranspeptidase; A. nidulans
Afu3g05450		7.92e-09	0.297327		1.48e-69	0.893255		0.0111755	0.134101		3.29e-20	-0.461828		1.58e-17	0.431427		glutamate carboxypeptidase, putative	orthologue of DUG1 S. cerevisiae, dugA A. nidulans
Afu2g04360		0.0456804	0.18228		0.267732	0.116889		7.35e-06	-0.385265		0.00020737	-0.319874		0.0210915	-0.202985		WD repeat protein	orthologue of DUG2 S. cerevisiae, dugB A. nidulans
Afu1g11980		0.00373955	0.297046		0.407311	0.106714		0.000980447	-0.332766		0.17566	-0.142434		0.761399	-0.0357203		glutamine amidotransferase, putative	orthologue of DUG3 S. cerevisiae
Afu2g16730		0.175205	-0.241716		0.671057	0.10018		2.71e-09	0.98253		0.000140711	0.640635		9.33e-06	0.740815		peroxisome biosynthesis protein, putative	orthologue of dugC A. nidulans
Afu3g13900		5.74e-06	0.501046		0.701336	-0.0582666		2.02e-05	-0.46628		0.436563	0.0930332		0.789251	0.0347666		glutamate-cysteine ligase Gcs1, putative	orthologue of AN3150 glutamate-cysteine ligase; A. nidulans
Afu5g06610		0.00987947	0.311021		0.600149	0.080042		2.22e-23	-1.1187	downregulated	3.01e-15	-0.887726		7.53e-13	-0.807684		glutathione synthetase, putative	orthologue of AN1246 GSH synthase; A. nidulans
Antioxidadive enzyme genes		Pepton vs. Carbon starved			Glucose+peptone vs. Glucose			Carbon starved vs. Glucose			Peptone vs. Glucose+peptone			Peptone vs. Glucose			Feature
GENE ID	Gene name	adj. p	log2FC	regulation	adj. p	log2FC	regulation	adj. p	log2FC	regulation	adj. p	log2FC	regulation	adj. p	log2FC	regulation			Carbon starved		Peptone		Glucose		Glucose + peptone
Catalases, peroxidases, SODs																			mean	S.D.	mean	S.D.	mean	S.D.	mean	S.D.
Afu2g00200		7.69e-06	-1.40013	downregulated	0.0760944	2.07953		1.44e-16	7.43419	upregulated	1.56e-13	3.95453	upregulated	2.68e-11	6.03406	upregulated	catalase, putative		7.38154	0.781048	2.50652	0.830213	0.0300201	0.0296004	0.120159	0.02011
Afu2g18030	fgaCat	9.65e-52	-2.82953	downregulated	1.62e-06	-0.964589		1.13e-14	1.43267	upregulated	0.0301699	-0.432272		1.57e-13	-1.39686	downregulated	catalase Cat		112.725	6.10425	14.2463	1.37415	30.5705	2.85768	14.3255	3.4403
Afu3g02270	cat1	0.0187882	0.586		0.578491	0.175584		2.07e-21	-2.21168	downregulated	1.04e-14	-1.80126	downregulated	3.47e-12	-1.62568	downregulated	mycelial catalase Cat1		358.863	28.0341	485.983	52.1961	1207.07	399.276	1260.92	80.9176
Afu6g03890	catA	0.000774137	-0.919162		0.0617144	-0.577066		0.101993	0.455473		0.716824	0.113378		0.0958556	-0.463689		spore-specific catalase CatA		8.11357	0.721451	3.86048	0.385648	4.40938	2.25685	2.67381	0.377253
Afu8g01670	cat2	4.52e-09	1.61876	upregulated	0.303019	0.348931		0.229151	-0.353646		0.000889919	0.916179		3.64e-06	1.26511	upregulated	bifunctional catalase-peroxidase Cat2		111.85	7.16855	306.352	137.589	105.767	26.5002	122.398	6.65933
Afu4g09110	ccp1	0.119322	0.186063		0.0316014	0.267114		0.0106045	-0.28885		0.000847724	-0.369901		0.392292	-0.102786		cytochrome c peroxidase Ccp1, putative		133.546	7.94676	136.586	11.3817	120.26	15.5686	131.944	4.71796
Afu5g02300		0.00118621	-1.19707	downregulated	0.000878348	-1.38736	downregulated	2.47e-32	4.2263	upregulated	1.58e-32	4.41658	upregulated	3.04e-17	3.02922	upregulated	peroxidase, putative		165.147	9.15952	64.2237	31.8452	6.56926	3.31435	2.26183	0.686391
Afu6g13570		0.00039637	-0.65263		0.589985	-0.138724		1.99e-10	1.15537	upregulated	0.0007016	0.641468		0.00779456	0.502744		cytochrome c peroxidase, putative		36.7568	3.21361	21.026	3.81709	12.1728	2.53119	10.0832	1.85612
Afu7g06890		0.00409502	-0.769301		0.760642	-0.135686		5.65e-10	1.71279	upregulated	0.000261126	1.07918	upregulated	0.00106045	0.943493		Dyp-type peroxidase family protein		6.01321	1.04075	3.1963	0.836865	1.34942	0.237365	1.11844	0.238761
Afu2g09700		0.331137	-0.130741		7.11e-05	0.500106		0.000323151	-0.431706		8.93e-20	-1.06255	downregulated	2.23e-06	-0.562447		superoxide dismutase copper chaperone Lys7, putative		144.231	5.95927	118.816	8.87367	142.381	15.6101	185.074	1.37893
Afu1g11640		5.5e-05	-0.9611		0.762583	0.107162		0.000630762	0.814833		0.34057	-0.253429		0.598337	-0.146267		cytosolic Cu/Zn superoxide dismutase, putative		15.3847	1.01034	7.10248	0.518913	6.40374	1.77079	6.35157	0.634413
Afu1g14550	sod3	9.96e-37	4.60987	upregulated	0.702679	-0.213924		9.14e-06	1.71497	upregulated	4.73e-67	6.53876	upregulated	1.49e-64	6.32484	upregulated	Mn superoxide dismutase MnSOD		11.6198	0.638271	258.668	154.687	2.60839	0.398577	2.05808	0.334835
Afu4g11580	sod2	1.87e-06	0.520694		3.45e-07	0.569629		2.14e-13	-0.780269		3.94e-15	-0.829204		0.0182598	-0.259575		Mn superoxide dismutase SodB		209.309	0.334132	270.211	8.9326	264.758	27.2359	359.772	56.9186
Afu5g09240	sod1	0.733106	-0.0969891		0.00335827	0.728581		0.0121436	-0.586933		3.55e-10	-1.4125	downregulated	0.00306666	-0.683922		Cu,Zn superoxide dismutase SOD1		549.819	20.6236	458.999	180.43	606.564	14.5183	920.765	46.7153
Afu6g07210	sod4	0.00053728	0.514626		1.32e-13	1.07051	upregulated	2.27e-17	-1.20086	downregulated	1.62e-36	-1.75675	downregulated	1.54e-06	-0.686235		Fe superoxide dismutase, putative		47.7227	6.64392	61.3511	7.94458	80.5191	1.67659	155.144	11.5718
Thioredoxin, glutaredoxin, glutathione systems
Afu1g15960		2.08e-06	0.322288		1.31e-15	0.539204		8.49e-26	-0.68909		2.7e-44	-0.906006		3.13e-08	-0.366802		glutathione oxidoreductase Glr1, putative		93.4318	0.900505	105.186	2.78314	110.883	9.85388	147.149	3.31207
Afu3g12270		3.17e-11	1.01469	upregulated	0.40869	0.160789		0.000166196	0.578942		8.93e-22	1.43284	upregulated	1.36e-26	1.59363	upregulated	glutathione peroxidase Hyr1, putative		1796.35	63.6814	3269.76	85.9357	889.935	219.164	901.529	119.318
Afu1g06100		0.969273	-0.00675163		0.00970793	0.482079		1.77e-26	1.6104	upregulated	4.21e-14	1.12157	upregulated	5.32e-26	1.60365	upregulated	glutaredoxin Grx1, putative		70.2125	2.0922	62.9589	2.19929	16.9069	2.9541	21.4614	3.89622
Afu4g05950		1.15e-18	0.99502		1.39e-08	0.666881		3.22e-07	-0.58148		0.0283928	-0.253341		0.000283018	0.41354		glutaredoxin Grx5, putative		114.493	2.66427	205.266	17.7416	125.782	0.461319	183.4	23.8092
Afu2g14960		1.52e-07	1.15997	upregulated	0.181888	0.34588		7.63e-21	-2.00761	downregulated	2.9e-08	-1.19351	downregulated	9.94e-05	-0.847634		thioredoxin, putative		61.9064	5.73451	123.618	44.1803	182.943	5.81584	212.835	4.12722
Afu3g14970		6.45e-11	-0.834374		7.11e-05	0.634115		4.23e-44	1.90478	upregulated	0.00184063	0.436286		4.12e-14	1.0704	upregulated	thioredoxin Trx1, putative		115.282	8.24186	58.2923	5.33699	22.6812	2.28977	32.1373	4.02097
Afu4g08580	prx1	0.173344	0.26136		0.774323	-0.071255		1.75e-142	-4.3024	downregulated	1.02e-121	-3.96979	downregulated	5.14e-126	-4.04104	downregulated	mitochondrial peroxiredoxin Prx1, putative		108.28	13.254	116.857	14.5118	1558.8	283.76	1368.19	55.1382
Afu4g09090		2.19e-07	-0.429525		0.00102466	0.286706		1.37e-11	-0.542081		4.17e-56	-1.25831	downregulated	7.58e-34	-0.971606		thioredoxin, putative		151.832	0.605406	101.35	6.13839	162.584	10.3188	181.333	3.99346
Afu4g12990	trr1	2.98e-06	0.991809		0.0625572	-0.444865		5.05e-13	-1.49063	downregulated	0.828435	-0.0539581		0.0192597	-0.498823		thioredoxin reductase Trr1/Trr2, putative		47.184	2.14377	83.898	27.1839	97.4559	5.9676	65.652	7.84498
Afu5g03540		1.48e-05	-1.5665	downregulated	0.0192569	0.915876		0.667821	-0.174299		2.56e-14	-2.65667	downregulated	8.49e-07	-1.74079	downregulated	thioredoxin reductase, putative		25.6375	0.225919	7.83667	1.92714	21.6932	14.6522	36.9094	9.86503
Afu5g11320	aspf29	0.989371	-0.00196936		0.000541817	0.378994		1.56e-05	-0.442165		2.34e-16	-0.823128		1.34e-05	-0.444134		thioredoxin TrxA		256.906	5.02744	230.62	18.9806	256.044	6.53961	305.154	7.47337
Afu5g13640		0.586661	-0.16969		0.11163	-0.499691		0.00311827	0.793716		2.46e-05	1.12372	upregulated	0.0211409	0.624026		thioredoxin, putative		24.7034	0.615947	19.7181	2.80726	10.6132	5.21039	6.79239	1.33742
Afu5g15070		0.0311781	-0.562536		4.76e-07	1.15341	upregulated	0.000169167	-0.873053		4.93e-29	-2.589	downregulated	2.64e-09	-1.43559	downregulated	AhpC/TSA family thioredoxin peroxidase, putative		2.85692	0.143553	1.7725	0.576435	3.83961	0.607571	7.84725	0.786973
Afu6g09740	gliT	5.08e-06	1.51465	upregulated	0.0175516	-0.793774		9.49e-69	-5.44691	downregulated	2.28e-25	-3.13849	downregulated	3.41e-39	-3.93226	downregulated	thioredoxin reductase GliT		2.90758	0.510358	7.45716	1.11004	91.7732	37.867	49.1329	0.508025
Afu6g10300	aspf28	0.00599403	0.296801		0.252617	0.145829		0.0418513	0.21975		0.000383558	0.370722		5.89e-07	0.516551		thioredoxin, putative		164.127	4.91539	182.064	25.2015	103.927	15.1017	104.944	4.01614
Afu8g01090		2.54e-18	-1.45478	downregulated	0.994857	-0.00162186		1.1e-27	1.79611	upregulated	0.0484488	0.342951		0.0499174	0.341329		thioredoxin, putative		623.766	13.6393	205.768	42.7347	132.715	27.7184	121.044	21.2502
Afu8g07130		0.0120008	-0.315973		0.000215733	0.446858		2.23e-92	-2.29825	downregulated	4.58e-159	-3.06108	downregulated	5.73e-116	-2.61423	downregulated	AhpC/TSA family thioredoxin peroxidase, putative		42.0828	3.80459	30.4146	3.02913	151.823	8.15077	189.954	8.85904
Afu2g03140		2.43e-15	0.802621		2.17e-11	0.706671		0.144926	-0.159392		0.577413	-0.0634424		2.15e-10	0.643229		peptide methionine sulfoxide reductase		54.67	2.11931	85.7795	7.41874	44.8175	1.11449	67.0519	2.28174
Afu6g02280	aspf3	9.63e-05	0.798774		0.155639	0.334956		1.87e-64	-3.30044	downregulated	3.25e-48	-2.83663	downregulated	1.06e-37	-2.50167	downregulated	peroxiredoxin		137.712	10.146	214.299	64.741	993.813	62.0561	1151.47	44.2102
Selected transcription factor genes
Afu3g11330	atfA	0.033884	0.308636		0.0261128	-0.345158		0.00217889	0.42865		1.39e-15	1.08244	upregulated	6.68e-08	0.737286		bZIP-type transcription factor		234.137	32.3113	260.504	31.4771	127.942	7.38357	92.0627	2.92492
Afu5g12960	atfB	9.31e-08	-1.23753	downregulated	0.00992833	-0.756171		9.14e-08	1.24282	upregulated	0.0040484	0.761456		0.990505	0.00528421		bZIP-type transcription factor		13.8899	1.8038	5.28168	0.9356	4.30444	0.928155	2.34265	0.242569
Afu1g17360	atfC	0.000282899	-1.08627	downregulated	0.0546594	-0.64988		5.12e-24	2.90624	upregulated	1.42e-17	2.46985	upregulated	3.41e-10	1.81997	upregulated	bZIP-type transcription factor		129.007	11.1248	54.7177	3.18133	12.8786	7.84916	7.40676	1.46357
Afu6g12150	atfD	7.44e-10	-2.58539	downregulated	0.302479	0.444582		0.0738356	0.615946		1.82e-08	-2.41402	downregulated	6.78e-06	-1.96944	downregulated	bZIP-type transcription factor		4.78005	0.452915	0.730152	0.328364	2.30074	0.466645	2.84737	0.296509
Afu6g12522	skn7	9.47e-06	0.629919		0.111163	-0.265908		1.21e-05	0.618467		8.13e-28	1.51429	upregulated	1.74e-19	1.24839	upregulated	Putative transcription factor and response regulator of a two-component signal transduction system		51.2119	4.07634	71.48	6.70639	24.4105	2.79314	18.637	1.34432
Afu6g09930	yap1	1.66e-17	0.483163		1.49e-06	-0.298659		0.973479	0.00252668		5.3e-43	0.784348		1.03e-17	0.485689		bZIP-type transcription factor		130.03	5.26132	163.754	5.45091	95.4002	3.5434	70.9661	0.808635
All Antioxidadive enzyme genes
Number of
upregulated genes			710			357			1885			1913			1760
downregulated genes			1480			416			1731			2201			2114
upregulated genes in the group			5			2			9			7			7
downregulated genes in the group			5			1			8			12			8
all genes in the group			34			34			34			34			34
all genes			10130			10130			10130			10130			10130
p-value for upregulated genes			0.08602			0.3381			0.1672			0.4678			0.3767
p-value for downregulated genes			0.5676			0.7602			0.2141			0.04878			0.4166
Catalases, peroxidases, SODs
Number of
upregulated genes			710			357			1885			1913			1760
downregulated genes			1480			416			1731			2201			2114
upregulated genes in the group			2			1			6			4			4
downregulated genes in the group			3			1			2			4			2
all genes in the group			15			15			15			15			15
all genes			10130			10130			10130			10130			10130
p-value for upregulated genes			0.2837			0.4164			0.04466			0.3103			0.2559
p-value for downregulated genes			0.3787			0.4671			0.7541			0.4171			0.8522
Thioredoxin, glutaredoxin, glutathione systems
Number of
upregulated genes			710			357			1885			1913			1760
downregulated genes			1480			416			1731			2201			2114
upregulated genes in the group			3			1			3			3			3
downregulated genes in the group			2			0			6			8			6
all genes in the group			19			19			19			19			19
all genes			10130			10130			10130			10130			10130
p-value for upregulated genes			0.1442			0.4945			0.7146			0.7248			0.666
p-value for downregulated genes			0.7888			1			0.09072			0.03687			0.1887
