# Supplementary material for: Stress Responses Elicited by Glucose Withdrawal in Aspergillus fumigatus
Source: J Fungi (Basel). 2022 Nov 21;8(11):1226. doi: 10.3390/jof8111226 (PMC9692504; doi:10.3390/jof8111226)
Supplement: Supplementary file 1 [file jof-08-01226-s001.zip › Table S6.xlsx]

## Sheet: 1
Table S6 Occurrence of Afu1g00410-Afu1g480 and Afu8g04070-Afu8g04130 gene orthologues in the studied A. fumigatus genomes.
Chromosome 1
Studied genes			Afu1g00480	Afu1g00470	Afu1g00460	Afu1g00450	Afu1g00440	Afu1g00420	Afu1g00410
Feature			glucosamine-6-phosphate deaminase, putative	betaine aldehyde dehydrogenase, putative	choline oxidase, putative	N-acetylglucosamine-6-phosphate deacetylase, putative	DUF895 domain membrane protein (N-acetyl glucosamine transporter)	carboxypeptidase S1, putative	C6 transcription factor, putative
Number of genomes where the gene is	missing		170	178	178	178	178	188	188
	presented in one copy		23	15	16	16	16	6	6
	presented in extra copy		1	1	0	0	0	0	0
Genomes with unusual copy numbers		Accession number	Copies
		ERR2864485	1	0
		ERR769501	1	0
		ERR769510	1	0
		SRR5676586	1	0
		SRR617731	1	0
		SRR617733	1	0
		SRR617734	1	0
		SRR7418946	1	0
		SRR2954803	1					0
		SRR5676590	1					0
		SRR7418922	1					0
		SRR7418923	1					0
		SRR7418924	1					0
		SRR7418926	1					0
		SRR7418927	1					0
		SRR7418928	1					0
		SRR7418929	1					0
		SRR7418933	1					0
		SRR12894196	1
		SRR12894204	1
		SRR617744	1
		SRR7418940	1
		SRR7418941	1
		SRR7418948	2		1
Chromosome 8
Studied genes			Afu8g04070	Afu8g04080	Afu8g04090	Afu8g04100	Afu8g04110	Afu8g04120	Afu8g04130
Feature			glucosamine-6-phosphate deaminase, putative	betaine aldehyde dehydrogenase, putative	choline oxidase, putative	N-acetylglucosamine-6-phosphate deacetylase, putative	DUF895 domain membrane protein (N-acetyl glucosamine transporter)	carboxypeptidase S1, putative	C6 transcription factor, putative
Number of genomes where the gene is	missing		0	0	0	0	0	0	0
	presented in one copy		194	194	194	194	194	194	194
	presented in extra copy		0	0	0	0	0	0	0
Genomes with unusual copy numbers		(none)
